# Supplementary material for: Bioinformatic analysis and identification of potential prognostic microRNAs and mRNAs in thyroid cancer
Source: PeerJ. 2018 May 4;6:e4674. doi: 10.7717/peerj.4674 (PMC5937477; doi:10.7717/peerj.4674)
Supplement: Supplemental Information 1 [file peerj-06-4674-s005.zip › miRNAmatrix.txt]

id	TCGA-EL-A3ZS-11A-11R-A23I-13	TCGA-EL-A3ZO-11A-12R-A23I-13	TCGA-EM-A3ST-11A-11R-A22V-13	TCGA-EL-A3MW-11A-11R-A20E-13	TCGA-EL-A3H2-11A-11R-A20E-13	TCGA-EL-A3ZT-11A-13R-A23I-13	TCGA-EL-A3ZR-11A-11R-A23I-13	TCGA-EL-A3N3-11A-11R-A20E-13	TCGA-EM-A1CU-11A-11R-A13X-13	TCGA-EL-A3MY-11A-12R-A21E-13	TCGA-EL-A3T8-11A-11R-A22J-13	TCGA-EM-A1CT-11A-11R-A13X-13	TCGA-BJ-A28R-11A-11R-A16Q-13	TCGA-KS-A41L-11A-11R-A23I-13	TCGA-EL-A3ZM-11A-12R-A23I-13	TCGA-EL-A3T1-11A-11R-A22J-13	TCGA-BJ-A28X-11A-11R-A22J-13	TCGA-EM-A1CV-11A-11R-A13X-13	TCGA-BJ-A2N8-11A-11R-A18B-13	TCGA-EL-A3N2-11A-11R-A20E-13	TCGA-BJ-A2N7-11A-11R-A18B-13	TCGA-EL-A3ZK-11A-11R-A23I-13	TCGA-EL-A3MX-11A-11R-A21E-13	TCGA-BJ-A28W-11A-11R-A16Q-13	TCGA-EM-A1YC-11A-11R-A14X-13	TCGA-EM-A1CS-11A-21R-A13X-13	TCGA-EL-A3T6-11A-11R-A222-13	TCGA-ET-A3DP-11A-22R-A21E-13	TCGA-E8-A2JQ-11A-11R-A17X-13	TCGA-EL-A3TA-11A-12R-A22J-13	TCGA-DO-A1JZ-11A-11R-A13X-13	TCGA-KS-A41I-11A-11R-A23I-13	TCGA-EL-A3GZ-11A-11R-A20E-13	TCGA-ET-A2MX-11C-11R-A23I-13	TCGA-H2-A3RI-11A-11R-A222-13	TCGA-EL-A3H1-11A-11R-A21E-13	TCGA-BJ-A290-11A-11R-A17X-13	TCGA-KS-A41J-11A-12R-A23I-13	TCGA-EL-A3TB-11A-11R-A22J-13	TCGA-EL-A3T0-11A-12R-A22J-13	TCGA-BJ-A2N9-11A-11R-A18B-13	TCGA-EL-A3T3-11A-11R-A22J-13	TCGA-EL-A3H7-11A-11R-A21E-13	TCGA-EL-A3ZP-11A-11R-A23I-13	TCGA-FY-A3TY-11A-12R-A22V-13	TCGA-ET-A2N5-11B-11R-A18B-13	TCGA-EL-A3ZG-11A-13R-A23I-13	TCGA-H2-A2K9-11A-11R-A17X-13	TCGA-ET-A3DW-11A-11R-A19N-13
hsa-mir-3118-1	0	0	0	0	0	0	0	0	0	0	0	0	0	0	0	0	0	0	0	0	0	0	0	0	0	0	0	0	0	0	0	0	0	0	0	0	0	0	0	0	0	0	0	0	0	0	0	0	0
hsa-mir-802	0	0	0	0	0	0	0	0	0	0	0	0	0	0	0	0	0	0	0	0	0	0	0	0	0	0	0	0	0	0	0	0	0	0	0	0	0	0	0	0	0	0	0	0	0	0	0	1	0
hsa-mir-2861	0	0	0	0	0	0	0	0	0	0	0	0	0	0	0	0	0	0	0	0	0	0	0	0	0	0	0	0	0	0	0	0	0	0	0	0	0	0	0	0	0	0	0	0	0	0	0	0	0
hsa-mir-6824	0	1	0	0	0	0	1	0	2	0	0	0	0	0	0	0	0	0	0	0	1	0	0	0	1	0	0	0	0	0	3	0	0	1	0	0	0	0	0	1	0	0	0	1	1	1	1	0	0
hsa-mir-6884	0	0	1	0	0	1	0	0	7	1	0	0	0	1	0	0	2	1	1	0	6	0	0	0	0	0	1	0	1	0	0	1	1	0	1	0	2	0	0	1	0	0	2	0	1	3	0	0	1
hsa-mir-15b	1757	1317	1035	3277	1831	1674	2541	1883	6011	1230	823	2135	2516	1649	2873	1140	716	4486	2151	2441	3896	2495	1475	2297	2632	3384	1963	858	1139	1624	5162	2416	300	2874	1698	835	1185	1831	539	1471	1488	1673	1158	3022	1680	2826	4168	1386	799
hsa-mir-3156-2	0	0	0	0	0	0	0	0	0	0	0	0	0	0	0	0	0	0	0	0	0	0	0	0	0	0	0	0	0	0	0	0	0	0	0	0	0	0	0	0	0	0	0	0	0	0	0	0	0
hsa-mir-548ak	0	0	0	0	0	0	0	0	0	1	0	0	0	0	0	0	0	0	0	0	0	0	0	0	0	0	0	0	0	0	0	0	0	0	0	0	0	0	0	0	0	0	0	0	0	0	0	0	0
hsa-mir-608	0	0	0	0	0	0	0	0	0	0	0	0	0	0	0	0	0	0	0	0	0	0	0	0	0	0	0	0	0	0	0	0	0	0	0	0	0	0	0	0	0	0	0	0	0	0	0	0	0
hsa-mir-6074	0	0	0	0	0	0	0	0	0	0	0	0	0	0	0	0	0	0	0	0	0	0	0	0	0	0	0	0	0	0	0	0	0	0	0	0	0	0	0	0	0	0	0	0	0	0	0	0	0
hsa-mir-1183	0	0	0	0	0	0	0	0	0	0	0	0	0	0	0	0	0	2	0	0	0	0	0	0	0	0	0	0	0	0	0	0	0	0	0	0	0	0	0	0	0	0	0	0	0	0	0	0	0
hsa-mir-6799	1	0	0	0	0	1	3	1	0	0	0	0	0	0	1	0	0	0	0	0	0	0	0	0	0	1	0	0	0	0	0	0	0	0	0	1	0	0	0	0	0	0	0	0	0	0	0	0	0
hsa-mir-2909	0	0	0	0	0	0	0	0	0	0	0	0	0	0	0	0	0	0	0	0	0	0	0	0	0	0	0	0	0	0	0	0	0	0	0	0	0	0	0	0	0	0	0	0	0	0	0	0	0
hsa-mir-548ao	0	0	0	0	0	0	0	0	0	0	0	0	0	0	0	0	0	0	0	0	0	0	0	0	0	0	0	0	0	0	0	0	0	0	0	0	0	0	0	0	0	0	0	0	0	0	0	0	0
hsa-mir-6775	0	1	0	0	0	1	1	0	0	1	0	0	1	1	0	0	0	0	0	0	0	0	0	0	0	0	0	0	0	0	0	0	0	0	0	0	0	0	0	0	0	0	0	0	0	0	1	0	0
hsa-mir-339	288	244	352	564	559	264	481	676	403	610	217	391	500	301	453	275	219	594	880	318	2051	701	306	280	149	442	486	225	3440	615	372	375	183	492	463	177	440	299	272	326	1141	337	352	409	307	1476	969	536	207
hsa-mir-6859-4	0	0	0	0	0	0	0	0	0	0	0	0	0	0	0	0	0	0	0	0	0	0	0	0	0	0	0	0	0	0	0	0	0	0	0	0	0	0	0	0	0	0	0	0	0	0	0	0	0
hsa-mir-1245a	5	8	2	20	6	3	7	1	9	3	9	22	7	7	5	2	3	9	5	4	11	3	2	0	7	19	3	4	7	6	7	4	0	3	3	3	18	4	5	3	9	2	9	4	10	10	2	14	1
hsa-mir-4262	0	0	0	0	0	0	0	0	0	0	0	0	0	0	0	0	0	0	0	0	0	0	0	0	0	0	0	0	0	0	0	0	0	0	0	0	0	0	0	0	0	0	0	0	0	0	0	0	0
hsa-mir-3671	0	0	0	0	0	0	0	0	0	0	0	0	0	0	0	0	0	0	0	0	0	0	0	0	0	0	0	0	0	0	0	0	0	0	0	0	0	0	0	0	0	0	0	0	0	0	0	0	0
hsa-mir-6871	0	0	0	0	0	0	0	0	1	0	0	0	1	0	1	0	0	0	0	1	0	0	0	1	0	0	0	0	1	1	0	0	1	0	1	0	0	0	0	1	0	0	3	0	0	1	0	0	0
hsa-mir-1322	0	0	1	0	0	0	0	1	0	0	0	0	0	0	1	0	0	0	0	0	0	0	0	0	0	0	0	0	0	0	0	0	0	0	1	0	0	0	0	0	0	0	0	0	0	0	0	0	0
hsa-mir-4743	0	0	0	0	1	0	2	3	1	0	1	0	0	0	0	0	1	0	0	3	1	0	0	0	0	0	0	0	1	0	0	0	0	0	0	0	1	0	0	0	0	0	0	0	0	0	0	1	0
hsa-mir-4477a	0	0	0	0	0	0	0	0	0	0	0	0	0	0	0	0	0	0	0	0	0	0	0	0	0	0	0	0	0	0	0	0	0	0	0	0	0	0	0	0	0	0	0	0	0	0	0	0	0
hsa-mir-4669	0	0	0	1	0	0	0	0	0	0	0	0	0	0	0	0	0	0	1	0	1	0	0	0	0	0	0	0	0	0	0	0	0	0	0	0	0	0	0	0	1	0	0	0	0	0	1	0	0
hsa-mir-4482	0	0	6	0	0	0	0	0	0	0	2	0	2	0	0	6	0	0	1	0	0	0	0	0	0	0	0	1	1	0	0	5	0	0	0	5	0	0	0	0	0	0	1	0	0	4	0	0	2
hsa-mir-4641	0	0	1	0	0	0	0	3	0	0	0	0	0	2	0	0	0	1	0	0	0	1	1	0	0	0	2	0	0	0	0	0	0	0	0	0	2	0	0	0	0	0	0	0	0	1	0	1	0
hsa-mir-6859-3	0	0	0	0	0	0	0	0	0	0	0	0	0	0	0	0	0	0	0	0	0	0	0	0	0	0	0	0	0	0	0	0	0	0	0	0	0	0	0	0	0	0	0	0	0	0	0	0	0
hsa-mir-4644	0	0	0	0	0	0	0	0	0	0	0	0	1	0	0	0	0	0	1	2	0	0	0	0	0	0	1	0	0	0	1	0	0	0	0	0	0	0	0	0	0	0	0	0	0	0	0	0	0
hsa-mir-4521	2	4	0	5	20	2	3	4	9	3	7	5	8	4	4	1	2	13	6	8	82	3	2	3	2	7	6	6	9	8	7	3	6	2	8	6	18	7	3	9	13	10	1	8	12	9	3	6	4
hsa-mir-4304	0	0	0	0	0	0	0	0	0	0	0	0	0	0	0	0	0	0	0	0	0	0	0	0	0	0	0	0	0	0	0	0	0	0	0	0	0	0	0	0	0	0	0	0	0	0	0	0	0
hsa-mir-4698	0	0	0	0	0	0	0	0	0	0	0	0	0	0	0	0	0	0	0	0	0	0	0	0	0	0	0	0	0	0	0	0	0	0	0	0	0	0	0	0	0	0	0	0	0	0	0	0	0
hsa-mir-203a	3556	14352	18521	16509	20871	17040	16014	25675	28655	16309	26411	23087	27715	18394	17126	9325	8147	31862	55976	14903	29255	14722	16425	22429	20157	19834	19568	6096	37350	18438	20404	21057	2277	22237	20645	15511	25514	16842	6034	12693	16469	17059	18409	12940	11035	61180	25874	35299	24762
hsa-mir-643	8	4	4	3	2	4	7	3	10	6	5	7	11	3	1	3	9	10	10	1	3	6	2	3	6	10	6	4	5	4	8	5	2	6	8	3	5	0	1	8	9	3	2	10	2	10	6	5	3
hsa-mir-6128	0	0	0	0	0	0	0	0	0	0	0	0	0	0	0	0	0	0	0	0	0	0	0	0	0	0	0	0	0	0	0	0	0	0	0	0	0	0	0	0	0	0	0	0	0	0	0	0	0
hsa-mir-8066	0	0	0	0	0	0	0	0	0	0	0	0	0	0	0	0	0	0	0	0	0	0	0	0	0	0	0	0	0	0	1	0	0	0	0	0	0	0	0	0	0	0	0	0	0	0	0	0	0
hsa-mir-1205	0	0	0	0	0	0	0	0	0	0	0	0	0	0	0	0	0	0	0	0	0	0	0	0	0	0	0	0	0	0	0	0	0	0	0	0	0	0	0	0	0	0	0	0	0	0	0	0	0
hsa-mir-3976	0	0	0	0	0	0	0	0	0	0	0	0	0	0	0	0	0	0	0	0	0	0	0	0	0	0	0	0	0	0	0	0	0	0	0	0	0	0	0	0	0	0	0	0	0	0	0	0	0
hsa-mir-644a	0	0	0	0	0	0	0	0	0	0	0	0	0	0	0	0	0	0	0	0	0	0	0	0	0	0	0	0	0	0	0	0	0	0	0	0	0	0	0	0	0	0	1	0	0	0	0	0	0
hsa-mir-4442	3	0	2	2	0	2	0	12	5	0	0	3	2	1	2	1	1	8	2	3	1	0	0	8	0	3	4	3	0	0	3	6	2	3	11	0	0	3	0	0	5	0	1	1	0	7	0	0	1
hsa-mir-1343	1	1	11	6	12	7	6	16	9	2	5	1	1	11	11	5	4	10	15	2	6	5	3	2	0	4	1	8	6	7	9	4	17	5	3	3	14	9	4	3	3	8	7	4	4	7	6	5	4
hsa-mir-3612	0	0	0	0	0	0	1	0	0	0	1	0	0	0	0	1	0	0	0	0	0	0	0	0	0	0	0	0	0	0	0	0	0	0	0	0	0	0	0	0	0	0	0	0	0	0	2	0	0
hsa-mir-5190	0	0	0	0	0	0	0	0	0	0	0	0	0	0	0	0	0	0	0	0	0	0	0	0	0	0	0	0	0	0	0	0	0	0	0	0	0	0	0	0	0	0	0	0	0	0	0	0	0
hsa-mir-6770-2	0	0	0	0	0	0	0	0	0	0	0	0	0	0	0	0	0	0	0	0	0	0	0	0	0	0	0	0	0	0	0	0	0	0	0	0	0	0	0	0	0	0	0	0	0	0	0	0	0
hsa-mir-101-2	116292	121692	155689	274901	109984	88296	102091	146812	136519	63929	91106	87852	238110	117139	143647	63743	81651	182035	157670	101496	118068	80201	124942	50314	37904	153320	226004	58893	72011	100871	64583	165840	8422	133085	279930	76183	84586	77863	124820	67236	119851	131376	105869	155012	139928	195719	128002	111127	54656
hsa-mir-520a	0	0	0	16	29	1	0	16	0	3	0	0	0	2	0	0	0	1	4	12	1	0	3	0	0	0	0	0	0	1	0	0	8	0	0	2	1	0	0	0	2	1	2	1	0	2	0	0	0
hsa-mir-4327	0	0	0	0	0	0	0	0	0	0	0	0	0	0	0	0	0	0	0	0	0	0	0	0	0	0	0	0	0	0	0	0	0	0	0	0	0	0	0	0	0	0	0	0	0	0	0	0	0
hsa-mir-595	0	0	0	0	0	0	0	0	0	0	0	0	0	0	0	0	0	0	0	0	0	0	0	0	0	0	0	0	0	0	0	0	0	0	0	0	0	0	0	0	0	0	0	0	0	0	0	0	0
hsa-mir-548ba	0	0	0	1	2	0	2	0	0	0	0	0	1	0	0	0	0	1	1	0	0	2	1	0	0	1	0	0	0	0	0	0	0	0	1	1	0	1	3	1	4	0	0	0	0	2	0	0	0
hsa-mir-193a	1334	3035	2138	3991	5285	4111	2176	4819	5588	1666	1806	3657	3869	3291	3682	1565	1652	5519	4234	4003	3383	1794	1995	2147	1594	6376	3865	1722	1227	1731	4893	3582	3664	3741	5310	754	2898	3909	1450	1459	1409	1973	1575	4260	2351	5635	1930	2754	1096
hsa-mir-4748	2	0	0	0	0	1	0	0	0	0	0	1	0	0	1	0	0	0	0	0	2	0	0	0	0	0	1	0	1	1	0	0	0	0	0	0	0	0	0	0	0	0	0	1	0	2	0	0	0
hsa-mir-4780	0	0	0	0	0	0	0	0	0	0	0	0	0	0	0	0	0	0	0	0	0	0	0	0	0	0	0	0	0	0	0	0	0	0	0	0	0	0	0	0	0	0	0	0	0	0	0	0	0
hsa-mir-4758	0	0	0	0	1	1	1	0	1	0	0	1	3	0	0	0	0	1	0	0	0	0	0	1	0	1	0	0	0	0	0	0	3	0	0	1	2	0	0	0	2	1	0	0	0	0	0	0	0
hsa-mir-1185-2	0	0	1	1	1	0	0	0	0	1	0	0	0	1	0	1	0	0	1	1	0	0	2	0	0	0	0	0	1	0	0	0	0	0	1	0	0	0	0	0	0	1	0	2	0	0	0	0	0
hsa-mir-4788	1	2	0	1	3	0	2	2	4	0	0	1	6	1	0	1	2	3	2	3	0	3	1	0	1	3	6	1	1	0	2	3	2	2	2	0	0	2	2	0	5	0	0	3	2	2	1	0	0
hsa-mir-5189	0	0	0	0	0	0	1	0	0	0	0	0	1	0	0	0	0	0	0	1	1	0	0	0	1	1	0	0	1	0	0	0	0	0	2	0	1	0	0	0	0	1	0	0	0	1	0	1	1
hsa-mir-1289-2	0	0	0	0	0	0	0	0	0	0	0	0	0	0	0	0	0	0	0	0	0	0	0	0	0	0	1	0	0	0	0	0	0	0	0	0	0	0	0	0	0	0	0	0	0	0	0	0	0
hsa-mir-4799	0	0	0	1	0	0	0	0	0	0	1	0	0	0	0	0	0	0	0	0	1	0	0	0	0	0	0	0	0	1	0	0	0	0	0	0	0	0	0	0	1	0	1	0	1	0	0	0	0
hsa-mir-581	2	3	1	0	2	3	2	3	3	1	3	1	5	2	3	2	2	1	9	2	11	7	2	4	0	3	4	0	4	3	5	2	0	2	1	4	8	2	0	3	5	4	0	1	5	3	3	5	0
hsa-mir-5587	0	0	0	0	0	0	0	0	0	0	0	0	0	0	0	0	0	0	0	0	0	0	0	0	0	0	0	0	0	0	0	0	0	0	0	0	0	0	0	0	0	0	0	0	0	0	0	0	0
hsa-mir-3202-1	2	0	0	0	0	0	0	0	0	1	0	0	0	0	0	0	0	0	0	1	2	0	1	0	0	0	0	0	0	0	0	1	0	0	0	0	0	0	0	0	0	1	0	0	0	0	0	0	0
hsa-mir-6862-1	0	0	0	0	0	0	0	0	0	1	0	0	0	0	0	1	0	0	0	0	0	1	0	0	0	0	0	0	0	0	0	0	0	0	0	0	0	0	1	0	0	0	0	0	0	0	1	0	0
hsa-mir-6782	0	0	1	0	1	0	0	0	0	0	0	1	2	1	0	0	1	0	0	1	0	1	0	0	0	2	0	1	1	0	0	2	2	0	1	0	2	0	0	0	1	1	0	0	0	4	1	2	0
hsa-mir-6795	0	0	0	0	0	0	0	0	0	0	0	0	0	0	0	0	0	0	0	1	0	0	0	0	0	0	0	0	0	0	0	0	0	0	0	0	0	0	0	0	0	0	0	0	0	0	0	0	0
hsa-mir-454	51	56	85	85	46	31	68	78	119	81	55	79	64	47	82	62	31	147	138	41	436	63	39	33	43	119	59	40	123	76	134	74	2	91	65	61	88	46	42	65	85	80	49	86	65	205	118	101	51
hsa-mir-548h-3	0	0	0	0	0	0	0	0	0	0	0	0	0	0	0	0	0	0	0	0	0	0	0	0	0	0	0	0	0	0	0	0	0	0	0	0	0	0	0	0	0	0	0	0	0	0	0	0	0
hsa-mir-1539	0	0	0	0	0	0	0	0	0	0	0	1	0	0	0	0	0	0	1	0	0	0	0	0	0	0	0	0	0	1	0	0	1	0	0	0	0	0	0	0	0	0	0	0	0	2	0	2	0
hsa-mir-496	3	9	1	44	8	5	5	8	4	2	4	4	4	3	4	10	3	8	5	4	3	3	5	2	0	12	7	3	2	3	1	1	2	0	8	4	3	4	5	2	4	4	10	10	3	7	2	3	0
hsa-mir-320c-2	1	0	0	2	1	1	2	3	1	1	0	0	3	0	2	2	2	4	6	1	5	0	3	2	2	3	2	1	1	3	2	1	1	5	1	1	4	2	6	2	1	5	1	3	1	8	1	5	1
hsa-mir-6770-3	0	0	0	0	0	0	0	0	0	0	0	0	0	0	0	0	0	0	0	0	0	0	0	0	0	0	0	0	0	0	0	0	0	0	0	0	0	0	0	0	0	0	1	0	0	0	0	0	0
hsa-mir-4510	1	7	6	6	9	6	2	5	14	5	3	8	9	4	4	4	3	19	17	5	7	2	4	2	8	19	9	1	3	4	12	6	2	5	10	0	10	7	4	3	6	3	4	4	6	25	13	0	2
hsa-mir-3182	0	1	0	2	2	0	1	0	0	0	0	0	1	1	0	0	0	0	1	0	0	0	0	0	0	0	0	0	1	0	0	1	6	0	0	0	0	0	0	0	0	0	0	0	0	1	0	0	0
hsa-mir-1302-6	0	0	0	0	0	0	0	0	0	0	0	0	0	0	0	0	0	0	0	0	0	0	0	0	0	0	0	0	0	0	0	0	0	0	0	0	0	0	0	0	0	0	0	0	0	0	0	0	0
hsa-mir-449c	0	0	0	0	0	0	0	0	0	0	0	0	0	0	0	1	0	0	0	1	0	0	0	0	0	0	0	0	1	1	0	0	0	0	0	0	0	0	0	0	0	0	1	0	1	0	0	1	0
hsa-mir-7976	2	1	0	2	4	2	2	1	0	1	0	1	0	0	2	0	1	2	1	1	4	2	0	1	1	1	1	2	6	0	0	0	0	0	1	0	0	1	0	0	0	1	0	3	2	3	14	0	1
hsa-mir-619	0	0	0	0	0	0	0	0	0	0	0	0	0	0	0	0	0	0	0	0	0	0	0	0	0	0	0	0	0	0	0	0	0	0	0	0	0	0	0	0	0	0	0	0	0	0	0	0	0
hsa-mir-6852	3	0	0	1	3	1	2	3	0	1	1	0	1	1	6	0	0	0	3	3	3	2	0	0	0	3	0	1	0	0	2	1	3	1	0	0	1	5	0	1	1	0	1	4	2	1	5	0	0
hsa-mir-450b	81	229	475	255	181	252	208	192	415	217	167	235	282	227	238	221	130	472	429	178	728	155	319	154	87	466	218	247	104	379	509	198	21	423	429	172	311	252	283	157	181	323	233	414	189	661	357	213	172
hsa-mir-4775	2	0	1	1	1	2	1	0	2	5	0	1	0	1	1	2	1	0	1	0	3	3	1	1	0	5	0	0	0	2	2	0	0	1	7	1	1	1	0	1	4	3	0	0	1	1	3	0	0
hsa-mir-6887	0	0	0	0	0	0	0	0	0	0	0	0	0	0	0	0	0	0	0	0	0	0	0	0	0	0	0	0	0	0	0	0	0	0	0	0	0	0	0	0	0	0	0	0	0	0	0	0	0
hsa-mir-3115	1	0	0	1	0	0	0	1	1	0	0	0	0	0	1	0	0	0	0	0	0	1	2	1	0	0	0	0	0	1	1	0	0	0	2	1	0	0	0	0	0	0	0	0	0	1	1	0	0
hsa-mir-650	0	0	0	0	0	0	0	0	0	0	0	0	0	0	0	0	1	0	0	0	0	0	0	0	0	0	0	0	0	0	0	0	0	0	1	0	0	0	0	0	1	0	0	0	0	0	0	0	0
hsa-mir-3658	0	0	0	0	0	0	0	0	0	0	0	0	0	0	0	0	0	0	0	0	0	0	0	0	0	0	0	0	0	0	0	0	0	0	0	0	0	0	0	0	0	0	0	0	0	0	0	0	0
hsa-mir-8074	0	0	0	0	0	0	0	0	0	0	0	0	0	0	0	0	0	0	0	0	0	0	0	0	0	0	0	0	0	0	0	0	0	0	0	0	0	0	0	0	0	0	0	0	0	0	0	0	0
hsa-mir-4273	0	0	0	0	0	0	0	0	0	0	0	0	0	0	0	0	0	0	0	0	0	0	0	0	0	0	0	0	0	0	0	0	0	0	0	0	0	0	0	0	0	0	0	0	0	0	0	0	0
hsa-mir-4750	0	0	0	0	0	0	0	0	1	0	0	0	0	0	0	0	1	1	0	0	1	0	0	0	0	0	1	0	0	0	0	0	0	0	0	0	0	0	0	0	1	0	0	4	1	0	0	1	0
hsa-mir-34a	365	1139	823	1047	923	499	549	687	678	1906	269	871	964	953	848	766	445	774	734	460	1129	530	1227	2235	371	1895	681	297	853	733	224	1226	59	655	494	483	2408	652	660	566	1135	1213	668	744	989	1629	260	815	540
hsa-mir-30a	156062	689283	1124835	1089927	948485	866484	862413	937663	1526526	813630	1051538	1389026	1386702	861004	954816	436185	437455	1884610	2011216	626170	1877339	512908	789900	526391	624847	1722219	1148040	569418	730526	920050	887390	826030	107063	1107479	1212069	681979	1547778	773564	727868	712261	857122	1188914	731689	713825	1020741	3352915	899449	1375986	455358
hsa-mir-3198-2	1	0	0	0	0	0	0	0	0	1	0	2	0	0	1	0	0	0	0	0	1	2	0	0	0	0	2	0	1	0	0	0	0	1	0	2	1	1	0	0	0	0	1	0	0	0	0	1	0
hsa-mir-4286	1	1	0	2	1	0	1	3	1	0	0	0	1	0	1	0	0	0	1	2	0	0	0	0	0	0	0	0	2	2	0	0	4	1	1	1	2	1	1	0	1	0	3	0	0	1	0	0	0
hsa-mir-4712	1	0	0	0	0	0	2	1	0	0	0	0	0	0	1	0	0	1	0	0	0	1	0	0	0	1	0	0	1	0	0	0	0	1	1	0	0	0	1	0	0	0	0	0	0	1	0	0	0
hsa-mir-139	689	1910	2719	1799	2248	2633	1510	2071	2474	1759	2018	2334	1746	2059	2723	1548	1027	2085	3242	2896	2932	824	2186	627	1276	3115	1757	2083	912	1515	2126	1990	736	1993	2170	1126	3154	1701	1801	1887	1659	1941	1768	1800	2233	5185	1475	1724	1769
hsa-mir-4309	0	0	0	0	0	0	0	0	0	0	0	0	0	0	0	0	0	0	0	0	0	0	0	0	0	0	0	0	0	0	0	0	0	0	0	0	0	0	0	0	0	0	0	0	0	0	0	0	0
hsa-mir-4312	0	0	0	0	0	0	0	0	0	0	0	0	0	0	0	0	0	0	0	0	0	0	0	0	0	0	0	0	0	0	0	0	0	0	0	0	0	0	0	0	0	0	0	0	0	0	0	0	0
hsa-mir-4529	0	3	0	5	5	4	0	2	4	0	1	1	7	0	3	2	1	3	4	5	0	3	1	0	0	3	2	0	0	0	0	0	0	1	1	3	0	0	0	1	2	0	0	1	0	5	0	1	0
hsa-mir-3929	0	0	0	0	0	0	0	0	0	0	0	0	0	0	0	0	0	0	0	0	0	0	0	0	0	0	0	0	0	0	0	0	0	0	0	0	0	0	0	0	0	0	0	0	0	0	0	0	0
hsa-mir-5708	0	3	1	1	1	0	1	2	1	0	0	4	1	1	2	1	0	5	0	0	1	1	0	0	0	1	0	1	0	0	0	2	1	0	0	0	0	2	2	1	2	1	2	0	0	1	1	3	1
hsa-mir-3180-5	0	0	0	0	0	0	0	0	0	0	0	0	0	0	0	0	0	0	0	0	0	0	0	0	0	0	0	0	0	0	0	0	0	0	0	0	0	0	0	0	0	0	0	0	0	0	0	0	0
hsa-mir-1825	0	0	0	0	0	0	0	0	0	0	0	0	0	0	0	0	0	0	0	0	0	0	0	0	0	0	0	0	0	0	0	0	0	0	0	0	1	0	0	0	0	0	0	0	0	0	0	0	0
hsa-mir-3941	1	2	2	1	3	3	7	4	2	3	5	0	1	1	4	1	1	2	5	2	6	1	5	2	0	5	4	1	2	0	2	1	0	4	1	1	2	1	1	2	2	2	1	2	1	5	2	5	0
hsa-mir-6791	0	0	2	1	0	0	0	0	0	1	0	0	0	0	0	0	0	0	0	0	0	0	0	0	0	0	0	1	0	0	0	1	0	1	2	0	1	0	0	0	0	0	0	0	0	0	0	0	0
hsa-mir-668	0	1	0	0	0	0	0	0	0	0	0	0	2	0	0	0	0	0	0	0	0	0	0	0	0	1	0	0	0	1	0	0	0	0	0	1	0	0	0	0	0	0	0	0	1	1	0	1	0
hsa-mir-4652	0	0	0	0	0	0	0	0	0	0	0	0	0	0	0	0	0	0	0	0	0	0	0	0	0	0	0	0	0	0	0	0	0	0	0	0	0	0	0	0	0	0	0	0	0	0	0	0	0
hsa-mir-3691	2	0	1	3	2	0	0	0	3	0	0	1	0	0	2	0	0	4	1	2	0	1	0	0	0	4	4	0	6	0	4	3	0	0	0	2	0	1	0	0	1	1	1	3	2	2	2	2	0
hsa-mir-3607	503	571	272	1634	2290	321	661	2093	89	635	99	113	359	586	553	707	645	207	962	1139	2355	523	309	266	17	278	2029	694	790	813	187	663	1964	818	1786	760	1047	361	607	798	692	697	578	411	220	1426	926	522	277
hsa-mir-1260b	0	1	0	1	2	0	0	1	2	3	0	0	1	2	1	1	1	0	0	4	1	0	1	1	0	0	2	0	1	0	0	0	1	0	0	0	0	0	0	0	1	0	0	0	1	0	1	0	0
hsa-mir-181b-1	1095	1183	1453	1806	2664	1458	1255	5549	2634	3122	1754	1324	2342	1150	1550	1037	819	4047	3124	2388	1815	637	1032	2139	921	1817	2156	1536	1209	1415	3314	1915	933	1988	2471	921	1899	2103	1060	772	1586	1475	1324	2471	1469	7135	1598	1610	762
hsa-mir-3126	0	1	0	3	0	0	1	0	3	0	0	0	0	0	1	1	0	2	0	0	0	0	0	0	0	1	1	0	0	0	0	1	0	0	0	0	0	0	0	0	0	0	0	0	1	2	0	0	3
hsa-mir-1306	42	125	54	91	120	89	74	155	70	78	30	50	89	65	103	44	31	125	140	137	125	49	56	53	32	82	122	78	28	86	96	77	137	105	148	34	92	105	47	49	70	53	57	112	59	172	76	49	30
hsa-mir-3942	5	1	0	3	4	1	1	2	2	0	1	1	2	1	5	1	0	10	4	3	0	0	3	1	0	0	1	0	1	0	0	0	0	4	2	4	0	1	0	3	1	3	1	2	2	5	2	0	1
hsa-mir-1258	6	44	12	32	13	8	29	13	6	22	7	24	71	12	19	23	18	5	2	1	9	13	9	11	23	90	19	2	20	3	3	23	2	11	13	16	34	6	21	14	52	13	17	13	26	9	2	20	6
hsa-mir-3145	0	0	0	1	0	0	1	0	0	0	0	0	0	1	1	0	0	0	1	0	0	0	0	0	0	0	0	0	0	0	0	0	0	0	0	1	0	0	1	0	0	0	0	0	1	0	0	0	1
hsa-mir-510	0	0	0	0	0	1	0	0	0	0	0	0	0	0	0	0	0	2	1	0	0	0	0	0	0	0	0	0	0	1	0	0	0	0	0	0	0	0	0	0	0	0	0	0	0	0	0	0	0
hsa-mir-6820	2	7	5	9	6	2	12	13	9	3	7	5	13	7	6	4	3	10	13	8	27	5	5	4	1	9	12	7	4	14	17	3	6	12	7	5	5	8	8	0	12	2	9	10	9	19	7	5	3
hsa-mir-6830	0	0	0	0	0	0	0	0	0	0	0	0	0	0	0	0	0	0	0	0	0	0	0	0	0	0	0	0	0	0	0	0	0	0	0	0	0	0	0	0	0	0	0	0	0	0	0	0	0
hsa-mir-4252	0	0	0	0	0	0	0	0	0	0	0	0	0	0	0	0	0	0	0	0	0	0	0	0	0	0	0	0	0	0	0	0	0	0	0	0	0	0	0	0	0	0	0	0	0	0	0	0	0
hsa-mir-1207	0	0	0	0	0	0	0	0	0	0	0	0	0	0	0	0	0	0	0	0	0	0	0	0	0	0	0	0	0	0	0	0	0	0	0	0	0	0	0	0	0	0	0	0	0	0	0	0	0
hsa-mir-4694	0	0	0	0	0	0	0	0	0	0	0	0	0	0	0	0	0	0	0	0	0	0	0	0	0	0	0	0	0	0	0	0	0	0	0	0	0	0	0	0	0	0	0	0	0	0	0	0	0
hsa-mir-24-1	2802	13323	5110	12186	11106	7352	12760	8331	13060	9690	7201	10079	12072	7988	12451	5530	3526	14420	7835	10953	23425	10916	7762	5508	7232	14239	8250	3786	8384	6517	11541	6292	1782	9812	8984	6219	5744	5936	4766	8246	7139	7753	8328	8840	7780	11217	12774	8159	4020
hsa-mir-4695	0	0	0	0	0	0	0	0	0	0	0	0	0	0	0	0	0	0	1	0	0	0	0	0	0	0	0	0	0	0	0	0	0	0	0	1	0	0	0	0	1	0	0	1	0	0	0	0	0
hsa-mir-1285-1	0	1	0	0	0	0	0	0	0	0	0	0	0	0	0	0	0	0	1	1	0	0	0	0	0	0	0	1	1	1	0	0	0	0	0	0	0	0	0	0	0	0	0	0	0	1	1	0	0
hsa-mir-4724	2	0	0	0	1	1	2	3	1	1	0	0	0	0	0	0	0	0	0	0	5	1	2	0	1	0	0	0	0	1	0	2	0	1	1	0	1	1	0	0	4	0	1	4	1	1	0	3	1
hsa-mir-4664	2	4	1	1	2	1	0	4	0	3	2	1	2	1	2	0	0	1	5	2	4	0	1	3	1	1	2	3	0	1	4	1	4	4	1	0	1	2	0	3	0	2	0	3	0	7	2	0	1
hsa-mir-151b	29	37	56	51	56	54	44	66	85	36	32	41	80	64	46	20	30	120	121	46	142	61	27	29	22	81	65	45	48	48	81	52	24	76	83	18	51	52	38	43	69	45	44	49	46	146	60	43	22
hsa-mir-941-2	0	0	0	0	0	0	0	0	0	0	0	0	0	0	0	0	0	0	0	0	0	0	0	0	0	0	0	0	0	0	0	0	0	0	0	0	0	0	0	0	0	0	0	0	0	0	0	0	0
hsa-mir-3670-1	0	0	0	0	0	0	0	0	0	0	0	0	0	0	0	0	0	0	0	0	0	0	0	0	0	0	0	0	0	0	0	0	0	0	0	0	0	0	0	0	0	0	0	0	0	0	0	0	0
hsa-mir-181d	84	245	468	280	385	363	217	335	257	248	126	341	311	408	248	163	154	370	320	201	343	121	150	100	121	620	292	184	101	252	304	371	86	467	440	83	358	270	205	166	141	206	182	224	288	909	272	269	213
hsa-mir-4436b-2	1	0	0	0	0	0	0	0	0	1	1	0	0	0	0	0	0	0	0	0	0	0	0	0	0	0	0	0	0	0	0	0	0	0	0	0	0	0	0	0	0	0	0	0	0	0	0	0	0
hsa-mir-1180	90	283	431	528	570	514	388	748	611	397	255	477	300	418	395	197	137	759	883	626	413	336	347	231	234	570	365	429	252	408	770	287	409	621	713	199	597	534	232	218	265	325	236	482	375	1088	491	388	224
hsa-mir-141	2320	10772	13754	11521	10294	12044	11509	9633	14069	10286	8809	11572	15119	10794	19158	4923	4084	19176	20884	6716	22448	11614	10659	7765	5530	17379	12104	4738	15939	11875	8973	12819	669	15229	14711	6829	11776	9459	8042	10021	9636	10421	7480	13494	7872	28102	18448	12648	6319
hsa-mir-6848	0	0	0	0	0	0	0	0	0	0	0	0	0	0	1	0	0	0	0	1	0	0	0	0	0	0	0	0	0	0	0	0	0	0	0	0	0	0	0	0	0	0	0	0	0	0	0	0	0
hsa-mir-7846	1	1	0	4	0	3	1	5	3	2	1	0	8	1	1	0	1	0	0	0	0	0	0	3	0	0	3	2	0	1	0	4	0	1	3	2	0	4	0	0	5	0	1	2	1	0	0	0	0
hsa-mir-548ax	0	0	0	1	1	0	0	0	1	0	0	0	0	0	0	2	0	0	3	0	1	0	0	0	0	0	0	0	0	0	0	0	0	0	0	4	0	1	0	0	1	0	0	2	0	0	0	0	0
hsa-mir-646	0	0	0	0	0	0	0	0	0	0	0	0	0	0	0	0	0	0	0	0	0	0	0	0	0	0	0	0	0	0	0	0	0	0	0	0	0	0	0	0	0	0	0	0	0	0	0	0	0
hsa-mir-6766	0	0	1	0	3	0	0	0	0	1	0	0	1	1	0	3	0	1	0	1	2	0	1	0	0	0	0	0	0	0	0	1	0	2	0	0	1	2	1	1	0	0	0	1	0	1	3	0	0
hsa-mir-548q	1	5	1	6	5	2	5	2	2	3	1	3	8	4	3	2	0	6	7	1	32	6	0	1	2	4	3	0	7	2	10	3	0	5	0	4	1	0	0	6	7	1	7	4	5	10	7	4	0
hsa-mir-8088	0	0	0	0	0	0	0	0	0	0	0	0	0	0	0	0	0	0	0	0	0	0	0	0	0	0	0	0	0	0	0	0	0	0	0	0	0	0	0	0	0	0	0	0	0	0	0	0	0
hsa-mir-1270	9	24	61	14	29	35	28	36	71	63	21	31	17	46	34	47	29	125	108	17	172	39	54	25	30	67	46	44	64	72	116	27	12	63	37	33	77	55	50	33	49	38	50	46	27	94	45	82	20
hsa-mir-199a-2	9463	22944	15597	35063	14451	14587	18636	12633	9570	13937	11437	10099	15704	16630	19158	16589	11077	9968	15241	16129	16369	15034	13022	851	4352	19445	15072	7327	16059	11529	4374	17279	1442	16608	23194	9489	22296	13129	13463	8970	20385	14807	13882	23902	17853	25336	11764	19250	7933
hsa-mir-9-1	623	1087	1144	466	228	487	659	511	876	449	464	1343	844	415	571	373	332	764	813	344	1527	216	621	408	454	1129	466	271	2203	612	293	621	17	369	791	419	1594	499	472	328	1607	540	483	493	888	1760	417	1595	1457
hsa-mir-4674	0	0	0	0	0	1	0	0	2	0	0	1	1	0	0	0	1	0	1	0	0	0	0	1	0	0	1	0	1	0	0	1	0	2	2	0	1	0	2	0	2	0	0	1	0	0	0	1	0
hsa-mir-3179-4	0	0	0	0	0	0	0	0	0	0	0	0	0	0	0	0	0	0	0	0	0	0	0	0	0	0	0	0	0	0	0	0	0	0	0	0	0	0	0	0	0	0	0	0	0	0	0	0	0
hsa-mir-92a-1	32502	25976	28960	24713	27334	36146	34431	31060	49720	23211	25306	28927	36390	35853	36962	23779	19503	56466	77825	30633	59050	25898	24966	18381	22134	46212	21739	24855	27871	30082	56553	31443	13278	41242	27178	17958	31737	33727	15766	23701	45191	29888	26340	45930	39714	95966	54700	35066	14647
hsa-mir-3938	1	0	0	0	0	0	0	0	0	0	0	0	0	0	0	0	0	0	0	1	0	0	0	1	0	0	0	0	0	0	0	0	0	0	0	0	0	0	0	0	0	0	0	0	0	0	0	0	0
hsa-mir-335	149	409	509	401	346	499	305	367	612	352	463	529	486	510	879	596	194	922	1151	332	1229	406	528	330	276	1428	344	343	611	777	819	399	27	633	611	382	825	385	487	480	509	577	467	454	391	1263	714	573	207
hsa-mir-636	0	1	1	3	1	0	3	1	0	2	0	0	0	1	5	0	2	0	4	3	8	0	0	0	0	0	1	0	4	2	3	2	1	1	1	0	5	1	0	0	2	2	4	6	1	3	2	1	1
hsa-mir-553	0	0	0	0	0	0	0	0	0	0	0	0	0	0	0	0	0	0	0	0	0	0	0	0	0	0	0	0	0	0	0	0	0	0	0	0	0	0	0	0	0	0	0	0	0	0	0	0	0
hsa-mir-7848	0	0	0	0	0	0	0	0	0	0	0	0	0	0	0	0	0	0	0	0	0	0	0	0	0	0	0	0	0	0	0	0	0	0	0	1	0	0	0	0	0	0	1	0	0	0	0	2	0
hsa-mir-767	0	1	0	1	0	2	0	0	0	0	0	0	3	0	1	0	0	0	0	1	0	0	0	1	0	0	0	0	2	0	1	0	0	0	0	0	1	0	0	0	0	0	0	0	0	0	0	0	0
hsa-mir-330	205	115	130	296	199	136	172	356	301	135	103	186	463	165	151	103	96	369	184	217	198	195	101	277	127	244	268	94	173	126	284	281	97	217	237	88	119	205	90	110	141	113	139	233	111	249	220	139	62
hsa-mir-4749	0	0	0	0	4	2	0	0	0	0	0	2	2	1	0	0	0	0	1	0	2	0	0	0	0	0	3	0	0	0	0	1	0	1	0	1	0	2	0	0	1	0	1	0	0	1	1	1	0
hsa-mir-6787	0	0	0	0	0	0	0	0	0	0	0	0	0	0	0	0	0	0	0	0	0	0	0	1	0	1	0	0	0	0	0	0	0	0	0	0	0	0	0	0	0	1	0	0	0	0	0	0	1
hsa-mir-4439	0	0	0	0	0	0	0	0	0	0	0	0	0	0	0	0	0	0	0	0	0	0	0	0	0	0	0	0	0	0	0	0	0	0	0	0	0	0	0	0	1	0	0	0	0	0	0	0	0
hsa-mir-4281	0	0	0	0	0	0	0	0	0	0	0	0	0	0	0	0	0	0	0	0	0	0	0	0	0	0	0	0	0	0	0	0	0	0	0	0	0	0	0	0	0	0	0	0	0	0	0	0	0
hsa-mir-6835	0	0	0	0	0	0	0	0	0	0	0	0	0	0	0	0	0	0	0	0	0	0	0	0	0	0	0	0	0	0	0	0	0	0	0	0	0	0	0	0	0	0	1	0	0	0	0	0	0
hsa-mir-3682	7	3	4	6	4	4	5	4	15	1	2	7	10	5	5	2	2	11	2	5	8	6	3	4	9	14	3	9	4	3	16	7	3	5	4	2	4	2	2	2	7	3	5	8	5	9	9	2	2
hsa-mir-4744	0	0	1	0	0	2	0	0	0	0	0	0	0	0	0	0	0	0	0	0	0	0	1	0	0	2	0	0	1	0	0	3	0	0	0	1	0	0	1	0	0	0	0	1	0	0	1	1	0
hsa-mir-4646	0	1	0	1	1	2	1	1	0	0	1	1	0	0	0	1	1	2	0	0	0	0	0	1	1	0	0	0	2	0	0	0	0	0	2	0	0	1	0	1	0	1	0	2	0	1	1	0	1
hsa-mir-1295a	4	6	2	1	0	2	0	3	7	2	2	2	3	9	4	0	8	2	5	4	6	5	0	0	2	6	1	0	4	1	1	4	3	3	4	3	1	0	2	1	4	0	3	3	3	4	5	2	0
hsa-mir-4306	0	1	0	1	2	0	1	1	0	0	1	1	0	0	0	1	1	0	1	1	0	1	0	1	0	0	3	0	0	0	2	0	0	0	2	0	0	1	0	1	0	0	0	0	1	0	0	0	0
hsa-mir-4452	0	0	0	0	0	0	1	1	0	0	0	0	0	0	0	0	0	0	0	0	2	1	1	0	1	0	0	1	0	0	0	0	0	0	0	0	0	0	0	1	0	0	0	0	0	0	0	0	0
hsa-mir-940	14	8	9	37	34	7	22	24	10	18	5	8	18	14	37	9	2	30	23	24	89	19	14	13	5	16	18	12	28	18	20	15	21	18	22	8	17	16	5	12	14	9	9	24	8	39	21	26	3
hsa-let-7d	3342	5169	5468	6996	8194	7826	6122	9896	9195	6423	3985	6937	8592	7229	7403	5298	3990	13690	11895	8537	15726	5303	5243	6557	4214	10626	7639	6070	4303	8642	13910	7576	3553	11029	9704	3511	8440	8634	4284	5089	5467	5723	5471	8641	5600	17207	7884	6783	2328
hsa-mir-493	3	46	10	118	21	18	45	16	20	37	21	32	46	23	25	44	24	17	17	27	28	36	17	9	8	87	22	15	32	21	7	10	1	13	32	26	29	12	29	13	27	29	32	36	36	32	27	30	7
hsa-mir-4498	0	1	0	0	0	0	0	0	0	0	0	0	0	0	0	0	0	0	1	0	0	0	0	0	0	0	0	0	0	0	0	0	0	0	0	0	0	0	0	0	0	0	0	0	0	0	0	0	0
hsa-mir-6873	0	0	0	0	0	0	0	0	0	1	0	1	0	0	0	1	0	0	2	0	1	0	1	0	0	0	0	0	0	0	0	0	0	1	0	0	0	0	0	0	0	1	2	0	1	0	0	2	0
hsa-mir-6084	0	1	0	0	1	0	0	0	0	0	0	0	1	1	1	0	0	0	0	0	1	1	1	0	0	0	0	0	0	0	0	0	0	0	0	1	0	0	0	0	0	0	0	1	0	0	0	1	0
hsa-mir-6752	0	1	0	0	1	0	0	0	0	0	0	0	1	0	0	1	0	0	0	0	1	0	0	0	0	0	0	0	0	0	0	0	0	0	0	0	0	0	0	0	0	0	0	0	0	0	0	0	0
hsa-mir-3615	37	31	31	62	67	23	28	39	51	16	22	26	26	34	57	27	13	38	64	54	56	42	25	38	17	28	44	19	69	24	38	46	33	59	92	16	30	34	18	21	47	35	27	46	29	29	68	51	8
hsa-mir-3670-4	0	0	0	0	0	0	0	0	0	0	0	0	0	0	0	0	0	0	0	0	0	0	0	0	0	0	0	0	0	0	0	0	0	0	0	0	0	0	0	0	0	0	0	0	0	0	0	0	0
hsa-mir-3652	7	8	9	10	64	16	17	36	23	10	16	19	82	48	11	3	6	34	36	28	31	59	22	23	14	31	34	12	12	6	40	8	8	30	72	35	7	14	5	28	15	5	2	14	7	53	35	11	2
hsa-mir-3912	8	31	40	19	22	23	29	26	33	41	35	31	44	28	30	25	14	53	18	21	26	17	64	17	8	41	38	24	15	45	34	26	2	42	38	30	22	22	26	39	21	50	56	36	30	37	28	9	15
hsa-mir-5701-1	0	0	0	0	0	0	0	0	0	0	0	0	0	0	0	0	0	0	0	0	0	0	0	0	0	0	0	0	0	0	0	0	0	0	0	0	0	0	0	0	0	0	0	0	0	0	0	0	0
hsa-mir-6129	0	0	0	0	0	0	0	0	0	0	0	0	0	0	0	1	1	0	0	0	0	0	0	0	0	0	0	0	0	0	0	0	0	0	0	0	0	0	0	0	0	0	0	0	1	0	0	0	0
hsa-mir-21	811582	410728	387495	763160	235818	292891	384079	405458	448815	296512	445295	290875	932725	344081	477412	620814	458351	464534	366402	190475	283411	522331	275562	557280	168604	532402	530569	154439	984826	277977	312052	1084430	15247	442342	550571	259349	312927	371351	234135	276066	731210	318779	657058	824861	363278	604337	365103	675549	192482
hsa-mir-6874	0	2	2	5	2	2	5	1	3	4	1	1	6	4	3	3	0	3	13	3	13	0	1	0	1	4	4	2	5	3	3	2	2	5	3	2	3	2	4	2	8	2	0	7	3	9	3	5	0
hsa-mir-4704	0	0	0	0	0	0	1	0	0	0	0	0	0	0	0	0	0	0	0	0	0	0	0	0	0	0	0	0	0	0	0	0	0	0	0	0	0	0	0	0	0	0	0	0	0	0	0	0	1
hsa-mir-6717	0	1	3	1	3	0	1	0	2	1	1	0	2	2	0	1	0	0	1	5	0	0	0	0	1	0	1	0	0	2	0	1	1	0	1	0	0	0	1	0	1	0	0	0	2	1	0	2	0
hsa-mir-4796	2	0	1	3	3	0	1	0	2	0	0	3	2	0	3	1	1	5	1	2	1	1	1	1	0	2	3	0	0	0	0	1	0	1	1	1	0	0	1	3	3	2	1	0	1	3	1	0	0
hsa-mir-127	617	3200	1340	12965	1935	2081	3031	2365	1783	1815	2486	2091	3495	2557	2374	2078	1076	1353	1485	2708	1561	2177	1532	652	718	4458	1890	534	1963	1487	989	905	874	1491	3443	1421	2850	2165	1369	824	1642	2169	1973	3735	2243	2534	1841	2260	372
hsa-mir-4769	0	0	0	0	0	0	0	0	0	0	0	0	0	0	0	0	0	0	0	0	0	0	0	0	0	0	0	0	0	0	1	0	0	0	0	0	0	0	0	0	0	0	0	0	0	0	0	0	0
hsa-mir-4713	0	0	0	0	0	0	0	0	0	0	0	0	0	0	0	0	0	0	0	0	0	0	0	0	0	0	0	0	0	0	0	0	0	0	0	0	0	0	0	0	0	0	0	0	0	0	0	0	0
hsa-mir-4253	0	0	0	0	0	0	0	0	0	0	0	0	0	0	0	0	0	0	0	0	0	0	0	0	0	0	0	0	0	0	0	0	0	0	0	0	0	0	0	0	0	0	0	0	0	0	0	0	0
hsa-mir-627	10	10	10	7	7	4	10	7	14	14	2	11	33	5	11	9	8	28	17	8	49	19	10	18	4	19	9	3	52	16	8	8	1	8	12	12	10	3	11	7	22	4	21	5	7	22	21	12	3
hsa-mir-5681a	0	0	0	0	0	0	0	0	0	0	0	0	0	0	0	0	0	0	0	0	0	0	0	0	0	0	0	0	0	0	0	0	0	0	1	0	0	0	0	0	0	0	0	0	0	0	0	0	0
hsa-mir-939	5	4	3	13	1	5	10	8	8	4	5	0	7	3	3	2	1	7	5	5	7	3	3	2	0	4	3	7	0	0	0	4	1	5	5	1	5	8	2	2	3	0	4	6	3	14	4	5	1
hsa-mir-8085	0	0	0	0	0	0	0	0	0	0	0	0	0	0	0	0	0	0	0	0	0	0	0	0	0	0	0	0	0	0	0	0	1	0	1	0	0	0	0	0	0	0	0	0	0	0	0	0	0
hsa-mir-4747	0	0	0	0	0	0	0	0	0	0	0	0	0	0	0	0	0	0	0	0	0	0	0	0	0	0	0	0	0	0	0	0	0	0	0	0	0	0	0	0	0	0	0	0	0	0	0	0	0
hsa-mir-92a-2	30370	24426	26346	23718	25882	33510	32369	29029	45700	21460	23378	26802	34284	33423	34939	21697	17924	51329	69358	29042	54041	24730	22835	17187	20550	42854	20387	22210	25211	27551	50251	29297	12365	38631	25600	16070	28209	31389	14520	21833	41449	27206	24260	42849	35925	84706	51899	30701	13603
hsa-mir-4528	1	0	0	0	0	0	0	0	0	0	0	0	1	0	0	0	0	0	0	0	0	0	0	0	0	0	1	0	0	0	0	1	0	0	0	0	0	0	0	0	0	0	0	0	0	0	0	0	0
hsa-mir-4444-2	11	7	5	13	11	3	3	15	9	4	6	4	10	2	5	8	6	10	8	5	12	0	2	10	4	10	10	4	5	8	4	3	1	10	24	3	5	11	1	4	9	3	3	2	9	11	5	2	2
hsa-mir-3161	0	0	0	0	0	0	0	2	0	6	1	0	1	0	0	4	0	3	0	0	0	3	0	0	1	0	1	1	0	0	0	8	1	0	0	2	0	6	0	0	0	4	0	2	4	22	0	7	0
hsa-mir-4649	1	1	0	1	0	1	0	1	1	0	0	2	0	0	2	0	1	0	1	0	1	1	0	0	0	3	1	1	0	0	1	0	0	0	2	2	0	0	1	1	2	1	0	5	0	1	0	0	0
hsa-mir-3688-2	0	1	1	3	2	0	0	1	0	0	2	1	1	0	1	2	0	0	1	0	2	1	1	0	0	0	0	0	0	1	0	1	0	0	0	0	0	1	1	2	1	1	2	0	0	2	1	0	0
hsa-mir-410	9	57	20	222	22	20	31	24	34	38	34	30	42	28	29	20	5	25	17	36	12	31	29	16	11	70	11	5	18	18	10	12	3	17	45	22	22	22	7	8	19	26	28	50	29	25	17	18	6
hsa-mir-5698	2	0	2	58	1	2	1	3	10	15	2	7	3	2	7	3	0	2	2	7	2	4	1	62	1	3	36	1	58	2	5	4	0	2	1	2	10	7	35	2	61	46	0	2	1	2	2	1	0
hsa-mir-937	3	0	5	12	10	4	3	16	9	5	2	7	7	11	3	5	2	6	11	8	1	1	8	13	4	11	9	3	0	3	11	3	5	2	9	1	9	5	2	1	1	2	2	9	0	9	1	5	1
hsa-mir-4688	0	0	0	0	0	0	0	0	0	0	0	0	0	0	0	0	0	0	0	0	0	0	0	0	0	0	0	0	0	0	0	0	1	0	0	0	0	0	0	0	0	0	0	0	0	0	2	0	0
hsa-mir-511	24	110	56	157	85	58	92	54	45	55	41	61	152	46	128	49	33	79	92	87	83	50	73	61	36	82	75	33	65	60	30	71	8	62	87	33	100	76	39	44	65	57	130	85	51	190	58	152	16
hsa-mir-6818	0	2	1	1	1	0	0	3	2	1	1	2	0	0	0	2	0	3	4	1	3	2	1	0	2	2	3	1	1	2	2	4	1	1	0	1	7	1	1	0	2	1	3	1	2	4	1	4	0
hsa-mir-3169	0	0	0	0	0	0	0	0	0	0	0	0	0	0	0	0	0	0	0	0	0	0	0	0	0	0	0	0	0	0	0	0	0	0	0	0	0	0	0	0	0	0	0	0	0	0	0	0	0
hsa-mir-5188	0	1	0	0	1	0	2	1	0	2	1	0	0	0	0	1	0	0	0	1	0	0	0	0	0	1	0	0	0	1	0	1	0	0	0	0	1	0	2	0	0	0	1	0	0	0	0	1	2
hsa-mir-6780a	0	0	0	0	0	1	1	0	2	0	0	0	1	0	1	0	0	0	0	0	1	0	0	0	0	1	0	0	0	0	0	0	0	0	0	0	0	0	0	0	0	1	0	1	0	5	0	0	0
hsa-mir-6737	2	0	2	1	0	0	1	3	0	1	0	1	0	1	0	0	1	0	2	1	1	0	1	2	2	0	3	0	1	0	1	1	0	1	1	4	1	1	1	1	0	0	0	0	0	3	2	1	0
hsa-mir-521-1	0	0	0	1	7	0	0	3	0	0	0	0	0	0	0	0	0	0	0	0	0	0	0	0	1	0	0	0	0	0	0	0	1	0	0	0	0	0	0	0	0	0	0	0	0	0	0	0	0
hsa-mir-4481	0	0	0	0	0	0	0	0	0	0	0	0	0	0	0	0	0	0	0	0	0	0	0	0	0	0	0	0	0	0	0	0	0	0	0	0	0	0	0	0	0	0	0	0	0	0	0	0	0
hsa-mir-204	180	682	342	881	1185	799	902	1688	1006	774	514	1010	553	612	1445	517	314	1719	1778	1279	2638	467	536	352	336	1328	969	1082	395	1248	2733	766	265	1439	1786	287	1141	1272	724	557	701	1031	743	820	874	5548	984	716	254
hsa-mir-8063	0	0	0	0	0	0	0	0	0	0	0	0	0	0	0	0	0	0	0	0	0	0	0	0	0	0	0	0	0	0	0	0	0	0	0	0	0	0	0	0	0	0	0	0	0	0	0	0	0
hsa-mir-5006	0	0	0	0	2	0	0	0	0	1	0	0	0	0	0	0	0	0	0	0	2	0	0	0	0	1	0	0	0	0	0	0	1	0	0	0	2	0	0	0	0	0	0	1	0	0	0	0	0
hsa-mir-3685	0	0	0	1	0	0	0	0	0	0	0	0	0	0	0	0	0	0	0	0	1	0	0	0	0	0	0	0	0	0	0	0	0	0	0	0	0	0	0	0	0	0	0	0	0	0	0	0	0
hsa-mir-1255b-2	0	0	0	0	0	0	0	0	0	0	0	0	0	0	0	0	0	0	0	0	0	0	0	0	0	0	0	0	0	0	0	0	0	0	0	0	0	0	0	0	0	0	0	0	0	0	0	0	0
hsa-mir-4508	0	0	0	0	0	0	0	0	0	0	0	0	0	0	0	0	0	0	0	0	0	0	0	0	0	0	0	0	0	0	0	0	0	0	0	0	0	0	0	0	0	0	0	0	0	0	0	0	0
hsa-mir-4535	0	0	0	0	0	0	0	0	0	0	0	0	0	0	0	0	0	0	0	0	0	0	0	0	0	0	0	0	0	0	0	0	0	0	0	0	0	0	0	0	0	0	0	0	0	0	0	0	0
hsa-mir-8081	0	0	0	0	0	0	0	0	0	0	0	0	0	0	0	0	0	0	0	0	0	0	0	0	0	0	0	0	0	0	0	0	0	0	0	0	0	0	0	0	0	0	0	0	0	0	0	0	0
hsa-mir-4492	0	0	0	0	0	0	0	0	0	0	0	0	0	2	0	0	1	0	0	0	0	0	0	0	0	3	3	0	0	0	0	0	0	0	1	0	0	0	0	0	0	0	0	1	0	0	0	1	0
hsa-mir-4999	31	19	26	33	27	8	11	41	23	13	27	0	31	13	14	10	11	0	20	8	13	7	14	11	9	17	46	11	24	15	11	17	2	31	1	12	16	14	12	5	13	12	18	11	22	19	13	11	10
hsa-mir-4436b-1	0	0	0	0	0	0	0	0	0	0	1	0	0	0	0	0	0	0	0	0	0	0	0	0	0	0	0	0	0	0	0	0	0	0	0	0	1	0	0	0	0	0	0	0	0	0	0	0	0
hsa-mir-1273c	0	0	0	0	1	0	0	0	0	0	0	0	0	0	0	0	0	0	0	0	0	0	0	0	0	0	0	0	0	0	0	0	0	0	0	1	0	0	0	0	1	0	0	0	0	0	0	0	1
hsa-mir-4678	4	1	0	8	3	0	5	0	8	2	0	0	3	1	8	2	1	1	0	2	5	7	4	2	3	4	5	0	2	1	2	1	0	3	0	1	1	1	0	0	0	6	4	9	5	1	12	2	2
hsa-mir-618	3	1	4	2	1	5	4	0	0	6	0	3	5	9	7	3	5	8	5	9	13	3	0	7	2	7	3	2	5	2	6	3	0	2	9	2	6	0	3	5	4	8	6	0	5	11	1	1	3
hsa-mir-7162	0	0	0	0	0	0	0	0	0	0	0	0	0	0	0	0	0	0	0	0	0	0	0	0	0	0	0	0	0	0	0	0	0	0	0	0	0	0	0	0	0	0	0	0	0	0	0	0	0
hsa-mir-4291	0	0	0	0	0	0	0	0	0	0	0	0	0	0	0	0	0	0	0	0	0	0	0	0	0	0	0	0	0	0	0	0	0	0	0	0	0	0	0	0	0	0	0	0	0	0	0	0	0
hsa-mir-6877	0	2	2	9	2	5	3	5	2	1	2	1	3	3	1	0	0	3	3	3	2	3	0	0	2	2	2	0	2	0	1	2	1	3	4	1	2	0	1	0	1	0	1	3	1	5	1	2	1
hsa-mir-519e	0	0	0	0	2	0	0	0	0	0	0	0	0	0	0	0	0	0	0	0	0	0	0	0	0	0	0	0	0	0	0	0	0	0	0	0	0	0	0	0	0	0	0	0	0	0	0	0	0
hsa-mir-1267	0	0	0	0	0	0	0	0	0	0	0	0	1	0	0	0	0	0	0	0	0	0	0	0	0	0	0	0	1	0	0	0	0	0	0	0	0	0	0	0	0	0	0	0	0	0	0	0	0
hsa-mir-4795	1	1	3	0	2	0	0	2	0	1	0	1	0	0	0	0	2	0	0	1	3	0	0	0	0	2	1	0	2	1	1	0	0	0	1	0	2	0	1	2	1	2	1	0	0	6	1	0	1
hsa-mir-185	558	599	862	917	846	727	996	699	1269	1055	896	968	876	661	1142	1172	571	1450	857	1033	1295	896	1232	671	552	1170	692	732	684	931	1268	727	145	1036	944	703	618	648	465	677	732	1401	943	1015	1126	1285	1589	640	568
hsa-mir-449a	0	2	3	3	0	4	1	3	1	1	0	1	1	2	1	2	2	2	2	4	9	1	1	1	1	2	2	1	0	1	2	3	0	1	4	1	2	1	2	1	1	6	2	0	1	8	3	3	1
hsa-mir-7-3	7	19	21	26	28	9	12	140	431	535	70	157	106	12	16	47	3	1160	216	50	367	15	69	5	27	81	35	47	18	141	56	27	16	51	10	10	97	47	9	31	34	207	82	73	59	373	69	22	5
hsa-mir-4504	0	0	0	1	0	0	0	0	0	0	1	0	0	0	0	1	0	0	0	0	0	0	0	0	0	0	0	0	0	0	0	0	0	0	0	0	0	0	0	0	0	1	0	0	0	0	0	0	0
hsa-mir-7975	0	0	0	0	0	0	0	0	0	0	0	0	0	0	0	0	0	0	0	0	0	0	0	0	0	0	0	0	0	0	0	0	0	0	0	0	0	0	0	0	0	0	0	0	0	0	0	0	0
hsa-mir-200c	11881	65315	89183	45161	73840	128128	67848	71005	182836	76802	79289	165106	99503	88571	119008	38481	37469	258278	254475	63398	126552	56671	71236	109647	123582	196811	55669	55094	60566	78633	189020	89832	16916	123576	84728	41577	99488	81657	47762	67835	53484	76180	51166	94403	58233	246811	82229	106719	40725
hsa-mir-892a	7	1	1	3	7	0	2	0	1	6	19	1	2	4	0	3	0	2	1	1	0	0	3	0	0	8	0	1	0	0	0	0	0	0	0	5	3	1	0	0	39	91	2	2	0	2	4	0	1
hsa-mir-6719	0	0	0	1	0	0	1	0	0	0	0	0	0	0	0	0	0	0	0	0	0	0	0	0	0	0	0	0	0	0	0	0	0	0	0	0	0	0	1	0	0	0	0	0	0	0	0	0	0
hsa-mir-4478	1	0	0	4	0	0	0	0	0	0	0	0	0	0	0	0	0	1	0	0	0	0	0	2	1	0	2	0	2	0	0	1	2	2	1	0	0	0	0	0	1	1	0	0	0	1	0	0	0
hsa-mir-4298	0	0	0	0	0	0	0	0	0	0	0	0	0	0	0	0	0	0	0	0	0	0	0	0	0	0	0	0	0	0	0	0	0	0	0	0	0	0	0	0	0	0	0	0	0	0	0	0	0
hsa-mir-4648	0	0	0	0	1	0	0	0	0	0	0	1	0	1	0	0	0	0	0	0	0	0	0	0	0	0	0	0	0	0	0	0	0	0	0	0	0	1	0	0	0	0	0	0	0	0	0	0	0
hsa-mir-6503	3	1	3	6	2	1	3	6	2	0	2	1	2	0	10	3	3	1	1	0	5	2	0	4	1	2	4	0	6	1	1	6	0	0	10	2	4	2	3	2	5	3	4	7	1	1	0	2	1
hsa-mir-520d	0	0	0	3	3	0	0	2	0	0	0	0	0	0	0	0	0	0	0	3	1	0	0	0	0	0	0	0	0	0	0	0	0	0	1	1	0	0	0	0	0	0	1	0	0	0	0	0	0
hsa-mir-136	50	196	141	340	75	67	158	78	51	121	153	79	150	119	134	229	113	69	117	63	219	129	154	3	8	177	135	31	243	141	16	59	12	71	168	159	312	99	241	67	167	174	132	218	184	225	105	299	44
hsa-mir-4454	0	0	1	0	2	1	0	1	1	2	0	1	0	1	0	1	5	0	6	3	1	2	0	2	0	1	2	2	6	0	0	0	6	1	1	0	1	1	0	1	1	1	0	2	0	1	0	1	0
hsa-mir-548i-2	0	0	0	0	0	0	0	0	0	0	0	0	0	0	0	0	0	0	0	0	0	0	0	0	0	0	0	0	0	0	0	0	0	0	0	0	0	0	0	0	0	0	0	0	0	0	0	0	0
hsa-mir-3678	5	1	4	0	1	0	1	7	2	1	1	7	6	3	3	1	0	1	1	2	1	0	1	4	0	2	3	2	4	0	1	5	0	2	1	2	0	1	3	0	3	1	2	1	0	3	1	2	3
hsa-mir-122	0	0	0	0	0	0	3	0	1	0	0	0	0	0	0	0	0	0	0	0	2	1	0	0	0	0	0	0	0	0	0	0	1	0	1	0	1	0	0	0	0	1	0	1	1	0	0	1	0
hsa-mir-1273g	0	0	0	0	0	0	0	0	0	0	0	0	0	0	0	0	0	0	0	0	0	0	0	0	0	0	0	0	0	0	0	0	0	0	0	0	0	0	0	0	0	0	0	0	0	0	0	0	0
hsa-mir-4735	0	0	0	1	0	0	0	0	0	0	0	0	0	0	0	1	0	0	1	2	0	0	0	0	1	0	0	0	0	0	1	0	0	0	0	1	0	0	0	0	0	0	0	1	0	0	0	2	0
hsa-mir-4654	0	0	0	0	0	0	0	0	0	0	0	0	0	0	0	0	0	0	0	0	0	0	0	0	0	0	0	0	0	1	0	0	0	0	0	0	0	0	0	0	0	0	0	1	0	1	0	0	0
hsa-mir-8070	0	0	0	0	0	0	0	0	0	0	0	0	0	0	0	0	0	0	0	0	0	0	0	0	0	0	0	0	0	0	0	0	0	0	0	0	0	0	0	0	0	0	0	0	0	0	0	0	0
hsa-mir-548f-4	0	0	0	0	0	0	0	0	0	0	0	0	0	0	0	0	0	0	0	0	0	0	0	0	0	0	0	0	0	0	0	0	0	0	0	0	0	0	0	0	0	0	0	0	0	0	0	0	0
hsa-mir-4656	0	0	0	0	0	0	0	0	0	0	0	0	0	0	0	0	0	0	0	0	0	0	0	0	0	0	0	0	0	0	0	0	0	0	0	0	0	0	0	0	0	0	0	0	0	0	1	0	0
hsa-mir-6750	2	2	1	3	5	1	1	3	0	1	2	0	0	3	3	1	0	0	2	1	4	1	3	0	0	0	2	1	2	3	0	3	0	2	2	1	1	1	1	1	2	0	1	4	1	4	1	4	1
hsa-mir-554	0	0	0	0	0	0	0	0	0	0	0	0	0	0	0	0	0	0	0	0	0	0	0	0	0	0	0	0	0	0	0	0	0	0	0	0	0	0	1	0	0	0	0	0	0	0	0	0	0
hsa-mir-5091	4	5	10	42	33	5	3	52	37	8	2	12	34	11	4	2	7	12	6	12	2	3	3	23	11	33	27	7	7	7	11	7	33	18	113	3	3	12	3	4	5	9	3	10	4	17	5	2	3
hsa-mir-4753	1	0	0	1	1	0	1	0	0	1	0	0	1	0	0	0	1	2	2	1	7	1	0	1	0	1	2	0	0	0	4	0	1	0	2	0	2	2	1	0	4	0	0	1	0	0	1	0	0
hsa-mir-548h-4	0	0	0	0	0	0	0	0	0	0	0	0	0	0	0	0	0	0	0	0	0	0	0	0	0	0	0	0	0	0	0	0	0	0	0	0	0	0	0	0	0	0	0	0	0	0	0	0	0
hsa-mir-26a-2	12903	16205	12904	26708	23640	12105	15346	28572	32382	19177	16000	22965	48770	13768	16624	15407	11594	36996	21925	14882	47033	16495	15321	10786	16705	37918	24873	9131	22882	22646	22117	16605	2524	17762	27140	14193	12446	11030	18566	19409	25925	19150	19595	17871	13779	32588	18493	13496	6692
hsa-mir-4730	1	0	0	0	0	0	0	0	1	0	1	0	0	0	0	0	0	0	0	0	0	0	0	0	0	0	0	0	2	0	0	0	0	0	0	0	0	0	0	0	0	0	0	0	0	0	0	0	0
hsa-mir-513a-1	0	0	0	0	0	0	0	1	0	0	0	0	0	0	0	0	0	0	0	0	0	0	0	0	0	0	0	0	1	0	0	0	0	0	0	0	0	0	0	0	0	0	0	0	0	0	0	0	0
hsa-mir-1304	2	1	13	4	6	3	1	5	32	4	13	2	5	0	2	18	7	3	1	0	0	3	4	3	2	4	1	8	1	4	33	4	2	3	1	4	1	1	3	10	2	5	8	0	5	1	6	1	1
hsa-mir-3177	0	0	0	2	1	1	0	0	0	0	0	0	0	0	0	1	0	0	0	0	2	0	0	0	1	1	0	0	0	0	2	0	1	1	1	1	1	0	0	1	0	0	4	0	0	1	0	0	0
hsa-mir-6088	0	0	0	0	0	0	0	0	0	0	0	0	0	0	0	0	0	0	0	0	0	0	0	0	0	0	0	0	0	0	0	0	0	0	0	0	0	0	0	0	0	0	0	0	0	0	0	0	0
hsa-mir-4321	0	0	0	0	0	0	0	0	0	0	0	0	0	0	0	0	0	0	0	0	0	0	0	0	0	0	0	0	0	0	0	0	0	0	0	0	0	0	0	0	0	0	0	0	0	0	0	0	0
hsa-mir-29a	95528	182593	110001	183110	150538	127506	175673	202619	231282	101190	90340	182666	354090	152140	209483	74806	75704	292109	168652	122103	203664	198668	109024	99548	65201	255553	150275	46135	127005	130145	120438	166466	21205	170089	160229	102442	78177	108703	100181	174342	130979	119923	127145	146369	105425	224388	175072	99264	68806
hsa-mir-3683	0	0	0	0	0	0	0	0	0	0	0	0	0	0	0	0	0	0	0	0	1	0	0	0	0	0	1	0	0	0	0	0	0	0	0	0	0	0	0	0	0	1	0	0	1	0	1	0	0
hsa-mir-5195	2	0	0	0	0	0	0	0	0	0	0	0	0	0	0	0	0	0	0	0	0	0	0	0	0	0	0	0	0	0	0	0	0	0	0	0	0	0	0	0	0	0	0	0	0	0	0	0	0
hsa-mir-1255a	0	0	2	2	1	0	2	1	0	2	2	3	3	3	4	2	2	15	8	0	8	0	1	0	2	5	3	0	0	2	0	4	0	6	3	2	3	0	2	1	4	1	4	4	0	6	0	3	1
hsa-mir-450a-2	30	70	149	97	84	83	100	93	102	76	18	61	112	86	83	40	32	140	216	85	494	86	87	88	39	152	134	81	73	116	169	59	4	214	192	46	90	89	61	69	83	101	67	138	70	393	194	100	40
hsa-mir-4265	0	0	0	0	0	0	0	0	0	0	0	0	0	0	0	0	0	0	0	0	0	0	0	0	0	0	0	0	0	0	0	0	0	0	0	0	0	0	0	0	0	0	0	0	0	0	0	0	0
hsa-mir-6813	1	0	0	0	1	0	0	2	0	0	0	1	0	0	1	0	0	0	0	0	0	0	1	1	0	0	1	0	0	1	0	1	1	0	0	0	1	0	0	0	0	0	0	2	1	0	1	0	0
hsa-mir-7641-2	0	1	1	1	0	0	1	0	0	0	0	0	3	1	0	1	0	0	0	0	0	0	1	6	0	1	0	3	0	0	2	0	0	1	0	0	1	1	0	0	0	1	1	0	1	0	1	1	2
hsa-mir-661	0	0	0	0	0	0	1	0	0	0	0	0	0	0	0	0	0	0	0	0	0	0	0	0	0	0	0	0	0	0	0	0	0	0	0	0	0	0	0	1	0	0	0	0	0	0	0	0	0
hsa-mir-4756	0	0	0	0	0	0	0	0	0	0	0	0	0	0	0	0	0	0	0	0	0	0	0	0	0	0	0	0	0	0	0	0	0	0	0	0	0	0	0	0	0	0	0	0	0	0	0	0	0
hsa-mir-4315-1	0	0	0	0	0	0	0	0	0	0	0	0	0	0	0	0	0	0	0	0	0	0	0	0	0	0	0	0	0	0	0	0	0	0	0	0	0	0	0	0	0	0	0	0	0	0	0	0	0
hsa-mir-5681b	0	0	0	0	0	0	0	0	0	0	0	0	0	0	1	0	0	0	0	0	0	0	0	0	0	0	0	0	1	0	0	2	0	0	0	0	0	0	0	0	0	0	0	0	0	0	0	0	1
hsa-mir-1243	0	0	0	0	0	0	1	0	0	0	0	0	1	0	1	0	0	0	1	0	0	0	0	0	1	0	0	0	0	0	0	0	0	1	0	0	0	0	0	0	1	1	1	1	0	0	0	0	0
hsa-mir-4653	0	0	0	0	0	0	0	0	0	0	0	0	0	0	0	0	0	0	0	0	0	0	0	0	0	0	0	0	0	0	0	0	0	0	0	0	1	0	0	0	0	0	0	1	0	0	0	0	0
hsa-mir-6511b-2	5	7	10	7	10	24	13	13	14	17	5	9	9	11	27	9	10	20	35	20	36	8	12	10	7	12	13	12	15	12	12	14	16	13	11	5	24	17	8	6	9	14	10	17	14	49	11	23	10
hsa-mir-3909	0	1	5	4	5	8	3	7	4	3	1	2	3	3	5	2	0	13	3	7	8	3	3	1	2	9	7	4	5	4	7	4	4	5	8	2	2	3	2	0	3	0	4	4	4	8	4	5	1
hsa-mir-7845	2	2	0	2	2	3	2	7	7	2	0	0	1	5	2	0	1	1	3	1	1	0	3	0	2	1	4	2	0	1	0	2	3	0	8	0	1	3	0	1	0	2	0	0	0	5	2	2	0
hsa-mir-8079	0	0	0	0	0	0	0	0	0	0	0	0	0	0	0	0	0	0	0	0	0	0	0	0	0	0	0	0	0	0	0	0	0	0	0	0	0	0	0	0	0	0	0	0	0	0	0	0	0
hsa-mir-4316	0	0	0	0	0	0	0	0	0	0	0	0	0	0	0	0	0	0	0	0	0	0	0	0	0	0	0	0	0	0	0	0	0	0	0	0	0	0	0	0	0	0	0	0	0	0	0	0	0
hsa-mir-507	1	0	0	0	0	0	0	0	0	0	0	0	1	0	0	0	0	1	0	0	1	0	1	0	0	0	0	1	0	0	0	0	0	0	1	0	0	1	0	0	0	0	0	0	0	1	0	1	0
hsa-mir-320d-2	1	2	0	3	4	3	2	5	4	3	1	3	3	1	1	3	1	7	1	6	3	0	1	1	0	6	4	0	1	1	2	2	0	2	7	1	0	0	2	1	1	1	3	4	0	5	2	3	2
hsa-mir-3616	0	1	3	1	1	4	1	3	6	1	0	6	4	3	2	1	0	3	2	2	3	1	2	0	1	2	1	1	5	1	1	3	0	2	1	0	2	1	0	4	0	0	9	0	0	6	2	1	0
hsa-mir-3116-1	0	0	0	0	1	0	0	0	0	0	0	0	0	0	1	0	0	0	0	0	0	0	0	0	0	0	0	0	0	0	0	0	0	0	0	0	0	0	1	0	0	0	0	0	0	1	0	0	0
hsa-mir-4684	0	0	2	2	1	0	1	0	0	0	0	0	0	1	0	0	0	0	0	0	0	0	1	0	0	0	4	0	0	1	0	1	0	0	0	0	2	0	0	1	0	0	0	1	1	0	0	0	0
hsa-mir-378i	2	0	0	0	0	0	0	3	2	0	0	0	1	0	0	0	1	0	0	0	0	0	1	0	0	0	0	0	0	0	0	0	0	0	1	0	0	0	0	0	0	0	1	0	0	0	0	0	0
hsa-mir-6083	0	0	0	0	0	0	1	0	0	0	0	0	0	0	0	0	0	0	0	0	0	0	0	0	0	0	0	0	0	0	1	0	0	0	0	0	0	0	0	0	0	0	0	0	0	0	0	0	0
hsa-mir-487b	4	24	9	42	20	8	21	15	11	5	12	13	19	19	20	15	5	9	15	8	25	16	11	2	0	30	6	8	12	16	5	5	5	8	36	8	19	14	7	16	9	12	13	33	20	13	14	26	4
hsa-mir-3199-2	8	19	13	21	9	17	9	10	16	7	10	9	17	15	15	10	6	15	19	17	10	6	12	2	11	26	20	5	6	7	6	16	1	9	13	7	11	9	11	7	10	8	7	11	18	10	9	3	3
hsa-let-7f-1	21780	61723	50750	48037	63554	49306	45861	65370	138725	189133	267950	147948	181220	44157	64654	208756	117608	184110	48562	31833	42456	45819	211785	37991	67332	245833	79962	114578	37670	262526	136271	66107	5055	80997	94558	114270	51280	32965	126443	147097	42090	211753	193389	61435	64956	132332	61053	27657	60162
hsa-mir-4490	0	0	0	0	0	0	0	0	0	0	0	0	0	0	0	0	0	0	0	0	0	0	0	0	0	0	0	0	0	0	0	0	0	0	0	0	0	0	0	0	0	0	0	0	0	0	0	0	0
hsa-mir-616	26	24	37	19	23	21	20	37	14	31	7	16	11	20	47	25	20	32	66	17	82	28	30	11	2	16	28	25	23	35	23	29	7	30	39	23	58	23	17	8	48	11	19	37	18	96	22	68	23
hsa-mir-4324	0	0	0	0	0	0	0	0	0	0	0	0	0	0	0	0	0	0	0	0	0	0	0	0	0	0	0	0	0	0	0	0	0	0	0	0	0	0	0	0	0	0	0	0	0	0	0	0	0
hsa-mir-4536-2	2	2	2	4	6	1	3	2	6	1	2	3	7	1	3	2	2	3	2	1	9	5	2	4	2	4	5	0	1	1	3	0	0	5	5	3	5	5	4	4	1	4	1	8	3	11	6	5	1
hsa-mir-3622a	5	10	5	4	10	18	7	10	3	6	6	3	15	12	11	22	7	17	8	10	3	6	7	0	6	12	2	4	3	1	4	6	5	10	19	4	7	6	2	5	4	12	4	11	8	21	3	3	3
hsa-mir-27b	3565	18682	20482	29058	19432	14266	17793	18034	17320	21944	13619	15988	20230	13905	23097	13098	7805	23583	17334	21061	22148	13292	20015	9757	6637	26038	22437	11322	10797	18269	15175	13519	1903	19583	29737	9694	12938	10511	16524	17503	12470	17631	16239	15843	17329	25229	16670	10599	8761
hsa-mir-3917	11	6	5	11	10	16	9	50	35	3	6	16	30	7	3	4	16	37	9	29	3	5	3	14	20	9	35	7	3	7	3	11	7	5	30	0	5	19	0	4	5	7	4	9	2	19	8	14	2
hsa-mir-4511	0	0	0	0	0	0	0	0	1	0	1	0	0	0	1	0	0	0	1	1	3	2	0	0	0	0	0	1	1	0	1	1	0	0	0	0	2	0	0	0	2	0	0	0	0	0	0	0	0
hsa-mir-4509-2	0	0	0	0	0	0	0	0	0	0	0	0	0	0	0	0	0	0	0	0	0	0	0	0	0	0	0	0	0	0	0	0	0	0	0	0	0	0	0	0	0	0	0	0	0	0	0	0	0
hsa-mir-3166	0	0	0	0	0	0	0	2	1	0	0	0	0	0	0	0	0	0	0	0	0	1	0	0	0	0	0	0	0	1	2	0	0	0	0	0	1	0	0	1	0	0	0	0	0	0	1	0	0
hsa-mir-6806	9	8	13	13	12	8	6	15	26	14	11	22	25	13	10	9	8	31	32	15	26	18	15	7	26	27	18	9	11	17	34	12	8	23	13	7	6	7	8	9	17	25	12	26	17	34	27	15	11
hsa-mir-1248	7	29	2	13	58	3	18	38	18	21	13	9	10	2	14	13	3	5	11	20	111	23	8	13	3	17	10	3	41	44	11	1	17	12	9	35	6	2	16	19	48	6	25	6	5	11	33	13	2
hsa-mir-320b-1	9	11	11	44	17	12	11	21	10	14	2	8	17	8	19	8	8	16	29	30	59	6	10	3	5	18	18	16	11	18	16	25	11	15	12	8	14	8	19	16	19	11	16	16	12	54	14	26	5
hsa-mir-6809	0	0	0	1	1	1	0	0	0	0	1	0	1	1	1	0	0	0	0	0	0	0	2	1	0	2	0	1	0	1	0	0	1	1	0	0	0	1	2	0	0	0	1	0	1	0	0	0	0
hsa-mir-585	5	35	11	9	9	11	38	30	18	39	8	7	6	35	25	7	11	53	27	20	77	11	8	9	3	45	26	12	13	23	34	2	4	45	13	12	44	13	11	5	17	5	24	32	46	17	41	28	20
hsa-mir-103a-1	27447	51841	83671	61441	50282	64807	56627	51695	222693	61271	95460	141006	97151	56657	66725	49172	45438	198607	151872	56345	102021	49529	66992	77439	106820	200275	43036	45566	105035	66345	169490	55852	12321	69573	56923	39992	98768	50015	43627	61141	77654	85242	65170	62660	76456	178385	72208	104770	37713
hsa-mir-4418	0	0	0	0	0	0	0	0	0	0	0	0	0	0	0	0	0	0	0	0	0	0	0	0	0	0	0	0	0	0	0	0	0	0	0	0	0	0	0	0	0	0	0	0	0	0	0	0	0
hsa-mir-770	0	0	1	5	0	0	0	0	0	0	0	0	2	0	2	0	0	0	0	2	0	0	0	0	0	0	0	0	0	0	0	0	0	0	1	1	0	0	0	2	1	0	0	0	0	0	0	1	0
hsa-mir-648	0	0	0	0	0	0	0	0	0	0	0	0	0	0	0	0	0	0	0	0	0	0	0	0	0	0	0	0	0	0	0	0	0	0	0	0	0	0	0	0	0	0	0	0	0	0	0	0	0
hsa-mir-4752	0	0	0	0	0	0	0	0	0	0	0	0	0	0	0	0	0	0	0	0	0	0	0	0	0	0	0	0	0	0	0	0	0	0	1	0	0	0	0	0	0	0	0	0	0	0	0	0	0
hsa-mir-4661	7	17	24	18	12	12	25	25	19	16	15	18	21	23	13	16	14	11	23	16	24	17	19	18	18	30	22	18	14	17	28	20	2	18	19	9	37	22	10	5	24	12	13	17	11	39	16	17	13
hsa-mir-3074	33	60	59	76	76	83	74	98	89	35	45	81	59	94	93	39	26	136	210	110	321	69	57	54	26	79	69	48	90	69	108	87	24	132	86	42	132	93	46	50	80	66	60	69	55	324	117	100	23
hsa-mir-6730	0	3	1	3	1	2	2	2	2	0	0	1	2	3	0	0	0	5	7	6	2	4	1	3	1	3	1	2	1	3	1	3	3	6	2	1	3	4	2	0	5	1	0	2	2	2	0	1	2
hsa-mir-345	191	467	1247	1353	1635	746	1593	931	331	975	205	523	525	1015	1305	450	305	443	1163	723	4869	2761	782	780	147	644	667	628	3566	791	388	539	332	913	1009	366	1111	663	852	676	1484	1078	560	581	347	2461	3074	837	322
hsa-mir-4456	0	0	0	0	0	0	0	0	0	0	0	0	0	0	0	0	0	0	0	0	0	0	0	0	0	0	0	0	0	0	0	0	0	0	0	0	0	0	0	0	0	0	0	0	0	0	0	0	0
hsa-mir-4441	0	0	0	0	0	0	0	0	0	0	0	0	0	0	0	0	0	0	0	0	0	0	0	0	0	0	0	0	0	0	0	0	0	0	0	0	0	0	0	0	0	0	0	0	0	0	0	0	0
hsa-mir-548t	0	1	0	0	2	0	0	1	3	0	0	1	1	0	1	1	0	0	0	1	0	0	0	1	0	1	1	1	0	0	1	2	0	0	0	0	1	0	0	2	0	1	1	0	1	0	0	0	0
hsa-mir-642a	38	14	22	11	4	16	7	13	4	17	5	6	17	10	2	12	22	13	19	13	79	8	10	19	3	8	19	22	21	26	6	35	9	8	9	10	24	27	8	9	57	6	14	18	9	50	13	32	3
hsa-mir-5008	0	0	0	0	0	0	0	1	0	0	0	0	0	0	0	0	0	0	0	0	0	0	1	0	0	0	0	0	0	0	0	0	0	0	2	0	0	1	0	0	0	0	0	0	0	2	0	1	0
hsa-mir-922	0	0	0	0	1	0	1	2	0	0	0	0	1	0	0	1	0	0	0	0	0	0	0	0	0	0	0	0	0	0	0	0	0	0	0	0	0	0	0	0	0	0	0	0	0	0	0	0	0
hsa-mir-6856	0	1	0	0	0	0	0	0	0	0	0	1	0	2	0	0	0	1	0	0	0	0	0	0	0	0	0	0	0	0	0	0	0	0	0	0	0	0	0	0	1	0	0	0	0	0	0	1	0
hsa-mir-518b	0	1	0	5	17	0	0	8	0	0	0	0	0	0	0	1	0	3	1	7	3	0	2	0	1	0	0	0	0	0	0	0	1	0	0	0	0	1	0	0	2	0	0	0	0	1	0	0	0
hsa-mir-6734	0	0	2	2	1	0	0	1	4	0	1	4	0	0	1	2	1	1	1	2	1	3	2	1	3	1	2	3	1	1	6	2	0	0	1	0	3	0	0	0	1	2	1	1	2	3	1	3	1
hsa-mir-8485	0	0	0	0	0	0	0	0	0	0	0	0	0	0	0	0	0	0	0	0	0	0	0	0	0	0	0	0	0	0	0	0	0	0	0	0	0	0	0	0	0	0	0	0	0	0	0	0	0
hsa-mir-3714	0	0	0	1	0	0	0	0	0	0	1	0	0	0	0	0	0	0	0	0	0	0	0	0	0	0	0	0	0	0	0	0	0	0	0	0	0	0	0	0	0	0	0	0	0	0	0	0	0
hsa-mir-597	0	0	1	1	0	0	0	0	0	0	0	0	0	0	1	1	0	0	0	1	2	1	0	0	0	1	0	1	0	3	0	1	0	1	0	2	1	1	0	0	4	0	1	2	0	4	1	2	2
hsa-mir-3158-2	0	1	0	4	2	1	2	1	3	1	0	0	1	1	6	1	0	0	0	0	5	0	2	0	1	2	1	0	1	5	2	1	1	2	6	0	0	0	1	2	0	2	1	2	2	4	4	2	3
hsa-mir-4536-1	0	3	1	4	3	3	2	1	11	4	1	2	5	3	0	4	2	8	6	0	12	2	4	0	1	3	4	2	6	5	6	2	0	4	1	4	6	2	5	0	3	3	1	4	3	5	5	1	0
hsa-mir-548f-1	2	0	0	0	1	0	0	0	0	0	1	0	0	0	0	0	2	1	0	0	1	0	0	2	1	0	0	0	0	1	0	1	0	2	0	0	0	0	0	1	1	0	0	1	0	1	0	2	0
hsa-mir-921	0	0	0	0	0	0	0	0	0	0	0	0	0	0	0	0	0	0	0	0	0	0	0	0	0	0	0	0	0	0	0	0	0	0	0	0	0	0	0	0	0	0	0	0	0	0	0	0	0
hsa-mir-6087	0	0	2	0	2	0	1	0	0	3	1	3	2	0	0	1	0	0	2	0	2	0	0	1	0	1	1	2	0	0	0	0	2	1	1	0	6	1	1	1	2	0	0	0	1	0	0	1	0
hsa-mir-3910-2	0	0	0	0	0	0	1	0	0	0	0	0	1	0	1	1	0	0	0	0	1	0	0	0	0	0	1	0	0	0	0	0	0	0	1	0	0	0	0	0	0	0	0	0	0	1	0	2	1
hsa-mir-6825	0	0	0	0	0	0	0	0	1	1	1	0	0	0	1	0	0	4	0	1	1	0	0	0	0	3	0	0	0	0	0	1	0	1	0	1	1	1	1	0	0	0	1	1	1	1	0	0	0
hsa-mir-6889	3	0	0	0	0	0	2	1	0	0	0	0	0	0	0	1	0	0	0	0	0	0	0	0	0	0	0	0	0	0	0	1	0	0	1	0	0	0	0	0	0	0	0	0	0	1	0	0	0
hsa-mir-1197	0	0	1	2	0	0	1	0	0	0	0	0	0	0	0	2	0	1	0	0	0	0	1	0	0	0	0	0	0	0	0	0	0	0	0	0	0	0	0	0	0	0	0	3	0	0	0	1	0
hsa-mir-6767	0	0	0	1	2	0	1	0	1	0	2	1	0	0	0	0	0	0	1	0	0	0	0	0	0	0	0	0	0	0	0	0	0	1	1	0	0	0	1	2	1	0	1	0	0	0	0	0	0
hsa-mir-4768	0	1	0	0	0	2	2	0	0	0	0	1	0	0	0	0	0	0	2	1	0	0	0	0	0	1	1	1	5	1	1	0	0	0	0	0	0	1	0	1	0	1	1	0	0	1	0	1	1
hsa-mir-670	1	2	0	0	0	0	1	2	0	0	0	0	0	0	1	0	0	0	6	0	0	2	0	0	0	0	0	0	2	1	0	0	0	0	2	3	1	0	0	1	0	0	2	0	0	0	0	0	0
hsa-mir-548av	0	0	0	0	0	0	0	0	0	1	0	0	0	0	0	1	0	0	0	0	0	0	0	0	0	0	0	0	0	0	0	0	0	0	0	0	0	0	0	0	0	1	0	0	0	0	0	0	0
hsa-mir-4464	0	0	0	0	0	0	0	0	0	0	0	0	0	0	0	0	0	0	0	0	0	0	0	0	0	0	0	0	0	0	0	0	0	0	0	0	0	0	0	0	0	0	1	0	0	0	0	0	0
hsa-mir-126	34566	49602	71594	47627	43001	59185	60054	36625	48467	52900	26525	42058	51734	62738	78718	55340	34078	74134	144217	57260	271788	54594	52353	37780	17911	79721	59272	44794	83606	74529	75693	97018	4029	96166	59849	40806	115370	75116	61036	61359	98125	57083	48006	81630	59223	173017	79701	110356	32267
hsa-mir-5692a-2	0	0	0	0	0	0	0	0	0	0	0	0	0	0	0	0	0	0	0	0	0	0	0	0	0	0	0	0	0	0	0	0	0	0	0	0	0	0	0	0	0	0	0	0	0	0	0	0	0
hsa-mir-588	0	0	0	0	0	0	0	0	0	0	0	0	0	0	0	1	0	0	0	0	0	0	0	0	0	0	0	0	0	0	0	0	0	0	0	0	0	0	0	0	0	1	0	0	0	0	0	0	0
hsa-mir-6134	0	0	0	0	0	0	0	0	0	0	0	0	0	0	0	0	0	0	0	0	0	1	0	0	0	0	2	0	0	0	0	0	0	1	2	0	0	0	0	0	0	0	0	0	0	0	0	0	0
hsa-mir-409	12	58	39	299	45	45	63	64	59	55	33	59	71	56	68	70	25	42	49	72	113	32	55	16	11	78	45	28	49	41	25	35	17	48	76	52	129	59	46	29	61	88	56	100	72	107	52	121	10
hsa-mir-4272	0	0	0	0	0	0	0	0	0	0	0	0	0	0	0	0	0	0	0	0	0	0	0	0	0	0	0	0	0	0	0	0	0	0	0	0	0	0	0	0	0	0	0	0	0	0	0	0	0
hsa-mir-6511a-3	0	0	0	0	0	0	0	0	0	0	0	0	0	0	0	0	0	0	0	0	0	0	0	0	0	0	0	0	0	0	0	0	0	0	0	0	0	0	0	0	0	0	0	0	0	0	0	0	0
hsa-mir-761	0	0	0	0	0	0	0	0	0	0	0	0	0	0	0	0	0	0	0	0	0	0	0	0	0	0	0	0	1	0	0	0	0	0	0	0	0	0	0	0	0	0	0	0	0	0	0	0	0
hsa-mir-4677	71	54	66	81	64	73	68	78	103	50	53	97	114	58	71	51	46	81	126	58	173	40	82	66	47	124	72	45	72	60	80	91	11	70	97	49	126	69	43	34	77	61	45	79	50	161	49	100	22
hsa-mir-1297	0	0	0	0	0	0	0	0	0	0	0	0	0	0	0	0	0	0	0	0	0	0	0	1	0	0	0	0	0	0	0	0	0	0	0	0	0	0	0	0	0	0	0	0	0	0	0	0	0
hsa-mir-548d-2	1	0	0	0	0	0	1	0	0	1	0	0	0	0	0	0	0	0	0	0	0	0	0	0	1	0	0	0	2	0	0	0	0	0	0	0	0	0	0	1	0	3	0	0	3	0	0	0	0
hsa-mir-3184	0	0	0	0	0	0	0	0	0	0	0	0	0	0	0	0	0	0	0	0	0	0	0	0	0	0	0	0	0	0	0	0	0	0	0	0	0	0	0	0	0	0	0	0	0	0	0	0	0
hsa-mir-4421	0	0	0	0	0	0	0	1	0	0	2	0	0	0	0	1	0	1	0	0	0	0	1	1	0	0	0	0	1	0	0	0	0	0	1	0	0	0	0	0	0	1	0	0	0	0	1	0	0
hsa-mir-3614	71	9	7	16	16	4	8	20	8	5	7	8	20	8	9	19	10	7	4	16	6	12	5	12	7	7	21	3	12	4	10	9	0	6	11	7	5	8	4	6	26	6	7	15	2	6	8	15	2
hsa-mir-4290	0	0	0	0	0	0	0	0	0	0	0	0	0	0	0	0	0	0	0	0	0	0	0	0	0	0	0	0	0	0	0	0	0	0	0	0	0	0	0	0	0	0	0	0	0	0	0	0	0
hsa-mir-4514	0	0	0	0	0	0	0	0	0	0	0	0	0	0	0	0	0	0	0	0	0	0	0	0	0	0	0	0	0	0	0	0	0	0	0	0	0	0	0	0	0	0	0	0	0	0	0	0	0
hsa-mir-4739	1	0	0	0	0	0	0	2	0	0	0	0	2	0	0	0	0	0	0	0	0	0	0	0	0	0	0	0	0	0	0	0	0	0	0	0	1	0	0	0	0	0	0	1	0	0	0	2	0
hsa-mir-4679-1	1	0	0	0	0	0	0	0	0	1	0	0	0	1	0	0	1	0	0	0	2	0	0	0	0	1	2	0	2	2	0	1	0	2	1	1	1	0	2	0	2	1	1	0	0	1	1	1	0
hsa-mir-4519	0	2	0	2	3	0	0	4	0	0	0	0	2	0	0	1	2	0	0	0	0	0	0	1	0	0	2	1	0	0	0	2	0	1	1	0	0	0	0	0	1	0	0	0	0	1	0	0	0
hsa-mir-125b-2	3286	11603	14452	12304	14114	14980	9554	17149	13601	11220	8686	12425	12252	13099	12112	8484	6040	15951	25668	15360	28332	6660	9389	6826	6965	16173	12088	7887	7781	12251	12283	12828	9024	17182	18823	5251	17660	13598	6612	6982	10928	10263	8138	13990	11333	35584	10545	12644	6260
hsa-mir-23b	2579	11854	14863	23301	18297	12955	11801	17490	14343	13431	9623	12749	10958	11383	14613	9526	6489	18240	18461	21859	13226	8303	13874	9674	6203	20195	15823	11608	9735	11971	14123	11046	3799	14511	27932	6030	14510	10780	10889	8777	9809	11089	9984	12897	12216	18333	9075	10030	6093
hsa-mir-501	220	127	49	168	156	200	148	257	351	153	123	288	158	171	229	150	146	418	513	232	412	125	181	330	141	340	137	139	313	168	107	278	101	292	203	128	516	268	101	122	272	177	164	279	171	650	197	428	128
hsa-mir-941-3	0	0	0	0	0	0	0	0	0	0	0	0	0	0	0	0	0	0	0	0	0	0	0	0	0	0	0	0	0	0	0	0	0	0	0	0	0	0	0	0	0	0	0	0	0	0	0	0	0
hsa-mir-4787	5	20	8	9	12	20	15	22	39	18	7	20	6	21	29	5	3	30	49	11	53	18	16	21	10	33	8	12	37	9	41	6	19	29	5	9	22	25	11	10	18	11	9	23	7	61	29	34	7
hsa-mir-3908	0	0	0	0	0	0	0	0	0	0	0	0	0	0	0	0	0	0	0	0	0	0	0	0	0	0	0	0	0	0	0	0	0	0	0	0	0	0	0	0	0	0	0	0	0	0	0	0	0
hsa-mir-6865	0	0	0	0	1	0	0	0	0	0	0	0	0	0	0	0	1	0	0	0	0	0	0	0	0	0	0	0	0	0	0	1	0	0	0	0	0	0	0	0	0	0	0	0	0	0	0	0	0
hsa-mir-598	234	661	836	468	437	779	447	450	1027	751	578	800	910	726	967	340	334	1614	1308	551	861	457	641	801	393	1369	798	526	400	683	1087	585	54	1174	856	339	705	568	448	459	455	647	580	883	634	1714	762	601	285
hsa-mir-5090	4	0	0	4	2	1	1	6	6	0	0	3	1	0	3	1	3	5	6	2	3	1	0	3	3	4	4	1	1	0	5	5	5	0	4	0	4	7	1	0	0	1	0	2	1	3	2	2	0
hsa-mir-217	59	487	285	626	283	194	381	99	294	186	236	192	318	174	929	163	107	388	271	190	139	121	307	14	199	698	102	96	136	111	74	220	11	129	192	179	347	215	164	209	291	302	272	196	211	271	143	229	297
hsa-mir-8082	0	0	0	0	0	0	0	0	0	0	0	0	0	0	0	0	0	0	0	0	0	0	0	0	0	0	0	0	0	0	0	0	0	0	0	0	0	0	0	0	0	0	0	0	0	0	0	0	0
hsa-mir-4295	0	0	0	0	0	0	0	0	0	0	0	0	0	0	0	0	0	0	0	0	0	0	0	0	0	0	0	0	0	0	0	0	0	0	0	0	0	0	0	0	1	0	0	0	0	0	0	0	0
hsa-mir-378b	0	0	0	0	1	0	1	2	0	0	0	0	0	0	1	0	0	0	0	1	1	0	0	0	0	0	1	0	0	0	0	0	0	0	0	0	0	0	0	0	2	0	0	0	0	1	1	0	0
hsa-mir-103b-2	0	0	0	0	0	0	0	0	0	0	0	0	0	0	0	0	0	0	0	0	0	0	0	0	0	0	0	0	0	0	0	0	0	0	0	0	0	0	0	0	0	0	0	0	0	0	0	0	0
hsa-mir-6892	4	10	2	20	14	11	11	11	12	6	1	19	9	4	12	10	6	38	9	23	14	14	12	13	13	33	20	8	17	4	21	5	4	8	7	4	19	4	9	0	16	11	17	7	7	10	8	14	2
hsa-mir-654	16	192	54	742	94	132	108	90	84	115	60	82	156	106	146	95	42	87	72	153	109	72	76	49	18	108	118	39	53	73	79	24	19	72	128	67	80	79	82	48	93	145	90	196	110	147	92	71	7
hsa-mir-5092	1	1	0	5	0	1	0	0	0	1	0	2	1	0	1	0	1	0	0	0	2	0	0	0	0	0	1	0	0	0	0	1	0	0	2	0	0	0	0	0	0	0	2	0	0	0	0	1	0
hsa-mir-2052	0	0	0	0	0	0	0	0	0	0	0	0	0	0	0	0	0	0	0	0	0	0	0	0	0	0	0	0	0	0	0	0	0	0	0	0	0	0	0	0	0	0	0	0	0	0	0	0	0
hsa-mir-6870	0	0	0	0	0	0	2	1	0	1	0	0	1	0	0	1	0	0	1	0	1	0	0	0	0	0	0	0	0	0	0	0	0	0	0	0	0	0	1	0	0	0	0	0	0	1	0	0	1
hsa-mir-4450	0	0	0	0	0	0	0	0	0	0	0	0	0	0	0	0	0	0	0	1	0	0	0	0	0	0	0	0	0	0	0	0	0	0	0	0	0	0	0	0	0	0	0	0	0	0	1	0	0
hsa-mir-6071	0	0	0	0	0	0	0	0	0	0	0	0	0	0	0	0	0	0	0	0	0	0	0	0	0	0	0	0	0	0	0	0	0	0	0	0	0	0	0	0	0	0	0	0	0	0	0	0	0
hsa-mir-4650-1	0	0	0	0	0	0	0	0	0	0	0	0	0	0	0	1	0	0	0	0	0	0	0	0	0	0	0	0	0	0	0	0	0	0	0	0	0	0	0	0	0	0	0	0	0	0	0	0	0
hsa-mir-5197	0	0	0	0	0	0	0	0	0	0	0	0	0	0	0	0	0	0	0	0	0	0	0	0	0	0	0	0	0	0	0	0	0	0	0	0	0	0	0	0	0	0	0	0	0	0	0	0	0
hsa-mir-7849	0	0	0	0	0	0	0	0	0	0	0	0	0	0	0	0	0	0	1	0	1	0	0	0	0	0	1	0	0	0	3	0	0	0	0	0	1	0	0	0	2	0	1	1	0	0	0	1	0
hsa-mir-378d-2	3	0	1	2	5	0	0	2	0	0	1	1	3	0	9	6	2	1	1	3	3	3	1	0	1	1	1	2	0	3	2	3	0	0	2	2	1	1	4	1	2	0	6	0	3	3	3	0	2
hsa-mir-6819	0	0	0	0	0	0	0	0	0	0	0	0	0	0	0	0	0	0	0	0	0	0	0	0	0	0	0	0	0	0	0	0	0	0	0	0	0	0	0	0	0	0	0	0	0	0	0	0	0
hsa-mir-1307	6753	3312	7926	3253	3767	4679	4043	7181	3938	3568	3524	2961	6890	5169	9218	4019	2461	7709	14964	4024	7398	2958	4415	4384	2623	4158	6038	4026	5192	4791	6848	7457	2905	5961	7902	2255	10242	5404	2288	2923	6597	3414	3139	4804	4099	15058	7812	7168	2408
hsa-mir-7109	0	0	1	1	1	0	0	0	0	0	1	2	2	2	0	0	1	0	0	0	0	0	0	0	0	0	1	0	0	1	0	0	0	0	0	0	0	0	0	0	0	0	1	1	0	0	0	1	0
hsa-mir-1273e	0	0	0	0	0	0	0	0	0	0	0	0	0	0	0	0	0	0	0	0	0	0	0	0	0	0	0	0	0	0	0	0	0	0	0	0	0	0	0	0	0	0	0	0	0	0	0	0	0
hsa-mir-4776-1	0	0	0	0	0	0	0	0	0	0	0	0	0	0	0	0	0	0	0	0	0	0	0	0	0	0	0	0	0	0	0	0	0	1	0	0	1	0	0	1	0	0	0	0	0	0	0	0	0
hsa-mir-1229	3	0	2	0	3	0	1	2	0	2	0	0	1	2	3	2	0	0	9	1	2	0	0	1	0	2	1	4	4	3	5	1	3	2	1	0	2	4	3	2	6	3	0	4	3	7	4	3	0
hsa-mir-4703	0	0	0	0	0	0	0	0	0	1	1	0	0	1	0	0	0	1	0	0	1	0	0	3	0	0	1	0	0	0	0	0	0	0	0	0	0	0	1	0	0	0	0	1	0	0	0	0	0
hsa-mir-299	1	19	4	51	12	11	13	8	6	11	5	6	13	7	13	15	5	9	15	19	7	9	10	3	3	27	5	4	13	10	3	2	2	6	13	7	13	10	12	3	5	8	15	26	8	18	13	6	1
hsa-mir-3529	0	0	0	0	0	0	0	0	0	0	0	0	0	0	0	0	0	0	0	0	0	0	0	0	0	0	0	0	0	1	0	0	0	0	0	0	0	0	0	0	0	0	0	0	0	0	0	0	0
hsa-mir-6754	0	0	0	1	0	0	0	1	1	0	0	0	1	0	0	0	0	0	0	0	0	0	1	0	0	3	0	0	0	0	0	0	0	0	0	0	0	0	0	1	1	0	0	0	1	2	2	0	0
hsa-mir-3156-1	0	0	0	0	0	0	0	0	0	0	0	0	0	0	0	0	0	0	0	0	0	0	0	0	0	0	0	0	0	0	0	0	0	0	0	0	0	0	0	0	0	0	0	0	0	0	0	0	0
hsa-mir-24-2	2884	13146	4961	11974	11043	7410	12722	8260	13092	9589	7185	10299	11902	7963	12282	5584	3428	14132	7659	10773	23015	10812	7651	5426	7008	14154	8357	3760	8613	6350	11386	6091	1689	9516	8876	6089	5472	5975	4676	8522	7197	7585	8051	8897	7593	11003	13005	8067	4181
hsa-mir-5699	1	2	6	1	4	2	5	1	2	4	1	7	4	3	3	2	1	9	4	3	1	3	0	3	1	3	1	2	0	0	1	1	0	4	4	2	5	2	4	2	1	2	0	3	1	3	5	1	1
hsa-mir-6738	0	0	0	0	0	0	0	0	0	0	0	1	0	1	0	1	0	0	0	1	0	0	1	0	0	0	0	0	1	0	0	0	0	0	0	1	0	1	0	0	0	0	1	0	1	1	0	1	0
hsa-mir-125b-1	3238	11485	14399	11453	13402	14588	9260	16710	13048	10837	8381	11866	11687	12839	11817	8172	5761	15783	24994	15077	28291	6578	8971	6502	6976	15796	11499	7591	7532	11951	12336	12404	8808	16906	17879	5094	17435	13326	6388	6980	10649	10052	7788	13519	11317	34921	10146	12557	6266
hsa-mir-891a	555	14	47	37	220	30	64	43	147	168	589	110	44	257	30	38	2	36	33	127	33	9	90	3	54	674	12	47	17	29	53	5	9	1	21	87	140	23	4	6	1480	2083	63	123	13	99	100	21	24
hsa-let-7g	5438	7135	7428	5539	7398	5689	6531	7826	11654	17403	16952	9780	13319	6065	8960	18056	13781	16532	12396	4084	21556	6692	18530	4102	4277	16839	9353	10053	8087	20368	11634	8837	996	11250	9065	10101	9804	5652	11681	15608	11341	18297	15971	8240	7797	26615	9827	7823	5804
hsa-mir-4740	0	2	0	3	4	1	1	3	2	1	1	0	1	0	2	1	1	0	1	1	2	1	3	0	1	2	1	0	1	2	0	2	1	0	2	1	2	2	2	0	0	4	4	1	0	0	2	0	0
hsa-mir-3164	0	0	0	0	0	0	0	0	0	0	0	0	0	0	0	0	0	0	0	0	0	0	0	0	0	0	0	0	2	0	0	0	0	0	0	0	0	0	0	0	0	0	0	0	1	0	2	0	0
hsa-mir-4423	1	8	3	0	0	1	4	8	1	1	1	2	1	11	1	22	1	2	0	6	28	3	6	1	0	1	3	2	2	2	14	7	1	13	3	7	3	1	1	1	2	3	5	2	0	20	8	1	3
hsa-mir-6501	4	1	0	1	9	4	2	5	5	4	2	0	5	8	2	3	1	1	0	1	3	4	2	0	0	1	4	0	0	0	1	3	1	1	4	2	0	3	0	1	0	1	1	5	3	0	2	1	1
hsa-mir-492	0	0	0	0	0	0	0	0	0	0	0	0	0	0	0	0	0	0	0	0	0	0	0	0	0	0	0	0	0	0	0	0	0	0	0	0	0	0	0	0	0	0	0	0	0	0	0	0	0
hsa-mir-218-1	262	1144	852	1123	614	704	1065	426	870	812	772	973	1422	1131	1283	862	372	1304	871	568	1557	753	826	78	356	1305	1050	451	897	698	503	567	34	1147	1110	559	1228	589	923	637	1087	778	803	956	1125	1561	703	929	418
hsa-mir-4655	0	0	0	0	0	0	0	0	0	0	0	0	0	0	0	0	0	0	0	0	0	0	0	0	0	0	0	0	0	0	0	0	0	0	0	0	0	0	0	0	0	0	0	0	0	0	0	0	0
hsa-mir-4486	0	0	0	0	0	0	0	0	0	0	0	0	0	0	0	0	0	0	0	0	0	0	0	0	0	0	0	0	0	0	0	0	0	0	0	0	0	0	0	0	0	0	0	0	0	0	0	0	0
hsa-mir-1289-1	0	0	0	0	1	0	0	0	0	0	0	0	0	0	0	0	0	0	0	0	0	0	0	0	0	0	0	0	0	0	0	0	0	0	0	0	0	0	1	1	0	0	0	0	0	0	0	0	0
hsa-mir-7641-1	0	0	1	6	2	3	0	0	0	0	1	0	1	0	0	1	0	1	1	2	2	3	1	9	0	4	0	0	3	0	1	1	9	0	2	2	0	1	0	1	1	1	0	0	2	0	2	0	0
hsa-mir-6133	0	0	0	0	0	0	0	0	0	0	0	0	0	0	0	0	0	0	0	0	0	0	0	0	0	0	0	0	0	0	0	0	0	0	0	0	0	0	0	0	0	0	0	0	0	0	0	0	0
hsa-mir-3934	22	21	43	35	19	36	38	40	24	38	28	44	32	36	52	31	21	47	45	29	43	25	18	29	29	45	26	24	45	24	43	41	13	63	45	21	27	28	31	28	19	32	28	43	18	75	16	37	24
hsa-mir-1908	1	0	0	0	0	0	1	1	0	0	0	0	0	0	0	0	1	0	0	1	0	1	0	0	0	1	1	0	0	0	0	0	1	0	0	0	0	0	0	0	0	0	0	0	0	0	0	1	0
hsa-mir-6078	0	0	0	0	0	0	0	0	0	0	0	0	0	0	0	0	0	0	0	0	0	0	0	0	0	0	0	0	0	0	0	0	0	0	0	0	0	0	0	0	0	0	0	0	0	0	0	0	0
hsa-mir-99b	77332	217438	303185	294498	326349	306256	265449	310416	339711	207125	202596	314433	275309	305412	301675	186021	110897	503031	611989	368834	760903	129218	182557	232251	166959	435863	278296	236453	146581	271452	491961	281095	192099	381296	352823	155839	486003	362309	162710	166234	273377	219799	204331	265844	242548	705502	257375	319321	125328
hsa-mir-5186	0	0	0	0	0	0	0	0	0	0	0	0	0	0	0	0	0	0	0	0	0	0	0	0	0	0	0	0	0	0	0	0	0	0	0	0	0	0	0	0	0	0	0	1	0	0	0	0	0
hsa-mir-605	2	9	4	5	8	6	9	3	10	4	1	5	7	3	9	1	0	15	18	13	15	2	2	1	0	8	4	7	2	6	20	4	2	3	8	4	13	5	5	10	3	8	4	7	5	20	1	5	3
hsa-mir-4263	0	0	0	0	0	0	0	0	0	0	0	0	0	0	0	0	0	0	0	0	0	0	0	0	0	0	0	0	0	0	0	0	0	0	0	0	0	0	0	0	0	0	0	0	0	0	0	0	0
hsa-mir-1233-1	0	0	0	0	0	0	0	0	0	0	0	0	0	0	0	0	0	0	0	0	0	0	0	0	0	0	0	0	0	0	0	0	0	0	0	0	0	0	0	0	0	0	0	0	0	0	0	0	0
hsa-mir-6722	0	0	0	0	0	0	0	0	0	0	0	0	0	0	0	0	0	0	0	0	0	0	0	0	0	0	0	0	0	0	0	0	0	0	0	0	0	0	0	0	0	0	0	0	0	0	0	0	0
hsa-mir-5002	0	1	0	0	1	1	1	1	0	0	3	0	0	1	0	0	0	1	1	0	1	0	0	0	1	6	1	0	0	0	0	0	0	2	1	0	1	0	0	0	1	3	0	0	3	6	1	3	0
hsa-mir-486-1	3651	2288	804	9164	4088	1527	6060	1091	4870	3512	3834	2144	1970	1364	5586	5101	814	5708	2424	6151	6264	13027	3616	190	2720	3205	1771	4188	3167	3866	7885	569	2904	3679	1826	1866	1499	3111	846	2159	3461	8078	2042	6359	6221	3003	20322	1450	1473
hsa-mir-4659a	0	1	0	1	1	0	4	1	0	0	1	0	0	0	0	0	0	2	0	0	0	0	0	0	0	0	0	0	1	0	2	0	0	0	0	0	0	0	0	0	0	0	0	0	0	0	2	0	0
hsa-mir-4651	1	0	0	2	0	1	0	0	1	0	1	1	1	2	0	1	0	0	1	2	0	0	1	0	0	0	0	1	0	0	0	0	0	0	4	1	2	1	1	0	1	0	0	4	0	1	2	1	0
hsa-mir-671	34	27	64	54	69	33	34	67	66	41	39	54	64	43	68	33	21	86	104	55	167	35	49	64	35	68	49	30	79	38	56	50	32	53	80	26	128	75	39	34	49	47	25	98	39	156	48	75	30
hsa-mir-6508	0	2	3	1	3	1	2	1	1	1	1	1	0	3	1	2	0	0	1	0	3	1	1	4	4	1	4	2	2	0	1	1	0	2	1	2	1	2	0	0	2	1	0	1	2	6	1	0	0
hsa-mir-6880	0	0	0	1	1	0	1	1	0	0	0	0	0	0	0	0	0	1	0	0	0	0	0	0	0	0	0	1	0	0	0	1	0	0	0	0	0	0	0	0	0	0	0	1	0	0	0	0	0
hsa-mir-142	170821	6489	5541	12408	4098	3336	12801	28867	9787	3062	3065	2367	45833	5617	7693	35512	47402	4197	4025	4642	25235	39417	5132	13115	2315	7284	31848	4093	125016	8833	3465	88141	213	11664	10284	16463	14078	13347	6748	10454	83688	6231	16244	67112	8359	9479	21403	52012	3881
hsa-mir-1302-4	0	0	0	0	0	0	0	0	0	0	0	0	0	0	0	0	0	0	0	0	0	0	0	0	0	0	0	0	0	0	0	0	0	0	0	0	0	0	0	0	0	0	0	0	0	0	0	0	0
hsa-mir-4296	0	0	0	0	0	0	0	0	0	0	0	0	0	1	0	0	0	0	0	0	0	0	0	0	0	0	0	0	0	0	1	0	0	0	0	0	0	0	0	0	0	0	0	0	0	0	0	0	0
hsa-mir-3918	1	0	0	0	2	0	0	0	0	0	0	1	0	2	0	1	1	0	0	1	1	0	0	0	0	0	1	2	0	0	1	0	0	1	1	0	0	0	0	0	0	0	0	0	0	2	1	1	0
hsa-mir-323a	1	13	4	23	5	1	7	4	5	3	1	3	6	9	3	4	1	9	4	7	15	3	7	2	1	10	4	5	10	7	2	1	3	3	8	3	7	3	1	3	5	7	6	5	8	7	5	13	1
hsa-mir-377	1	13	2	52	5	5	5	11	4	8	8	8	13	5	11	5	4	4	2	7	8	12	9	0	2	22	12	3	15	9	3	4	2	3	19	7	9	6	7	3	12	14	14	8	10	14	7	8	3
hsa-mir-3940	30	3	4	4	9	4	3	8	4	1	5	18	6	22	14	1	2	7	5	2	4	4	5	9	3	2	11	1	15	11	13	10	5	3	5	1	4	9	0	0	0	1	1	10	5	4	4	2	4
hsa-mir-7112	1	0	1	2	1	2	0	2	0	0	0	0	1	0	4	0	2	1	2	2	7	0	1	1	0	3	1	2	2	0	1	2	0	3	1	0	5	2	1	1	3	3	0	3	4	3	6	0	0
hsa-mir-5088	0	0	0	1	0	0	1	1	0	0	0	1	0	1	0	0	0	0	0	0	1	0	0	0	0	0	0	0	0	0	0	0	3	0	0	0	0	0	0	0	1	0	0	0	0	0	0	0	0
hsa-mir-498	0	0	0	0	1	0	0	0	0	0	0	0	0	0	0	0	0	0	0	1	0	0	0	0	0	0	0	0	0	0	0	0	0	0	0	0	0	0	0	0	0	0	0	0	0	0	0	0	0
hsa-mir-6822	0	1	0	0	0	0	0	5	0	1	0	0	0	0	0	0	0	0	0	0	0	0	0	0	0	0	2	0	0	0	0	0	0	0	0	0	2	0	0	0	0	0	0	0	0	3	1	0	0
hsa-mir-3151	0	0	1	0	0	0	1	0	0	0	0	0	0	0	0	0	0	0	0	0	0	0	0	0	0	0	0	0	0	0	0	0	0	0	0	0	0	0	0	0	0	0	0	0	0	0	0	0	0
hsa-mir-6773	0	0	0	0	1	1	0	0	1	0	1	2	1	2	1	0	0	2	1	0	0	0	1	1	0	0	0	0	0	0	0	0	0	0	0	0	3	1	1	0	0	0	0	0	0	4	0	1	0
hsa-mir-19b-1	474	575	670	490	314	445	555	378	507	704	432	441	666	435	652	568	459	735	1285	252	3393	818	697	195	209	792	553	350	1870	864	572	496	35	674	453	458	720	379	532	789	1427	910	726	697	710	2030	978	1078	399
hsa-mir-18a	81	62	28	119	65	22	79	41	52	47	54	22	61	38	99	82	32	61	60	77	379	158	92	19	30	76	59	32	190	101	66	40	9	64	31	62	36	33	23	117	101	119	60	90	101	77	278	73	23
hsa-mir-4307	0	0	0	0	0	0	0	0	0	0	0	0	0	0	0	0	0	0	0	0	0	0	0	0	0	0	0	0	0	0	0	0	0	0	0	0	0	0	0	0	0	0	0	0	0	0	0	0	0
hsa-mir-1470	0	0	0	0	0	0	0	0	0	0	0	0	0	0	0	0	0	0	0	0	0	0	0	0	0	0	0	0	0	0	0	0	0	0	0	0	0	0	0	0	0	0	0	0	0	0	0	0	0
hsa-mir-4476	0	0	0	0	0	0	0	2	0	0	0	0	0	0	0	0	0	0	0	0	0	0	0	0	0	0	0	0	0	0	0	0	0	0	0	0	0	0	0	0	0	0	0	1	0	0	0	0	0
hsa-mir-4719	0	0	0	0	0	0	0	0	0	0	0	0	0	0	0	0	0	0	0	0	0	0	0	0	0	0	0	1	0	0	0	0	0	0	0	0	0	0	0	0	0	0	0	0	0	0	0	0	0
hsa-mir-6515	0	0	4	5	2	3	1	1	2	2	1	0	0	1	5	1	0	7	1	1	4	4	2	5	0	3	3	1	3	1	0	2	2	1	4	1	0	0	0	0	3	0	0	4	0	6	0	0	2
hsa-mir-873	1	32	29	58	80	29	36	55	27	23	5	23	9	30	32	11	4	37	54	37	52	33	36	0	2	40	35	32	28	45	26	10	17	71	70	11	37	19	23	29	23	25	26	22	20	54	47	24	16
hsa-mir-4323	0	0	0	0	1	0	0	0	0	0	0	0	0	0	0	0	0	0	0	0	0	0	0	0	0	0	0	0	0	0	0	0	0	0	0	0	0	0	0	0	0	0	0	0	0	0	0	0	0
hsa-mir-3920	1	0	3	2	3	1	0	1	3	3	2	0	6	1	2	3	3	7	10	7	14	1	3	4	6	2	0	1	3	4	8	2	0	2	2	1	9	3	1	2	7	2	3	1	2	6	4	11	3
hsa-mir-518f	0	0	0	4	8	0	0	5	0	0	0	0	0	0	1	0	0	1	0	2	0	0	1	0	0	0	0	0	0	0	0	0	4	0	1	1	0	1	0	0	1	0	0	1	0	1	0	0	0
hsa-mir-548e	5	4	3	2	2	1	1	4	2	3	1	2	2	2	7	3	2	3	5	4	2	2	4	4	3	4	1	0	5	7	5	2	0	1	6	0	3	0	2	0	3	4	2	8	2	5	5	1	2
hsa-mir-6883	0	1	2	0	2	2	2	1	1	1	0	2	1	1	1	1	1	5	2	1	6	2	0	0	1	5	3	2	0	1	2	2	1	1	0	0	1	0	0	1	0	0	3	1	0	5	0	0	0
hsa-mir-4279	0	0	0	0	0	0	0	0	0	0	0	0	0	0	0	0	0	0	0	0	0	0	0	0	0	0	0	0	0	0	0	0	0	0	0	0	0	0	0	0	0	0	0	0	0	0	0	0	0
hsa-mir-433	0	3	1	13	0	0	4	1	3	5	4	1	4	1	3	3	1	2	5	0	4	0	0	0	0	5	0	1	1	4	2	3	5	0	6	3	4	1	4	0	0	6	4	2	3	8	1	4	0
hsa-mir-500a	878	1098	1701	1197	927	1341	1179	1068	2653	1024	1354	2058	1277	1295	1686	1041	951	3202	3806	1146	2564	868	1495	1350	1333	2436	770	1010	1716	1283	2566	1445	269	1853	926	1007	3309	1534	846	896	2083	1457	1251	1533	1483	4733	1274	2989	875
hsa-mir-606	0	0	0	0	0	0	0	0	0	0	1	0	0	0	0	0	0	1	0	0	0	0	0	0	0	0	0	0	0	0	0	0	0	0	0	1	0	0	0	0	0	0	0	0	0	0	0	0	0
hsa-mir-6511a-2	0	0	0	0	0	0	0	0	0	0	0	0	0	0	0	0	0	0	0	0	0	0	0	0	0	0	0	0	0	0	0	0	0	0	0	0	0	0	0	0	0	0	0	0	0	0	0	0	0
hsa-mir-4667	0	0	0	1	0	1	1	0	0	0	0	0	3	0	0	0	0	0	1	0	1	0	1	0	0	0	0	1	1	0	0	0	0	0	0	1	0	0	0	0	0	0	0	0	0	0	0	0	0
hsa-mir-380	2	3	1	6	4	0	2	1	1	2	1	1	3	1	5	6	0	2	2	4	0	1	2	3	2	3	1	1	1	0	0	0	0	3	1	0	0	0	1	0	1	5	1	5	2	5	2	2	1
hsa-mir-1299	0	0	0	0	0	0	0	0	0	0	0	0	0	0	0	0	0	0	0	0	0	0	0	0	0	0	0	0	0	0	0	0	0	0	0	0	0	0	0	0	0	0	0	0	0	0	0	0	0
hsa-mir-4472-2	0	0	0	0	0	0	0	0	0	0	0	0	0	0	0	0	0	0	0	0	0	0	0	0	0	0	0	0	0	0	0	0	0	0	0	0	0	0	0	0	0	0	0	0	0	0	0	0	0
hsa-mir-3191	1	1	1	1	0	0	1	3	0	0	1	0	1	0	1	1	0	0	0	1	1	2	1	0	1	1	2	0	0	0	0	1	1	0	1	1	0	1	1	0	0	1	0	0	0	1	1	3	2
hsa-mir-519a-2	1	0	1	12	19	0	0	3	0	1	0	0	0	0	0	0	0	0	1	6	2	0	0	0	0	0	0	0	0	0	0	0	6	0	0	1	1	0	1	0	1	0	0	0	0	3	0	0	0
hsa-mir-4738	0	1	1	1	1	2	3	1	2	0	3	1	1	1	1	2	0	1	1	2	1	1	0	1	2	3	2	1	0	0	1	1	2	3	1	0	1	0	0	0	2	0	1	2	2	1	0	0	0
hsa-mir-4734	1	1	2	0	0	0	0	3	0	0	0	0	0	0	0	0	1	2	1	1	1	0	0	0	0	3	0	1	0	0	0	2	0	0	1	0	1	0	0	0	0	0	0	0	0	2	0	1	0
hsa-mir-659	17	12	20	14	20	11	6	19	16	8	3	17	11	7	15	9	14	17	13	12	14	7	7	8	3	15	12	7	11	7	8	21	1	16	16	9	17	12	9	8	14	9	10	11	8	31	5	20	6
hsa-mir-19b-2	379	463	589	462	270	340	529	361	452	594	381	423	580	371	550	516	459	705	1034	216	3259	759	671	193	189	723	412	309	1811	735	480	403	29	578	433	429	708	316	494	718	1348	771	641	593	665	1883	909	978	387
hsa-mir-31	61	122	168	184	111	83	148	207	159	78	39	48	243	66	114	158	151	111	198	7	692	115	137	102	18	218	220	67	144	242	91	393	30	344	243	98	144	92	119	288	167	111	173	39	146	681	115	132	75
hsa-mir-6505	0	1	0	1	4	1	1	0	0	0	1	0	0	0	3	2	1	0	1	0	1	0	1	2	0	1	0	0	0	0	4	1	0	1	0	1	0	0	0	1	2	0	0	1	0	1	1	1	0
hsa-mir-4487	1	0	0	1	0	0	1	2	0	0	0	0	1	0	0	0	0	1	0	0	2	0	0	3	0	0	3	0	1	0	0	0	0	0	0	0	0	0	1	0	1	0	0	0	0	0	0	0	0
hsa-mir-4419a	0	0	0	0	0	0	0	0	0	0	0	0	0	0	0	0	0	0	0	0	0	0	0	0	0	0	0	0	0	0	0	0	0	0	0	0	0	0	0	0	0	0	0	0	0	0	0	0	0
hsa-mir-550a-3	7	11	6	23	23	7	5	12	15	10	4	6	7	11	11	9	3	21	10	34	39	13	10	3	3	13	14	12	1	11	39	6	13	11	11	5	5	7	5	10	2	18	8	13	19	20	24	9	4
hsa-mir-632	1	3	4	8	9	5	5	16	1	0	0	4	2	1	2	2	1	5	2	3	2	0	1	6	0	4	12	2	2	0	1	6	2	6	27	1	3	8	0	2	5	3	2	5	0	2	5	2	0
hsa-mir-18b	6	9	5	13	12	1	13	7	3	2	3	2	9	5	5	5	1	4	5	11	27	11	12	2	1	6	8	6	3	8	8	3	4	6	2	5	4	3	0	5	11	9	4	8	6	3	25	4	2
hsa-mir-8061	0	0	0	0	0	0	0	0	0	0	0	0	0	0	0	0	0	0	0	0	0	0	0	0	0	0	0	0	0	0	0	0	0	0	0	0	0	0	0	0	0	0	0	0	0	0	0	0	0
hsa-mir-6757	0	1	0	0	2	0	1	0	0	0	0	0	2	0	0	1	1	1	0	0	1	0	1	0	0	0	0	0	0	0	0	0	0	1	0	0	1	0	0	0	0	0	3	0	0	4	0	0	0
hsa-mir-1206	0	0	0	0	0	0	0	0	0	0	0	0	0	0	0	0	0	0	0	0	0	0	0	0	0	0	0	0	0	0	0	0	0	0	0	0	0	0	0	0	0	0	0	0	0	0	0	0	0
hsa-mir-548f-5	0	0	0	0	0	0	0	0	0	0	0	0	0	0	0	0	0	0	0	0	0	0	0	0	0	0	0	0	0	0	0	0	0	0	0	0	0	0	0	0	0	0	0	0	0	0	0	0	0
hsa-mir-4776-2	0	0	0	0	0	0	0	0	0	0	0	0	0	0	0	0	1	0	0	0	0	0	0	0	0	0	1	0	0	0	0	0	0	0	0	0	0	0	0	0	0	1	0	0	0	0	0	0	0
hsa-mir-3972	0	0	0	0	0	0	0	0	0	0	0	0	0	0	0	0	0	0	0	0	0	0	0	0	0	0	0	0	0	0	0	0	0	0	0	0	0	0	0	0	0	0	0	0	0	0	0	0	0
hsa-mir-567	0	0	0	0	0	0	1	0	1	1	1	0	0	1	0	1	0	0	0	0	0	0	1	1	0	1	1	0	1	0	0	0	0	0	0	0	0	0	1	0	0	0	0	1	0	1	0	0	0
hsa-mir-1275	6	12	9	26	90	27	9	80	23	14	5	7	16	13	3	7	4	11	10	34	23	4	9	3	1	27	38	14	2	6	19	10	61	28	58	2	12	15	14	4	9	7	9	7	20	18	14	8	4
hsa-mir-6866	0	0	0	0	2	0	0	0	0	0	0	1	0	0	0	0	0	0	3	0	0	0	0	0	0	1	0	0	1	1	0	0	0	0	1	0	0	0	0	0	0	1	0	1	1	2	1	0	1
hsa-mir-6845	0	1	0	0	0	0	0	1	0	0	0	0	1	0	0	0	0	0	0	1	0	0	0	0	0	0	0	0	0	0	0	1	0	1	1	0	0	0	0	0	0	0	0	0	0	1	0	0	1
hsa-mir-489	0	1	3	3	5	0	1	0	3	3	2	0	1	1	3	1	3	7	1	1	5	2	4	2	0	1	7	1	15	2	4	2	0	1	1	3	4	1	0	3	6	1	1	0	1	9	1	7	0
hsa-mir-4523	1	4	0	0	2	0	1	3	1	0	0	0	0	0	1	0	0	0	0	0	0	0	0	0	0	3	3	0	0	0	0	0	0	1	0	0	0	1	0	0	2	1	1	2	2	0	1	0	0
hsa-mir-5692b	0	0	0	0	0	0	0	0	0	0	0	0	0	0	0	0	0	0	0	0	0	0	0	0	0	0	0	0	0	0	0	0	0	0	0	0	0	0	0	0	0	0	0	0	0	0	0	0	0
hsa-mir-4771-1	1	1	0	0	0	0	1	0	0	0	0	0	0	0	1	0	0	0	0	0	0	0	0	0	0	0	0	0	0	0	0	0	0	0	0	0	0	0	0	0	0	0	0	1	0	0	0	0	0
hsa-mir-548ag-1	0	1	0	0	0	0	0	0	0	0	0	0	0	0	0	0	0	0	0	0	0	0	0	0	0	0	0	0	0	0	0	0	0	0	0	0	0	0	0	0	0	0	0	0	0	0	0	0	0
hsa-mir-4720	0	0	0	0	0	0	0	0	0	0	0	0	0	0	0	0	0	0	0	0	0	0	0	0	0	0	0	0	0	0	0	0	0	0	0	0	0	0	0	0	0	0	0	0	0	0	0	0	0
hsa-mir-3153	0	0	0	0	0	0	0	0	0	0	0	0	0	0	0	0	0	0	0	0	0	0	0	0	0	0	0	0	0	0	0	0	0	0	0	0	0	0	0	0	0	0	0	0	0	0	0	0	0
hsa-mir-30c-2	1472	5388	10890	5761	6466	7049	5819	6689	14450	8458	6388	13659	8260	6399	8587	5696	4181	15318	22597	5913	28898	4536	7747	4442	7423	18098	6746	5161	7823	10470	14956	5707	1635	8954	8184	5175	16620	5889	6148	7654	11034	9306	6130	5702	9196	31510	5623	13657	4188
hsa-mir-874	360	812	1362	1000	841	1271	1030	829	1007	662	647	1027	938	1144	1397	556	533	1010	2726	1258	1853	828	1047	1586	429	1297	980	837	1431	1086	623	1342	388	1713	1177	639	2609	1272	718	551	1235	837	666	1207	1026	3238	708	1399	480
hsa-mir-4700	0	0	1	0	2	0	2	1	0	1	0	0	0	0	0	0	0	0	0	0	0	0	0	0	0	0	0	0	0	0	0	0	0	0	0	1	0	1	0	0	2	0	0	0	0	0	2	0	0
hsa-mir-4425	0	0	0	0	0	0	0	0	0	0	0	0	0	0	0	0	0	0	0	0	0	0	0	0	0	0	0	0	0	0	0	0	0	0	0	0	0	0	0	0	0	0	0	0	0	0	0	0	0
hsa-mir-105-2	0	0	0	0	0	1	0	0	0	0	0	0	2	0	0	1	0	0	0	0	0	0	0	0	0	0	0	0	0	0	0	0	0	0	0	0	3	1	1	0	0	0	0	0	0	0	0	1	0
hsa-mir-584	447	519	484	1096	895	857	1070	540	1026	553	759	445	688	749	1347	501	351	802	1101	1414	940	720	618	311	405	748	940	632	243	612	1412	604	206	965	712	352	792	1011	365	431	599	625	631	1036	635	989	1191	408	216
hsa-mir-7158	0	0	0	0	0	0	0	0	0	0	0	0	0	0	0	0	0	0	0	0	0	0	0	0	0	0	0	0	0	0	0	0	0	0	0	0	0	0	0	0	0	1	0	0	0	0	0	0	0
hsa-mir-1285-2	0	0	0	0	0	0	0	0	0	0	0	0	0	0	0	0	0	0	0	0	0	0	0	0	0	0	0	0	0	0	0	0	0	0	0	0	0	0	0	0	0	0	0	0	0	0	0	0	0
hsa-mir-602	0	0	0	0	0	0	0	0	0	0	0	0	0	1	0	0	0	0	0	0	0	0	0	0	0	0	0	0	0	0	0	0	0	0	0	0	0	0	0	0	0	0	0	0	0	0	0	0	0
hsa-mir-4532	0	1	0	1	2	0	0	2	0	1	0	0	0	0	0	0	0	0	0	0	2	0	0	0	0	0	3	0	0	4	0	0	1	0	0	1	1	0	0	0	5	0	1	0	0	0	0	0	0
hsa-mir-4764	0	0	0	0	0	0	0	0	0	0	0	0	0	0	0	0	0	0	0	0	0	0	0	0	0	0	0	0	0	0	0	0	0	0	0	0	0	0	0	0	0	0	0	0	0	0	0	0	0
hsa-mir-206	2	7	1	41	37	7	26	4	7	41	25	1	5	3	2145	75	2	3	9	9	131	7	689	0	0	3	124	461	14	3	212	0	0	5	2	15	8	2	3	11	62	39	138	163	18	10	165	3	1
hsa-mir-2681	0	0	0	0	0	0	0	0	2	0	1	0	1	0	0	0	0	0	0	1	1	1	0	0	0	0	0	0	0	0	0	0	0	0	0	1	0	0	0	1	0	0	0	0	0	0	0	0	0
hsa-mir-548l	2	0	0	0	0	0	0	0	1	0	0	0	0	1	0	0	0	0	1	0	0	0	0	0	0	0	0	0	1	0	2	0	0	0	1	2	0	0	0	1	0	0	0	1	0	0	0	0	0
hsa-mir-4682	0	0	0	0	0	0	0	0	0	0	0	0	0	0	1	0	0	0	0	0	0	0	0	0	0	0	0	0	0	0	0	0	0	0	0	0	0	0	0	0	0	0	0	0	0	0	0	0	0
hsa-mir-6076	0	0	0	0	0	0	0	0	0	0	0	0	0	0	0	0	0	0	0	0	0	0	0	0	0	0	0	0	0	0	0	0	0	0	0	0	0	0	0	0	0	0	0	0	0	0	0	0	0
hsa-mir-3162	0	0	0	0	0	0	0	0	3	0	0	0	0	0	1	1	0	0	0	0	0	0	0	0	0	0	0	0	0	0	0	0	0	0	1	0	0	0	0	0	0	0	0	0	0	0	0	0	0
hsa-mir-222	870	349	450	556	587	289	284	877	385	360	523	391	551	400	424	1318	464	263	373	368	1068	529	381	1122	233	427	951	211	736	583	247	689	115	458	442	430	842	284	237	339	678	422	656	817	231	471	303	716	157
hsa-mir-663b	0	0	0	0	1	0	0	0	0	0	0	0	0	0	0	0	0	0	0	0	0	0	0	0	0	0	0	0	0	0	0	0	0	0	0	0	0	0	0	0	1	0	0	0	0	0	0	0	0
hsa-mir-6132	1	0	0	1	1	1	1	3	0	0	0	0	1	0	0	0	1	0	0	0	0	0	1	0	0	0	0	0	0	0	1	0	0	1	1	0	1	0	0	1	1	0	0	1	0	0	1	0	0
hsa-mir-8076	0	0	0	0	0	0	0	0	0	0	0	0	0	0	0	0	0	0	0	0	0	0	0	0	0	0	0	0	0	0	0	0	0	0	0	0	0	0	0	0	0	0	0	0	0	0	0	0	0
hsa-mir-4459	0	0	0	0	0	0	0	0	0	0	0	0	0	0	0	0	0	0	0	0	0	0	0	0	0	0	0	0	0	0	1	0	0	0	0	0	0	1	0	0	0	0	0	0	0	0	0	0	0
hsa-mir-3688-1	1	1	0	0	1	0	1	1	1	0	0	1	0	0	1	1	0	0	1	2	0	1	0	0	0	2	1	0	0	0	0	0	0	3	0	1	0	0	0	1	0	1	1	2	0	2	3	1	0
hsa-mir-4468	0	0	0	0	0	0	0	0	0	0	0	0	0	0	0	0	0	0	0	0	0	0	0	0	0	0	0	0	0	0	0	0	0	0	0	0	0	0	0	0	0	0	0	0	0	0	0	0	0
hsa-mir-342	3735	587	691	548	438	560	853	1018	1321	482	434	897	1775	659	711	921	1595	1023	1419	499	2674	2205	439	891	634	1447	723	387	12292	637	816	1937	145	889	597	677	1318	750	509	648	9256	516	880	1723	668	2426	814	2379	301
hsa-mir-184	15	7	1	1	3	0	2	19	15	11	3	15	20	3	2	4	7	3	1	5	0	4	0	1	1	17	6	3	16	3	8	8	0	1	4	2	8	1	4	2	3	3	2	8	9	0	4	1	0
hsa-mir-6801	0	0	0	0	0	0	1	2	0	1	0	0	0	0	0	1	0	0	1	0	2	1	1	0	0	0	2	0	0	0	0	0	0	1	1	1	0	0	0	0	0	1	0	0	0	2	0	1	0
hsa-mir-3646	0	0	0	0	0	0	1	0	0	0	0	0	0	0	0	0	0	0	0	0	0	0	0	0	0	0	0	0	0	0	0	0	0	0	0	0	0	0	0	0	0	0	0	0	0	0	0	0	0
hsa-mir-6842	51	11	8	37	27	13	13	73	27	8	12	13	35	8	14	12	19	19	11	31	7	24	9	25	9	15	38	18	20	7	17	46	15	19	31	16	19	22	10	9	23	13	13	37	9	20	19	17	3
hsa-mir-3129	0	0	0	1	1	1	2	0	1	0	1	1	0	2	0	5	0	2	2	2	4	1	1	0	0	4	2	0	2	1	2	5	1	6	0	0	1	2	0	2	3	2	2	1	4	0	1	1	0
hsa-mir-3666	0	0	0	0	1	0	0	0	0	0	0	0	0	0	0	0	0	0	0	0	0	0	0	0	0	0	0	0	0	0	0	0	0	0	0	0	0	0	0	0	0	0	0	0	0	0	0	0	0
hsa-mir-1255b-1	0	0	0	0	0	0	0	0	0	0	0	0	0	0	0	0	0	0	0	0	0	0	0	0	0	0	0	0	0	0	0	0	0	0	0	0	0	0	0	0	0	0	0	0	0	0	0	0	0
hsa-mir-6514	1	5	3	6	13	7	9	9	1	1	2	5	11	5	4	0	2	5	8	7	5	3	3	4	2	7	1	4	2	6	11	6	4	8	10	0	4	4	5	8	3	6	4	5	0	10	2	3	1
hsa-mir-6894	1	1	2	2	1	1	0	4	0	2	1	3	1	3	0	0	2	7	3	4	0	0	0	1	0	1	1	0	5	1	1	2	1	0	4	1	3	1	2	1	0	4	1	0	1	6	0	0	0
hsa-mir-6510	0	0	0	0	0	0	0	0	0	0	0	0	0	0	1	1	0	0	0	0	0	0	0	0	0	0	0	0	3	0	0	0	0	0	0	0	0	0	0	0	0	0	0	0	0	0	0	0	0
hsa-mir-4798	1	0	0	0	0	1	1	0	0	0	1	1	0	0	0	0	0	0	0	0	0	0	0	0	1	0	0	0	1	0	0	0	0	0	0	0	0	0	0	0	0	0	0	0	0	0	0	0	0
hsa-mir-4733	0	0	1	0	0	1	1	0	0	1	0	0	0	1	0	0	2	1	1	1	1	1	1	3	1	0	4	2	1	0	0	0	0	0	0	2	0	0	0	0	3	0	0	0	1	3	0	0	0
hsa-mir-1278	0	1	0	0	1	0	0	1	0	0	0	0	1	0	0	0	0	1	0	0	1	0	1	0	0	0	0	0	1	0	2	0	0	0	1	0	0	0	0	0	2	2	1	0	1	0	1	0	0
hsa-mir-499a	1	12	10	5	4	5	7	12	19	5	7	9	31	9	20	4	3	35	10	5	29	7	16	7	5	32	12	5	4	14	18	3	0	9	14	9	12	4	8	10	7	9	11	7	11	23	14	12	4
hsa-mir-5694	0	0	0	0	0	0	0	0	0	0	0	0	0	0	0	0	0	0	0	0	0	0	0	2	0	0	0	0	0	0	0	3	0	0	1	0	1	0	0	0	0	0	0	0	0	0	0	0	0
hsa-mir-663a	0	0	0	0	0	0	0	0	0	0	0	0	0	0	0	0	0	0	0	0	0	0	0	0	0	0	0	0	0	0	0	0	0	0	0	0	0	0	0	0	0	0	0	0	0	0	0	0	0
hsa-mir-181a-2	10337	15828	17605	27620	33881	18125	18815	56350	30063	28229	25559	17259	34086	16818	19346	12359	10366	36860	39767	27517	32140	12640	13384	44067	10876	21221	35482	18313	17963	21370	32848	25747	8511	28749	29715	12304	21954	24471	13912	11006	21579	16759	20153	26250	20038	81938	22019	21035	9649
hsa-mir-6126	0	0	0	0	0	0	0	0	0	0	0	0	0	0	0	0	0	0	0	0	0	0	0	0	0	0	0	0	0	0	0	0	0	0	0	0	0	0	0	0	0	0	0	0	0	0	0	0	0
hsa-mir-3174	3	1	0	0	1	0	0	1	2	0	0	1	3	0	1	1	1	0	0	1	3	2	2	1	1	1	1	0	1	2	0	2	0	1	3	0	0	1	0	0	4	0	1	1	0	0	2	0	0
hsa-mir-4659b	0	0	0	1	0	0	2	0	0	0	0	0	0	0	0	0	0	1	0	0	0	0	0	0	1	0	0	0	0	0	0	0	0	0	0	0	0	0	0	1	0	0	2	0	1	0	1	0	0
hsa-mir-8057	0	0	0	0	1	0	1	0	0	0	0	0	0	0	0	0	0	0	0	0	0	0	0	0	0	0	0	0	0	0	0	0	0	0	0	0	0	0	0	0	0	0	0	0	0	0	0	0	0
hsa-mir-6769a	0	0	1	0	3	0	0	4	0	0	0	2	1	0	3	1	0	0	2	0	5	0	1	0	0	1	0	0	3	4	0	2	1	5	2	1	2	1	0	1	0	0	0	0	0	8	0	1	0
hsa-mir-4636	2	3	3	0	2	1	0	2	1	3	1	0	5	4	1	2	2	1	2	0	1	2	0	3	1	3	4	2	2	2	3	3	1	2	0	0	7	3	0	4	7	0	1	2	0	8	2	3	0
hsa-mir-378c	44	32	21	30	24	18	23	30	30	45	21	24	65	8	76	34	47	28	17	21	22	29	43	40	16	28	24	33	22	25	24	45	4	23	25	17	17	19	20	25	33	20	38	49	17	24	34	17	9
hsa-mir-3180-2	0	0	0	0	0	0	0	0	0	0	0	0	0	0	0	0	0	0	0	0	0	0	0	0	0	0	0	0	0	0	0	0	0	0	0	0	0	0	0	0	0	0	0	0	0	0	0	0	0
hsa-mir-432	1	18	16	106	12	13	12	16	11	20	18	8	19	17	18	25	6	15	9	27	5	15	15	1	5	39	11	9	9	12	14	4	3	10	31	3	23	20	10	5	8	12	19	34	12	30	9	21	2
hsa-mir-3944	1	1	3	0	0	1	0	2	3	1	0	0	1	1	0	1	2	0	2	0	1	1	1	3	1	1	1	1	5	0	1	0	0	0	0	0	3	1	0	2	0	2	1	2	1	3	3	0	0
hsa-mir-3926-1	2	14	5	14	11	4	14	9	9	11	9	8	12	10	5	8	7	11	4	7	34	6	7	1	2	6	9	2	6	6	3	11	0	12	8	11	11	4	3	9	11	12	9	16	14	9	7	19	8
hsa-mir-219a-1	10	32	37	23	38	33	48	55	50	32	42	29	26	27	51	21	17	55	74	41	61	21	34	15	12	54	24	30	74	51	80	28	20	61	38	15	34	32	36	26	24	48	39	45	23	87	53	38	11
hsa-mir-5007	0	0	0	0	0	0	0	0	0	0	0	0	0	0	0	0	0	0	0	0	0	0	0	0	0	0	0	0	0	0	0	0	0	0	0	0	0	0	0	0	0	0	0	0	0	0	0	0	0
hsa-mir-6721	0	0	0	0	0	1	0	1	0	1	0	1	0	1	0	0	1	0	1	0	1	2	0	0	0	2	0	1	0	1	1	0	1	1	0	0	0	1	0	0	2	0	0	0	0	3	0	0	0
hsa-mir-7159	0	0	0	0	0	0	0	0	0	0	0	0	0	0	0	0	0	0	0	0	0	0	0	0	0	0	0	0	0	0	0	0	0	0	0	0	0	0	0	0	0	0	0	0	0	0	0	0	0
hsa-mir-4767	0	0	0	0	1	0	1	1	0	0	0	0	1	1	0	0	0	0	1	1	0	0	1	0	0	1	1	3	1	0	0	0	0	0	2	0	0	0	0	0	4	0	0	0	0	1	0	0	0
hsa-mir-548s	4	0	1	1	1	2	2	3	1	0	1	3	6	1	0	2	5	7	4	0	6	1	1	1	0	3	4	0	0	3	0	10	0	1	4	0	2	4	1	1	1	3	1	2	2	3	1	7	3
hsa-mir-548g	0	0	0	0	0	0	0	0	0	0	0	0	0	0	0	0	0	0	0	0	0	0	0	0	0	0	0	0	0	0	0	0	0	0	0	0	0	0	0	0	0	0	0	0	0	0	0	0	0
hsa-mir-5010	2	8	5	9	5	12	8	11	10	9	4	10	11	14	11	12	6	13	22	12	31	8	8	10	11	4	7	8	6	6	4	14	7	12	9	4	18	7	7	9	14	12	9	11	8	27	15	6	5
hsa-mir-6073	0	0	0	0	1	0	0	1	0	0	0	0	0	0	0	0	0	0	0	0	0	0	0	0	0	1	0	0	0	0	0	0	0	0	0	0	1	0	0	0	0	1	0	0	1	0	0	0	0
hsa-mir-6827	0	1	2	0	2	2	0	0	0	3	0	0	0	1	0	1	0	1	0	1	0	1	2	0	1	2	0	0	1	0	1	0	0	1	3	0	0	3	1	0	0	0	1	1	2	5	1	0	0
hsa-mir-513a-2	0	1	1	1	0	0	0	0	0	0	0	0	0	0	0	0	0	0	1	0	0	1	0	0	0	0	0	0	0	0	0	0	0	0	0	0	1	1	0	0	0	0	0	0	0	0	0	0	0
hsa-mir-7107	0	0	0	0	0	0	0	0	0	0	0	0	0	0	0	0	0	0	0	0	0	0	0	1	0	0	0	0	0	0	0	0	0	0	0	0	0	0	0	0	0	0	0	0	0	0	0	0	0
hsa-mir-3660	0	0	0	0	1	0	0	0	0	0	0	0	0	0	0	0	0	0	0	0	0	0	0	0	0	0	0	0	0	0	0	0	0	0	0	0	0	0	0	0	0	0	0	0	0	0	0	0	0
hsa-mir-4460	0	0	0	0	0	0	0	0	0	0	0	0	0	0	0	0	0	0	0	0	0	0	0	0	0	0	0	0	0	0	0	0	0	0	0	0	0	0	0	0	0	0	0	0	0	0	0	0	0
hsa-mir-1265	0	1	2	0	0	0	1	0	0	0	0	0	0	0	0	1	0	0	1	0	0	0	0	0	0	1	0	0	0	1	0	0	0	0	0	0	0	0	0	0	0	0	0	1	0	0	0	0	0
hsa-mir-7111	0	0	0	0	0	1	1	0	0	0	0	0	2	0	0	0	0	0	0	1	0	0	0	0	0	0	0	0	0	0	0	0	0	0	0	0	0	0	0	0	0	0	0	0	0	0	0	0	0
hsa-mir-298	0	0	0	0	0	0	0	0	0	0	0	0	0	0	0	0	0	0	0	0	0	0	0	0	0	0	0	0	0	0	1	0	0	0	0	0	0	0	0	0	0	0	0	0	0	0	0	0	0
hsa-mir-4680	1	0	0	2	2	1	1	2	0	2	2	1	1	1	1	0	0	0	1	2	4	1	3	0	0	1	1	0	4	0	4	2	0	1	0	0	1	0	1	2	2	1	0	1	1	0	1	1	0
hsa-mir-137	0	10	2	0	2	1	0	2	4	1	0	1	2	3	7	0	0	1	0	0	2	0	4	1	1	4	0	1	4	2	2	1	0	2	2	1	2	2	1	1	3	3	3	0	2	1	3	4	0
hsa-mir-3667	0	1	1	0	0	0	1	3	2	0	2	1	1	2	3	0	5	0	0	2	0	5	3	1	0	0	1	0	6	1	1	5	0	4	0	1	0	2	0	0	1	0	1	1	2	0	0	5	0
hsa-mir-8053	0	0	0	0	0	0	0	0	0	0	0	0	0	0	0	0	0	0	0	0	0	0	0	0	0	0	0	0	0	0	0	0	0	0	0	0	0	0	0	0	0	0	0	0	0	0	0	0	0
hsa-let-7i	6762	16134	16236	18498	26017	16464	23059	18900	38369	18460	17312	23458	26571	16673	22992	9776	8205	40269	25398	15407	28042	19692	16708	5297	11922	30208	23795	10858	15807	15907	17135	20184	3109	21440	22270	10638	14782	15035	12548	15387	17088	18903	16243	19781	12926	44868	28149	21027	7489
hsa-mir-3160-2	0	0	0	0	0	0	1	0	0	0	0	0	0	0	0	0	0	1	0	0	0	0	0	0	0	1	0	0	0	0	0	0	0	1	0	0	0	0	0	0	0	0	0	0	0	0	0	0	0
hsa-mir-3197	0	0	1	0	1	0	0	1	0	1	0	0	0	1	0	0	0	0	0	1	0	0	0	0	0	0	0	0	0	0	0	0	0	0	0	0	0	0	0	0	0	0	0	0	0	0	0	0	0
hsa-mir-6861	0	0	0	0	0	0	0	1	0	0	0	0	0	0	0	0	0	0	0	0	0	0	0	0	0	0	0	1	0	0	0	0	0	1	0	0	0	0	0	0	0	1	1	0	0	0	0	0	0
hsa-mir-378f	2	1	0	0	0	0	1	1	0	1	1	0	0	0	2	0	0	0	0	0	0	1	1	1	0	0	0	1	1	0	0	1	1	0	0	0	0	0	0	0	0	0	0	0	0	0	0	0	0
hsa-mir-7151	0	0	1	1	0	0	0	0	0	0	0	0	0	0	1	0	0	0	0	0	1	0	0	0	0	2	0	0	0	1	0	0	0	0	0	0	0	0	0	1	0	0	0	0	0	0	0	0	0
hsa-mir-604	0	0	0	0	0	0	0	0	0	0	1	0	0	0	0	0	0	0	0	1	0	0	0	0	0	0	0	0	0	0	1	0	0	0	0	0	0	0	0	0	0	0	0	0	0	0	0	3	0
hsa-mir-320e	2	1	2	4	1	0	0	1	3	1	0	0	1	0	0	0	1	2	1	2	3	0	0	0	1	0	3	0	0	0	0	0	0	2	3	0	1	0	4	1	0	0	0	3	1	2	0	0	0
hsa-mir-550b-1	0	0	0	0	0	0	0	0	0	0	0	0	0	0	0	0	0	0	0	0	0	0	0	0	0	0	0	0	0	0	0	0	0	0	0	0	0	0	0	0	0	0	0	0	0	0	0	0	0
hsa-mir-3178	0	1	3	11	9	1	0	12	1	2	1	0	7	0	1	0	0	0	1	4	0	0	0	3	1	5	7	0	3	0	0	1	1	4	6	0	1	0	1	0	1	0	0	0	0	2	0	0	0
hsa-mir-324	183	229	368	501	529	332	379	634	355	376	155	297	296	326	394	250	196	472	541	412	1123	475	304	216	83	356	416	276	1439	389	285	330	345	421	509	158	510	386	313	258	560	387	268	407	319	1226	649	403	164
hsa-mir-4282	0	0	0	0	0	0	0	0	0	0	0	0	0	0	0	0	0	0	0	0	0	0	0	0	0	0	0	0	0	0	0	0	0	0	0	0	0	0	0	0	0	0	0	0	0	0	0	0	0
hsa-mir-1262	1	13	4	14	7	6	5	8	5	4	6	6	8	11	6	2	4	8	7	9	12	8	3	2	1	14	7	6	7	5	8	12	0	4	13	3	6	5	7	2	4	4	4	3	7	3	8	5	4
hsa-mir-4662b	0	0	0	0	0	0	0	0	0	1	0	0	0	0	0	0	0	1	0	0	0	0	0	0	0	1	0	0	0	0	0	1	0	0	0	0	0	0	0	0	0	0	0	0	0	1	0	0	1
hsa-mir-325	0	0	0	0	0	0	0	0	0	0	0	0	0	0	0	0	0	0	0	0	0	0	0	0	0	0	0	0	0	0	0	0	0	0	0	0	0	0	0	0	0	0	0	0	0	0	0	0	0
hsa-mir-6811	0	0	1	0	0	0	0	1	0	0	0	0	0	0	0	0	0	0	3	0	0	0	0	1	0	0	0	0	0	0	0	0	0	0	1	0	0	1	0	1	0	0	0	0	0	0	0	0	0
hsa-mir-4300	0	0	0	0	0	0	0	0	0	0	0	0	0	0	0	0	0	0	0	0	0	0	0	0	0	0	0	0	0	0	0	0	0	0	0	0	0	0	0	0	0	0	0	0	0	0	0	0	0
hsa-mir-4673	0	0	0	0	0	0	0	0	0	0	0	0	0	0	0	0	0	1	0	0	0	0	0	1	0	0	1	0	2	0	0	0	0	0	0	1	0	0	0	0	1	0	0	0	0	0	0	0	0
hsa-mir-4671	0	0	0	0	0	0	0	0	0	0	0	0	2	0	0	0	0	0	0	0	0	0	0	0	0	1	0	0	1	0	0	0	0	0	0	0	0	0	0	0	0	0	0	0	0	0	0	0	0
hsa-mir-558	0	0	0	0	0	0	0	0	0	0	0	0	0	0	0	0	0	0	0	0	0	0	0	0	0	0	0	0	0	0	0	0	0	0	0	0	0	0	0	0	0	0	0	0	0	0	0	0	0
hsa-mir-4440	0	0	0	0	0	0	0	0	0	0	0	0	0	0	0	0	0	0	0	0	0	0	0	0	0	0	0	0	0	0	0	0	0	0	0	0	0	0	0	0	0	0	0	0	0	0	0	0	0
hsa-mir-1269a	0	1	2	1	6	0	1	3	1	0	0	0	1	1	0	0	0	0	0	1	0	0	0	0	0	0	0	0	0	0	0	1	1	0	0	0	1	0	0	0	0	0	0	0	0	0	0	0	0
hsa-mir-587	0	0	0	0	0	0	0	0	0	0	0	0	0	0	0	0	0	0	0	0	0	0	0	0	0	0	0	0	0	0	0	0	0	0	0	0	0	0	0	0	0	0	0	0	0	0	0	0	0
hsa-mir-7853	0	0	0	0	0	0	0	0	0	0	0	0	0	0	0	0	0	0	0	1	0	0	0	0	0	0	0	0	0	0	0	0	0	0	0	0	0	0	0	0	0	0	0	1	0	0	0	0	0
hsa-mir-26a-1	13011	16262	12915	26895	23795	12120	15054	28182	32345	18894	15829	22561	48507	13922	16591	15394	11529	37168	21695	14960	46723	16368	15223	10791	16596	38094	24623	9202	23006	22321	21858	16638	2438	17646	26519	14022	12234	10842	18394	19638	26151	18948	19334	17598	13893	32260	18141	13516	6643
hsa-mir-3916	0	0	0	1	0	0	0	0	1	0	0	0	0	1	0	0	0	1	0	0	0	0	0	0	0	0	0	0	0	0	0	0	0	0	0	0	0	0	0	0	0	0	0	0	0	0	2	0	0
hsa-mir-885	0	4	4	1	0	0	2	0	0	1	1	1	0	0	6	1	0	1	3	2	4	0	1	2	0	0	1	2	2	1	2	0	1	1	1	1	1	3	0	1	1	0	0	2	3	1	3	1	2
hsa-mir-4465	0	0	1	0	0	1	0	0	1	0	0	0	1	0	1	0	0	0	0	0	0	0	0	0	0	1	1	1	0	0	3	0	0	0	0	1	1	1	0	0	0	0	0	0	0	3	1	1	0
hsa-mir-718	0	0	0	0	0	0	0	0	0	0	0	0	0	0	0	0	0	0	0	0	0	0	0	0	0	0	0	0	0	0	1	0	0	0	0	0	0	0	0	0	0	0	0	0	0	1	0	0	0
hsa-mir-4746	11	5	3	11	3	8	5	7	15	5	3	14	13	8	7	6	7	18	12	14	7	8	3	4	7	18	5	8	15	7	24	6	2	17	6	5	10	3	3	3	7	6	5	12	7	20	10	15	2
hsa-mir-4741	2	0	0	0	3	1	0	6	2	0	1	2	0	0	1	0	0	0	0	2	2	1	1	1	0	4	1	0	2	1	1	0	3	2	4	0	2	1	0	0	1	0	0	0	0	2	0	0	0
hsa-mir-4774	0	0	0	0	0	0	0	0	0	0	0	0	0	0	0	0	0	0	0	0	0	0	0	0	0	0	0	0	0	0	2	0	0	0	0	0	0	0	0	0	0	0	0	0	0	0	0	0	0
hsa-mir-2355	228	188	216	375	189	165	222	240	233	227	228	291	369	120	214	367	146	314	353	286	453	204	331	241	74	248	511	149	679	291	165	330	44	174	252	135	459	191	200	221	442	287	396	314	233	439	298	516	188
hsa-mir-219b	2	1	4	1	0	1	0	2	2	3	2	2	1	2	0	0	2	0	0	1	3	1	2	1	0	3	1	3	2	0	4	3	0	3	4	0	2	2	0	3	3	2	2	3	1	5	4	0	1
hsa-mir-5191	0	0	0	0	0	0	0	0	0	0	0	0	0	0	0	0	0	1	0	0	2	0	0	0	0	0	0	1	0	1	3	0	0	0	0	1	0	0	0	0	0	0	0	0	0	0	0	0	0
hsa-mir-6783	1	2	0	0	0	0	1	1	3	0	0	0	1	1	0	0	0	2	0	0	1	1	0	0	0	0	0	1	1	1	0	0	0	1	0	0	1	0	1	1	0	3	1	0	1	1	1	0	1
hsa-mir-4666a	0	0	1	0	0	0	1	0	0	0	0	0	0	0	0	0	0	0	1	0	0	0	0	0	0	0	0	0	0	0	0	1	0	0	0	0	1	0	0	0	0	0	0	0	0	0	0	0	1
hsa-mir-5683	5	37	35	21	12	18	20	29	75	5	11	20	36	3	44	0	20	76	10	7	6	2	8	22	5	18	10	5	24	36	13	12	1	14	15	55	39	16	36	5	24	5	46	9	27	15	8	12	4
hsa-mir-450a-1	25	69	146	110	93	95	108	86	128	79	18	65	113	73	100	46	25	137	185	90	496	72	71	53	22	152	126	87	65	144	155	74	7	200	174	36	119	107	45	81	102	88	80	143	61	370	187	93	31
hsa-mir-372	1	0	0	3	1	2	0	1	0	0	3	0	2	0	1	0	4	7	1	0	10	2	0	2	2	1	0	1	1	2	3	0	0	0	2	0	2	0	0	1	1	20	2	0	0	1	0	4	1
hsa-mir-147a	0	0	0	0	0	0	0	0	0	0	0	0	0	0	0	0	0	0	0	0	0	0	0	0	0	0	0	0	0	0	0	0	0	0	0	0	0	0	0	0	0	0	0	0	0	0	0	0	0
hsa-mir-4517	0	0	0	0	0	0	0	0	0	0	0	0	0	0	0	0	0	0	0	0	0	0	0	0	0	0	0	0	0	0	1	1	0	1	0	0	0	0	0	0	1	0	0	0	0	0	0	0	0
hsa-mir-6740	0	1	0	0	1	1	0	1	1	0	0	1	0	0	0	0	0	0	0	1	0	0	1	1	0	0	0	0	0	0	1	1	0	1	0	0	0	1	2	0	1	1	1	1	0	3	0	0	0
hsa-mir-300	0	0	0	0	0	0	0	0	0	0	0	0	0	0	0	0	0	0	0	0	0	0	0	0	0	0	0	0	0	0	0	0	0	0	0	0	0	0	0	0	0	0	0	0	0	0	0	0	0
hsa-mir-4663	0	0	0	0	0	0	0	0	0	0	0	0	0	0	0	0	0	0	0	0	0	0	0	0	0	0	0	0	0	0	0	0	0	0	0	0	0	0	0	0	0	0	0	0	0	0	0	0	0
hsa-mir-566	0	0	0	0	0	0	0	0	0	0	0	0	0	0	0	0	0	0	0	0	0	0	0	0	0	0	0	0	0	0	0	0	0	0	0	0	0	0	0	0	0	0	0	0	0	0	0	0	0
hsa-mir-6506	3	0	0	4	1	0	1	0	1	0	0	1	1	2	2	1	0	0	1	3	2	2	1	0	0	0	0	1	4	0	2	1	1	1	2	1	3	1	1	2	0	1	0	0	1	1	4	3	1
hsa-mir-6860	0	0	0	0	0	0	0	0	0	0	0	0	0	0	0	2	0	1	0	0	0	0	0	0	0	0	0	0	0	0	0	0	0	0	0	0	0	0	0	0	0	0	0	0	0	0	0	0	0
hsa-mir-7973-2	0	0	0	0	2	0	1	2	0	1	1	0	0	1	0	0	0	0	0	1	0	1	0	0	0	0	0	0	0	1	0	0	0	6	0	0	0	0	0	0	0	1	1	1	0	0	0	0	0
hsa-mir-100	53832	271778	173934	228474	244388	197391	172613	259478	192891	174389	174191	179248	250723	204723	186421	105599	105738	203411	195460	185287	115918	74437	143785	26671	60655	247744	202118	98056	60283	101443	116048	231070	58978	240552	314462	92234	154702	160470	130859	97499	109370	148304	132000	194810	157054	223262	128073	111985	101153
hsa-mir-3181	2	0	0	0	0	0	0	1	0	0	0	0	0	0	0	0	0	0	0	1	0	1	0	0	0	0	0	0	0	0	0	0	0	0	0	0	0	0	0	0	0	1	0	0	0	0	0	0	0
hsa-mir-4311	0	0	0	0	0	0	0	0	0	0	0	0	0	0	0	0	0	0	0	0	0	0	0	0	0	0	0	0	0	0	0	0	0	0	0	0	0	0	0	0	0	0	0	0	0	0	0	0	0
hsa-mir-4686	0	0	0	0	0	0	0	0	0	0	1	0	0	0	0	0	0	0	0	0	0	0	0	0	0	0	0	0	0	0	0	0	0	0	0	0	0	0	0	0	0	0	0	0	0	0	0	0	0
hsa-mir-4280	0	0	0	0	0	0	0	0	0	0	0	0	0	0	0	0	0	0	0	0	0	0	0	0	0	0	0	0	0	0	0	0	0	0	0	0	0	0	0	0	0	0	0	0	0	0	0	0	0
hsa-mir-610	1	0	0	0	0	0	0	0	0	0	0	0	0	0	0	0	0	0	0	0	0	0	0	0	0	0	0	0	0	0	0	0	0	0	0	0	0	0	0	0	0	0	0	0	0	0	0	0	0
hsa-mir-99a	5112	26675	24972	24835	22854	23302	17001	23560	16640	16479	14422	14660	20316	26145	23210	13300	11739	19005	27794	23881	19896	9949	15582	5833	6921	23656	22402	12744	9940	17183	11549	20377	7331	26202	30836	11135	19029	18514	16451	11943	13929	18726	14345	21815	18176	32345	17794	13321	12286
hsa-mir-516b-2	0	0	0	4	2	0	0	1	0	0	0	0	0	0	0	0	0	0	0	2	0	0	0	0	0	0	0	0	0	0	0	0	0	0	0	0	0	0	0	0	0	0	0	0	0	0	0	0	0
hsa-mir-3180-3	0	0	0	0	0	0	0	0	0	0	0	0	0	0	0	0	0	0	0	0	0	0	0	0	0	0	0	0	0	0	0	0	0	0	0	0	0	0	0	0	0	0	0	0	0	0	0	0	0
hsa-mir-760	6	7	4	14	12	4	2	16	7	4	2	0	8	6	9	5	3	10	2	8	4	2	1	8	2	5	4	2	6	4	2	2	17	5	16	1	6	4	4	1	2	4	2	4	1	8	3	4	0
hsa-mir-6821	0	1	0	0	1	1	0	2	0	0	0	0	0	1	0	0	0	0	1	0	2	1	0	0	0	0	0	0	3	0	0	1	1	0	0	1	0	0	0	2	4	1	0	0	0	0	0	0	0
hsa-mir-1272	0	0	0	0	0	0	0	0	0	0	0	0	0	0	0	0	0	0	0	0	1	0	0	0	0	0	0	0	0	0	0	0	0	0	0	0	0	0	0	0	0	0	0	0	0	0	0	0	0
hsa-mir-6784	0	0	0	2	0	0	0	2	0	0	0	0	0	0	0	0	0	0	0	0	0	0	0	0	0	0	0	0	0	0	0	0	0	1	0	0	0	0	0	0	0	0	0	0	0	0	0	0	0
hsa-mir-935	14	11	6	18	7	7	5	23	6	2	7	9	3	19	23	4	3	9	11	6	9	6	10	8	2	1	8	6	3	4	3	12	5	6	11	3	4	17	6	9	8	4	4	19	5	10	4	6	2
hsa-mir-8054	0	0	0	0	0	0	0	0	0	0	0	0	0	0	0	0	0	0	0	0	0	0	0	0	0	0	0	0	0	0	0	0	0	0	0	0	0	0	0	0	0	0	0	0	0	0	0	0	0
hsa-mir-1298	1	1	1	1	0	0	0	1	0	0	0	0	0	0	1	0	2	0	0	0	1	1	2	1	0	6	2	0	0	2	1	0	0	0	1	0	0	1	0	1	0	0	0	0	0	0	0	1	0
hsa-mir-296	43	81	69	126	174	72	92	95	85	106	21	69	97	128	119	71	41	123	194	143	400	78	104	31	23	123	114	82	41	119	111	86	101	129	143	35	126	114	88	69	70	60	53	93	85	228	110	115	31
hsa-mir-6082	0	0	0	0	0	0	0	0	0	0	0	0	0	0	0	0	0	0	0	0	0	0	0	0	0	0	0	0	0	0	0	0	0	0	0	0	0	0	0	0	0	0	0	0	0	0	0	0	0
hsa-mir-6859-2	0	0	0	0	0	0	0	0	0	0	0	0	0	0	0	0	0	0	0	0	0	0	0	0	0	0	0	0	0	0	0	0	0	0	0	0	0	0	0	0	0	0	0	0	0	0	0	0	0
hsa-mir-7978	0	0	0	0	0	0	0	0	0	0	0	0	0	0	0	0	0	0	0	0	0	0	0	0	0	0	0	0	0	0	0	0	0	0	0	0	0	0	0	0	0	0	0	0	0	0	0	0	0
hsa-mir-6715b	0	2	0	4	1	2	0	3	1	1	3	1	0	0	1	3	1	1	0	3	0	1	1	0	1	3	1	2	3	1	6	2	0	0	1	2	9	2	0	0	1	0	1	1	4	2	1	2	0
hsa-mir-302e	0	0	0	0	0	0	0	0	0	0	0	0	0	0	0	0	0	0	0	0	0	0	0	0	0	0	0	0	0	0	0	0	0	0	0	0	0	0	0	0	0	0	0	0	0	0	0	0	0
hsa-mir-302c	0	0	0	0	0	0	0	0	0	0	0	0	0	0	0	0	0	0	0	0	0	0	0	0	0	0	0	0	0	0	0	0	0	0	0	0	0	0	0	1	0	0	0	0	0	0	0	0	0
hsa-mir-6500	0	0	0	0	0	0	0	1	0	0	0	0	0	0	0	0	1	0	0	0	0	0	0	0	0	0	0	0	0	0	0	1	0	0	0	0	0	0	0	0	0	0	0	0	0	0	0	0	0
hsa-mir-6833	1	4	2	2	4	5	4	2	2	1	1	2	0	2	1	4	1	3	8	8	13	3	1	1	1	4	4	3	0	6	7	2	1	2	4	1	2	3	4	3	2	2	1	5	2	7	2	0	1
hsa-mir-6080	0	0	0	0	0	0	0	0	0	0	0	0	0	0	0	0	0	0	0	0	0	0	0	0	0	0	0	0	0	0	0	0	0	0	0	0	0	0	0	0	0	0	0	0	0	0	0	0	1
hsa-mir-138-1	71	530	558	669	805	486	505	1105	487	650	328	416	790	489	633	282	265	928	913	433	3317	326	410	59	319	616	867	274	430	643	470	368	275	855	719	314	726	441	417	638	719	681	423	376	486	3077	648	727	243
hsa-mir-6720	2	8	7	5	2	7	10	1	11	3	17	3	24	4	6	3	3	16	2	3	0	3	3	0	5	16	3	3	4	4	5	6	3	3	1	1	7	5	9	1	6	5	1	5	6	5	0	1	2
hsa-mir-5003	1	2	1	9	1	3	3	1	2	0	2	2	1	0	1	1	1	2	1	1	4	2	0	3	0	0	0	0	1	0	3	0	0	3	1	0	4	4	1	0	2	2	2	1	3	2	4	2	1
hsa-mir-6165	0	0	0	0	0	0	0	0	0	0	0	0	0	0	0	0	0	0	0	0	0	0	0	0	0	0	0	0	0	0	0	0	0	0	0	0	0	0	0	0	0	0	0	0	0	0	0	0	0
hsa-mir-548aq	0	0	0	0	0	0	0	0	0	1	0	0	1	0	0	0	0	0	0	0	0	0	1	0	0	0	0	0	0	0	0	0	0	0	0	0	0	0	0	0	0	0	0	1	0	0	0	0	0
hsa-mir-520g	0	0	0	3	2	0	2	2	0	0	0	0	0	0	0	0	0	0	0	2	0	0	0	0	0	0	0	0	0	1	0	0	0	0	1	0	0	0	0	0	2	0	0	0	0	1	0	0	0
hsa-mir-578	0	0	0	1	0	0	0	0	1	1	1	0	2	0	0	0	0	1	0	0	2	2	0	0	0	2	0	0	0	0	3	0	0	0	1	0	0	0	0	0	2	0	0	1	0	4	0	0	0
hsa-mir-431	0	20	10	114	16	8	19	20	16	8	11	18	19	20	20	23	3	9	7	15	8	22	18	10	4	40	16	9	19	23	10	3	6	7	19	8	26	15	10	2	14	19	23	26	13	20	10	25	3
hsa-mir-520c	0	0	0	0	0	0	0	0	0	0	0	0	0	0	0	0	0	0	0	0	0	0	0	0	0	0	0	0	0	0	0	0	0	0	0	0	0	0	0	0	0	0	0	0	0	0	0	0	0
hsa-mir-22	257859	896324	679587	1015592	766735	791394	681950	721874	795394	797326	744245	766433	758590	466943	1054765	512096	361022	1048927	979276	906774	550260	602554	716053	589639	357646	1165711	694093	411628	887708	468211	677256	715465	112668	731126	1064296	508154	1079100	608373	534908	451117	635281	641002	508768	1017821	704614	1181019	726842	789660	488757
hsa-mir-1305	2	4	1	1	0	2	0	0	1	0	0	0	3	0	2	0	0	0	2	0	0	0	2	0	0	3	1	0	1	3	1	0	0	0	0	0	0	1	0	0	1	2	0	0	0	2	2	0	1
hsa-mir-3065	95	371	436	401	648	800	496	598	372	361	399	1774	857	803	613	261	352	1493	797	281	589	215	231	871	139	1245	695	266	324	1224	896	379	66	1532	534	210	597	179	401	276	197	798	697	676	313	1496	378	747	182
hsa-mir-4784	0	3	0	6	0	0	4	3	4	2	3	12	5	5	3	1	0	16	2	3	4	3	1	4	2	7	1	1	1	1	15	2	1	4	0	1	5	2	1	1	3	1	0	3	2	4	1	0	0
hsa-mir-153-1	8	8	8	15	7	3	12	4	17	5	6	9	17	13	15	6	6	11	10	4	31	35	12	4	5	15	18	14	28	18	7	14	0	9	15	7	18	4	4	13	17	10	12	11	16	39	9	18	4
hsa-mir-4697	0	0	0	0	2	0	0	0	0	0	0	0	0	0	0	0	1	0	0	0	2	1	0	0	0	0	0	0	0	0	0	0	0	1	0	0	0	0	0	0	0	0	1	0	1	0	0	0	0
hsa-mir-4665	0	0	0	2	1	0	2	1	0	0	0	0	0	0	0	2	0	1	3	0	2	0	2	0	0	1	1	1	1	0	1	0	2	0	0	1	3	2	1	0	3	0	1	1	0	2	0	1	0
hsa-mir-181b-2	961	1211	1474	1690	2647	1424	1154	5352	2574	3003	1635	1449	2259	1083	1503	986	864	3730	3149	2126	1772	636	958	1963	930	1727	2035	1546	1201	1350	3159	1813	858	2027	2403	882	1936	2042	1057	865	1536	1419	1263	2335	1491	7175	1539	1563	687
hsa-mir-423	694	907	1095	946	1095	1068	930	1666	2008	1600	1162	1418	1400	1099	1126	1510	1048	2439	2216	1062	3643	877	1457	1121	1118	2049	1060	1218	1562	1872	2028	1239	943	1448	1239	811	1691	1087	967	1323	1423	1536	1333	1282	1196	3485	1262	1740	632
hsa-mir-6882	2	2	1	2	1	0	0	1	2	4	3	0	2	1	1	0	2	0	4	1	4	0	1	1	2	2	1	2	1	3	6	1	0	0	0	1	0	0	1	0	0	0	2	2	3	1	1	0	1
hsa-mir-1471	0	0	0	0	0	0	0	0	0	0	0	0	0	0	0	0	0	0	0	0	0	0	0	0	0	0	0	0	0	0	0	0	0	0	0	0	0	0	0	0	0	0	0	0	0	0	0	0	0
hsa-mir-7515	0	0	0	0	0	0	0	0	0	0	0	0	0	0	0	0	0	0	0	0	0	0	0	0	0	0	0	0	0	0	0	0	0	0	0	0	0	0	0	0	0	0	0	0	0	0	0	0	0
hsa-mir-1184-1	0	0	0	0	0	0	0	0	0	0	0	0	0	0	0	0	0	0	0	0	0	0	0	0	0	0	0	0	0	0	0	0	0	0	0	0	0	0	0	0	0	0	0	0	0	0	0	0	0
hsa-mir-6753	0	0	0	0	0	0	0	0	0	0	0	0	0	0	0	1	0	0	0	0	0	0	0	0	0	0	0	0	0	0	0	0	0	0	0	0	0	0	0	0	0	0	0	0	0	0	0	0	0
hsa-mir-3620	1	2	0	0	0	1	0	2	2	1	1	0	0	1	3	0	0	1	6	0	1	0	2	0	0	0	2	1	0	0	3	0	1	1	3	1	1	0	0	0	0	0	1	2	2	2	1	0	0
hsa-mir-378d-1	2	2	1	2	0	2	1	1	0	1	0	0	1	0	1	1	3	4	1	1	2	0	5	0	0	0	5	3	2	3	0	0	0	0	3	0	1	2	1	0	0	0	2	6	1	2	0	0	0
hsa-mir-374c	0	0	0	0	3	0	1	0	2	1	0	1	0	1	1	0	0	1	1	0	1	0	0	0	0	4	1	0	1	1	0	2	0	0	1	1	0	0	0	0	0	3	1	1	0	1	1	0	0
hsa-mir-6831	0	0	0	0	0	0	0	0	0	0	0	0	0	0	0	0	0	0	0	0	0	0	0	0	0	0	0	0	0	0	0	0	0	0	0	0	0	0	0	0	0	0	0	0	0	0	0	0	0
hsa-mir-593	0	0	0	0	0	0	0	0	0	0	0	0	0	0	0	0	0	0	0	0	0	0	0	0	0	0	0	0	0	0	0	0	0	0	0	0	0	0	0	0	0	0	0	0	0	0	0	0	0
hsa-mir-4645	9	1	2	3	1	2	2	2	0	1	1	0	1	0	2	1	5	1	1	0	3	1	2	1	0	6	3	1	3	0	0	1	0	2	4	6	1	1	1	0	3	3	0	1	5	1	2	2	0
hsa-mir-8089	0	0	0	0	0	0	0	0	0	0	0	0	0	0	0	0	0	0	0	0	0	0	0	0	0	0	0	0	0	0	0	0	0	0	0	0	0	0	0	0	0	0	0	0	0	1	0	0	0
hsa-mir-2682	0	0	0	0	0	0	0	0	0	1	0	0	0	0	0	0	0	0	0	0	0	0	0	0	0	0	0	0	0	0	0	0	0	0	1	0	0	0	0	0	0	0	0	0	0	0	0	0	0
hsa-mir-130a	482	1778	1543	1680	2893	1593	1678	2262	1362	1518	934	1062	1485	1682	1474	1150	851	2134	2477	1269	9768	1578	1458	177	471	2276	1958	1102	2677	2297	1347	1251	596	2469	2117	827	1901	1327	1104	2318	2204	1542	1449	1280	1421	5174	2165	2716	1037
hsa-mir-4301	0	0	0	0	0	0	0	0	0	0	0	0	0	0	0	0	0	0	0	0	0	0	0	0	0	0	0	0	0	0	0	0	0	0	0	0	0	0	0	0	0	0	0	0	0	0	0	0	0
hsa-mir-1193	0	0	0	0	0	0	0	0	0	0	0	0	0	0	0	0	0	0	0	0	0	0	0	0	0	0	0	0	0	0	0	0	0	0	0	0	0	0	0	0	0	0	0	0	0	0	0	0	0
hsa-mir-5100	1	0	0	1	4	0	0	0	0	0	0	0	1	0	0	0	0	0	0	3	1	1	0	0	0	0	1	0	0	0	1	0	3	0	0	1	0	0	1	0	0	0	0	0	0	0	0	0	0
hsa-mir-452	128	569	415	770	491	475	425	572	993	401	473	922	743	481	602	320	152	1063	570	529	612	321	458	265	442	1299	311	355	248	515	882	323	73	558	699	235	445	342	251	360	315	453	317	346	387	644	488	260	260
hsa-mir-4710	1	0	0	0	0	0	0	0	0	0	0	0	0	1	0	0	0	1	1	0	1	0	0	0	0	0	1	0	0	0	0	0	0	0	0	0	0	0	0	0	0	0	0	0	0	1	0	0	0
hsa-mir-144	6453	5858	1174	15230	5772	2975	12118	1222	18245	3563	11160	4773	8189	2596	10091	4739	2327	16662	6249	5644	17076	16983	8945	320	5286	10829	3434	3624	5076	8580	19272	1195	217	6144	2947	4299	3255	4311	2325	6108	5552	17848	3855	15146	12692	3953	32817	5510	3015
hsa-mir-6512	1	1	0	1	1	2	2	0	3	1	1	2	0	2	1	0	1	0	2	1	0	0	1	1	0	1	1	1	3	1	0	1	0	0	1	0	2	0	1	0	4	1	2	2	0	1	1	1	0
hsa-mir-6792	0	0	1	0	0	0	0	0	0	0	0	0	1	0	0	0	0	0	2	0	0	0	0	0	0	0	0	0	0	0	0	0	1	0	1	0	0	0	0	0	0	0	0	1	0	1	0	0	0
hsa-mir-3131	0	0	3	0	3	1	5	1	0	0	1	1	1	1	0	0	0	0	0	3	0	0	1	0	2	0	0	2	1	0	0	0	0	0	0	0	0	2	1	0	0	0	0	2	0	0	0	1	0
hsa-mir-199a-1	5378	13083	9710	20217	8392	8651	10585	7100	5991	8053	6910	6167	9239	9541	11155	9432	6668	6272	9906	9302	10170	8425	7880	505	2546	11869	8747	4621	9830	6889	2715	10362	1024	9645	13384	5266	14550	7788	7827	5316	12203	8952	8138	13855	11298	16986	6472	12668	4843
hsa-mir-662	0	0	0	0	0	0	0	0	0	0	0	0	0	0	0	0	0	0	0	0	0	0	0	0	0	0	0	0	0	0	0	0	0	0	0	0	0	0	0	0	0	0	0	0	0	0	0	0	0
hsa-mir-4736	1	0	0	0	0	0	0	5	0	1	0	0	1	0	0	1	4	0	0	0	0	0	0	11	0	0	5	0	1	0	0	2	0	0	0	0	0	0	0	0	1	0	0	0	0	0	0	2	0
hsa-mir-5696	3	1	5	5	3	3	2	0	2	1	0	2	6	0	5	1	3	6	1	3	1	2	4	0	2	3	3	2	2	5	2	3	0	3	3	0	1	1	2	1	0	2	2	4	2	2	3	0	0
hsa-mir-4477b	0	0	0	0	0	0	0	0	0	0	0	0	0	0	0	0	0	0	0	0	0	0	0	0	0	0	0	0	0	0	0	0	0	0	0	0	0	0	0	0	0	0	0	0	0	0	0	0	0
hsa-mir-1281	0	0	0	0	0	0	0	0	0	0	0	0	0	0	0	0	0	0	0	0	0	0	0	0	0	0	0	0	0	0	0	0	0	0	0	0	0	0	0	0	0	0	0	0	0	0	0	0	0
hsa-mir-218-2	237	1184	919	1112	565	762	1028	411	890	788	766	993	1479	1145	1325	863	346	1246	883	497	1514	728	772	89	367	1305	1035	392	918	566	514	604	65	1086	1131	564	1198	616	863	623	1032	700	721	876	1145	1495	767	857	440
hsa-mir-25	59884	49665	41431	74859	59795	46171	76123	51560	113330	50006	55489	74339	96347	51909	78421	46760	26217	144463	109315	66230	96060	66080	44677	36814	48798	88782	46521	43193	61704	66725	136087	62850	10555	77021	41677	34615	55807	59126	28534	48901	79560	71624	49861	84457	76252	150895	116631	62946	22396
hsa-mir-6130	0	0	0	2	0	0	0	0	0	0	0	1	0	0	0	0	0	0	0	0	0	0	0	0	0	0	1	0	0	0	1	0	0	0	0	0	0	0	0	0	0	0	0	0	0	0	0	0	0
hsa-mir-129-1	42	154	11	8	3	8	51	44	9	2	8	11	14	103	18	5	7	44	56	141	2	3	5	5	10	9	4	6	12	18	3	16	10	10	168	4	5	77	3	10	3	7	20	8	6	23	5	35	5
hsa-mir-4783	0	0	0	0	0	0	0	0	0	0	0	0	0	0	0	0	0	0	0	0	0	0	0	0	0	0	0	0	0	0	0	1	0	0	0	0	0	0	0	0	0	0	0	0	0	1	0	0	0
hsa-mir-7108	0	0	0	0	0	0	0	0	0	0	0	0	0	0	0	0	0	0	0	0	0	0	0	0	0	0	0	0	0	0	0	0	0	0	0	0	0	0	0	0	0	0	1	0	0	0	0	0	0
hsa-mir-6804	0	1	1	2	2	0	0	3	0	1	0	0	0	0	0	0	0	0	0	0	3	0	0	0	0	0	0	0	0	0	0	0	0	0	0	0	0	0	0	0	1	0	0	1	1	2	2	1	0
hsa-mir-1178	0	0	0	0	0	0	0	0	0	0	0	0	0	0	0	0	0	0	0	0	0	0	0	0	0	1	1	0	0	0	0	0	0	0	0	0	0	0	0	0	0	0	0	0	0	1	0	0	0
hsa-mir-4261	0	0	0	0	0	0	0	0	0	0	0	0	0	0	0	0	0	0	0	0	0	0	0	0	0	0	0	0	0	0	0	0	0	0	0	0	0	0	0	0	0	0	0	0	0	0	0	0	0
hsa-mir-548ab	0	0	0	0	0	0	1	0	0	0	0	0	0	0	0	0	0	0	0	0	0	0	0	0	0	0	0	0	0	0	0	0	0	0	0	0	0	0	0	0	0	0	0	0	0	0	0	0	0
hsa-mir-4289	0	0	0	0	0	0	0	0	0	0	0	0	0	0	0	0	0	0	0	0	0	0	0	0	0	0	0	0	0	0	0	0	0	0	0	0	0	0	0	0	0	0	0	0	0	0	0	0	0
hsa-mir-548v	2	4	8	2	1	1	2	6	2	4	2	5	0	5	5	5	3	1	1	3	14	0	5	3	3	3	3	7	7	7	6	4	0	7	4	1	17	4	8	4	7	4	5	0	5	14	2	18	2
hsa-mir-6843	2	8	7	6	7	19	8	22	11	3	11	3	22	6	7	8	6	16	13	8	2	10	2	2	2	13	10	0	2	2	3	8	6	12	7	3	4	7	2	4	3	7	4	8	3	18	4	0	4
hsa-mir-5579	0	0	0	0	2	1	3	6	3	1	2	1	0	4	1	2	2	5	3	0	2	1	0	0	1	7	2	5	2	2	6	4	0	3	3	2	3	2	0	2	3	6	2	1	3	5	4	2	0
hsa-mir-3687-1	0	0	0	0	0	0	0	0	0	0	0	0	0	0	0	0	0	0	0	0	0	0	0	0	0	0	0	0	0	0	0	0	0	0	0	0	0	0	0	0	0	0	0	0	0	0	0	0	0
hsa-mir-4274	0	0	0	0	0	0	0	0	0	0	0	0	0	0	0	0	0	0	0	0	0	0	0	0	0	0	0	0	0	0	0	0	0	0	0	0	0	0	0	0	0	0	0	0	0	0	0	0	0
hsa-mir-4773-2	0	0	0	0	0	0	0	0	0	0	0	0	0	0	0	0	0	0	0	0	0	0	0	0	0	0	1	0	0	0	0	0	0	0	0	0	0	0	0	0	0	0	0	0	0	0	0	0	0
hsa-mir-3179-2	0	0	0	0	0	0	0	0	0	0	0	0	0	0	0	0	0	0	0	0	0	0	0	0	0	0	0	0	0	0	0	0	0	0	0	0	0	0	0	0	0	0	0	0	0	0	0	0	0
hsa-mir-4527	0	0	0	0	0	0	0	0	0	0	0	0	0	0	0	0	0	0	0	0	0	0	0	0	0	0	0	0	0	0	0	0	0	0	0	0	0	0	0	0	0	0	0	0	0	0	0	0	0
hsa-mir-765	1	0	0	0	3	1	1	1	4	2	3	0	3	1	4	1	1	7	1	2	0	0	0	3	0	4	2	0	2	2	2	2	0	1	0	0	2	2	1	1	3	1	1	2	5	3	1	0	0
hsa-mir-378a	1240	1592	1343	2642	1277	1508	1652	1659	2725	1775	1501	1580	3215	1205	4829	2224	1946	2119	1462	1874	1718	1892	2410	3580	1344	2543	1466	1610	2205	1711	1964	1668	570	1198	1750	1217	1450	1219	1482	1357	2424	1510	2621	2607	1401	1567	2022	1397	545
hsa-mir-3202-2	0	0	0	0	0	0	0	0	0	0	0	1	0	0	0	0	1	1	0	0	0	1	0	0	0	0	0	0	1	0	0	1	0	0	0	1	0	0	0	1	3	0	0	0	0	0	0	0	0
hsa-mir-1238	0	0	0	0	0	2	1	0	0	0	0	0	0	0	0	1	0	1	0	0	0	0	0	0	1	0	0	1	0	1	1	0	0	0	0	0	0	0	0	0	0	0	0	0	0	2	0	1	0
hsa-mir-30d	27531	83553	121935	106448	106930	118537	74327	120464	191798	95263	98418	137374	131701	107618	109474	51007	61722	188716	243910	111263	145056	46103	87082	72016	72966	176816	104979	65669	48257	103800	132878	84830	43172	117115	148514	51597	118862	98844	75868	56622	84078	107428	83534	89292	126372	310104	73846	104888	54675
hsa-mir-320a	1707	1669	4517	4552	3096	2945	2903	3366	10483	3807	2360	6098	4755	2890	3113	2554	2420	12329	11403	3768	18770	1983	3098	2732	5910	9265	3249	4008	4342	4860	9595	4441	1324	5299	3633	1655	7055	3254	2479	3221	4223	3260	3321	3526	4389	15873	4259	9164	1201
hsa-mir-6776	0	0	0	0	0	0	0	0	0	0	0	0	0	0	1	0	0	0	0	0	0	0	0	0	0	0	1	0	0	0	0	1	0	0	0	0	0	0	0	0	0	0	0	0	0	1	0	0	0
hsa-mir-4714	2	2	2	3	4	3	6	4	4	2	1	0	3	2	1	3	0	4	4	3	5	3	2	0	1	1	6	1	1	3	4	1	1	2	2	1	3	2	3	2	1	3	6	2	3	6	3	6	0
hsa-mir-301a	55	93	134	84	59	60	111	96	89	110	44	61	84	77	84	92	51	115	219	56	665	100	95	34	19	118	76	77	239	125	103	100	8	123	73	73	164	85	75	95	162	118	74	86	97	327	152	156	67
hsa-mir-6816	0	0	0	2	0	0	0	0	1	0	0	1	0	0	0	0	0	0	0	0	0	0	0	0	0	0	0	0	1	0	1	0	0	0	0	0	0	0	0	0	0	0	0	0	0	1	0	1	0
hsa-mir-3193	0	7	6	13	7	5	10	16	13	10	11	10	14	4	10	2	5	15	13	13	7	5	4	12	3	13	12	5	5	8	13	3	2	14	14	5	8	16	5	0	7	9	5	4	12	18	8	8	6
hsa-mir-6089-1	0	0	0	0	0	0	0	0	0	0	0	0	0	0	0	0	0	0	0	0	0	0	0	0	0	0	0	0	0	0	0	0	0	0	0	0	0	0	0	0	0	0	0	0	0	0	0	0	0
hsa-mir-363	210	108	45	199	94	52	166	65	178	86	68	45	81	60	180	131	56	113	80	111	292	266	134	10	28	110	65	82	96	130	182	59	9	117	45	99	55	62	28	115	120	144	81	230	178	114	414	70	36
hsa-mir-202	0	5	1	3	1	0	0	2	2	0	3	1	3	1	5	4	2	1	0	0	2	3	3	0	2	7	0	0	3	1	0	1	0	1	0	0	8	1	0	0	0	0	1	6	1	0	0	2	0
hsa-mir-8060	0	0	0	0	0	0	0	0	0	0	0	0	0	0	0	0	0	0	0	0	0	0	0	0	0	0	0	0	0	0	0	0	0	0	0	0	0	0	0	0	0	0	0	0	0	0	0	0	0
hsa-mir-429	203	286	692	611	550	651	619	506	833	903	360	651	572	539	877	386	328	1517	1176	264	1237	622	514	490	267	1427	694	209	887	905	1049	635	28	1025	843	331	510	587	359	610	867	724	360	773	470	2335	1298	500	346
hsa-mir-10a	13057	49763	56090	62468	30590	57327	33210	34827	97743	15453	91176	157362	59801	40338	67914	68263	25125	149534	58803	75491	68238	16740	33859	59888	26256	98437	43501	58304	72073	27622	46657	121352	6243	52404	48659	60479	139330	83794	69684	28646	88498	34235	61385	36789	51324	70778	51931	44131	29214
hsa-mir-6778	0	0	0	0	1	0	2	0	0	0	0	0	0	1	1	0	0	0	0	0	0	0	0	0	0	0	0	0	0	0	1	0	1	0	0	0	0	0	0	0	0	0	1	0	0	0	0	0	0
hsa-let-7a-1	50854	119821	98217	116754	161157	121617	108521	165671	179570	223755	309402	165423	170263	112391	139345	264943	161035	220009	105189	106754	85994	93002	271317	47095	80819	239861	158383	168256	58778	264823	162547	146687	21586	168890	196120	130817	116020	99416	156509	147892	80410	238692	238673	148349	116903	242708	124467	62646	95726
hsa-mir-8071-2	0	0	0	0	0	0	0	0	0	0	0	0	0	0	0	0	0	0	0	0	0	0	0	0	0	0	0	0	0	0	0	0	0	0	0	0	0	0	0	0	0	0	0	0	0	0	0	0	0
hsa-mir-187	2	3	7	20	3	10	9	9	3	8	4	7	14	17	14	17	3	11	12	6	41	9	6	11	1	5	7	7	8	7	6	9	12	14	17	3	15	8	3	8	14	5	6	32	4	68	47	12	2
hsa-mir-551a	2	0	1	5	1	2	3	5	0	3	1	0	1	0	0	0	0	1	2	3	3	3	2	0	0	0	1	1	1	1	0	2	0	2	5	1	3	2	0	1	3	1	2	3	2	5	5	0	1
hsa-mir-4317	0	0	0	0	2	0	0	0	0	0	0	0	0	0	0	0	0	0	0	0	0	0	0	0	0	0	0	0	0	0	0	0	0	0	0	0	0	0	0	0	0	0	0	0	0	0	0	0	0
hsa-mir-138-2	46	406	422	501	622	342	371	883	289	433	262	268	580	392	489	187	197	575	528	210	2392	178	271	20	206	388	615	187	214	481	269	267	173	606	463	216	375	276	288	494	443	513	293	233	292	2158	440	467	180
hsa-mir-620	0	0	0	0	0	0	0	0	0	0	0	0	0	0	0	0	0	0	0	0	0	0	0	0	0	0	0	0	0	0	0	0	0	0	0	0	0	0	0	0	0	0	0	0	0	0	0	0	0
hsa-mir-1244-2	0	0	0	0	0	0	0	0	0	0	0	0	0	0	0	0	0	0	0	0	0	0	0	0	0	0	0	0	0	0	0	0	0	0	0	0	0	0	0	0	0	0	0	0	0	0	0	0	0
hsa-mir-5697	0	0	0	0	0	0	0	0	0	0	0	0	0	0	0	1	2	2	0	0	0	0	0	0	0	0	0	0	0	0	0	0	0	0	0	0	0	0	0	1	0	0	0	0	0	0	1	0	0
hsa-mir-6081	0	0	0	0	0	0	0	0	0	0	0	0	0	0	1	0	0	0	0	0	0	0	0	0	0	0	0	0	0	0	0	0	0	0	0	0	0	0	0	0	0	0	1	0	0	0	0	0	0
hsa-mir-301b	2	6	9	5	2	3	6	8	4	1	4	4	11	3	14	12	4	11	16	6	34	10	12	7	3	13	18	8	19	5	15	1	2	6	11	8	7	7	3	13	12	7	1	13	3	14	6	7	4
hsa-mir-6840	0	0	0	0	0	0	0	0	0	0	0	0	0	0	0	0	0	0	0	0	0	0	0	0	0	0	0	0	1	0	1	0	0	0	1	1	0	0	0	0	0	0	0	0	0	0	1	1	0
hsa-mir-4271	0	0	0	0	0	0	0	0	0	0	0	0	0	0	0	0	0	0	0	0	0	0	0	0	0	0	0	0	0	0	0	0	0	0	0	0	0	0	0	0	0	0	0	0	0	0	0	0	0
hsa-mir-613	0	0	0	0	0	0	0	0	3	0	0	0	0	0	0	0	0	0	0	0	0	0	0	0	0	0	0	0	0	0	0	0	0	0	0	0	0	0	0	0	0	0	0	0	0	0	0	0	0
hsa-mir-3173	2	0	1	0	1	2	1	5	6	3	0	8	6	2	3	4	6	8	4	4	4	2	3	4	1	4	3	3	2	5	7	1	3	2	4	2	8	2	1	1	5	0	2	4	2	10	3	5	1
hsa-mir-3127	6	18	31	42	27	30	38	58	74	19	31	42	35	30	33	20	15	116	74	65	48	19	29	24	28	52	39	36	37	44	90	22	27	42	25	21	61	42	23	18	26	29	30	28	25	123	32	42	26
hsa-mir-4484	0	1	3	1	1	0	1	0	0	1	0	3	3	4	5	0	1	1	2	0	9	1	4	7	5	6	4	1	1	3	2	4	0	2	4	1	0	2	1	1	1	0	1	1	2	2	2	2	1
hsa-mir-4729	0	0	0	0	0	0	0	1	0	0	0	0	0	0	1	0	0	1	0	0	1	1	0	0	0	1	0	0	1	0	0	3	0	0	0	0	2	0	0	0	2	0	0	1	0	0	0	0	0
hsa-mir-421	12	27	11	43	14	15	13	39	65	32	30	26	33	14	27	27	11	27	26	21	17	13	26	23	21	54	24	5	25	36	39	10	5	21	18	26	12	7	19	25	18	41	29	19	15	23	39	14	7
hsa-mir-3911	1	0	0	1	0	0	0	0	0	0	0	0	0	0	0	0	0	0	1	0	0	1	0	0	0	0	0	0	1	0	1	0	0	0	0	0	1	0	1	0	0	1	0	0	0	0	1	1	0
hsa-mir-4790	0	0	0	0	0	0	0	0	0	0	0	0	2	0	0	0	0	0	0	0	0	0	0	0	0	0	0	0	0	0	0	0	0	1	0	0	0	0	0	0	0	1	0	0	1	0	0	0	0
hsa-mir-105-1	0	0	0	0	1	0	0	0	0	0	0	0	1	0	0	1	0	0	0	0	0	0	0	0	0	0	0	0	0	0	0	0	0	0	0	0	2	0	1	0	0	0	0	0	0	0	0	1	0
hsa-mir-5689	0	0	0	0	0	0	0	0	0	0	0	0	0	0	0	0	0	0	0	0	0	0	0	0	0	0	0	0	0	0	0	0	0	0	0	0	0	0	0	0	0	0	0	0	0	0	0	0	0
hsa-mir-8083	0	0	0	0	0	0	0	0	0	0	0	0	0	0	0	0	0	0	0	0	0	0	0	0	0	0	0	0	0	0	0	0	0	0	0	0	0	0	0	0	0	0	0	0	0	0	0	0	0
hsa-mir-1257	0	0	0	0	0	0	0	1	0	0	0	0	0	0	0	0	0	0	0	0	0	0	0	0	0	0	0	0	0	0	0	0	0	0	0	0	0	0	0	0	0	0	0	0	0	0	0	0	0
hsa-mir-3914-1	0	0	0	0	0	0	0	0	0	0	0	0	0	0	0	0	0	1	0	0	0	0	0	0	0	0	0	0	0	0	0	0	0	0	0	1	0	0	0	0	0	0	0	0	0	0	0	0	0
hsa-mir-6777	0	1	0	5	1	3	0	0	1	1	1	0	0	1	0	2	1	4	2	0	0	2	0	1	1	0	2	1	1	1	2	1	0	1	0	0	0	1	0	0	1	0	0	0	0	1	0	0	0
hsa-mir-6832	0	0	0	0	0	0	0	1	0	0	0	0	2	1	0	0	1	0	0	1	1	0	0	0	0	0	0	0	1	0	0	0	0	0	0	1	0	0	0	0	0	0	0	0	0	1	0	1	0
hsa-mir-8055	0	0	0	0	0	0	0	0	0	0	0	0	0	0	0	0	0	0	0	0	0	0	0	0	0	0	0	0	0	0	0	0	0	0	0	0	0	0	0	0	0	0	0	0	0	0	0	0	0
hsa-mir-1263	0	0	0	0	0	0	0	0	0	0	0	0	0	0	0	0	0	0	0	0	0	0	0	0	0	0	0	0	0	0	0	0	0	0	0	0	0	0	0	0	0	0	0	0	0	0	0	0	0
hsa-mir-4275	0	0	0	0	0	0	0	0	0	0	0	0	0	0	0	0	0	0	0	0	0	0	0	0	0	0	0	0	0	0	0	0	0	0	0	0	0	0	0	0	0	0	0	0	0	0	0	0	0
hsa-mir-6743	0	0	0	2	0	0	0	0	0	0	0	1	2	1	0	0	0	0	1	1	1	1	2	0	0	0	1	1	1	0	1	0	0	0	0	0	0	1	0	0	1	1	0	0	0	2	0	1	0
hsa-mir-6817	1	0	0	0	0	0	0	0	0	0	0	0	0	0	0	0	0	0	0	0	0	0	0	0	0	0	0	0	2	0	0	1	1	2	0	0	1	1	0	1	0	1	0	1	0	0	0	0	0
hsa-mir-1268a	0	0	0	0	0	0	0	0	0	0	0	0	0	0	0	0	0	0	0	0	0	0	0	0	0	0	0	0	0	0	0	0	0	0	0	0	0	0	0	0	0	0	0	0	0	0	0	0	0
hsa-mir-4742	4	4	5	4	8	4	6	7	2	3	3	2	6	5	4	5	2	11	8	3	12	1	0	6	4	3	5	4	6	6	6	8	0	4	3	1	10	6	2	3	6	9	2	6	6	15	7	5	3
hsa-mir-3687-2	0	0	0	0	0	0	0	0	0	0	0	0	0	0	0	0	0	0	0	0	0	0	0	0	0	0	0	0	0	0	0	0	0	0	0	0	0	0	0	0	0	0	0	0	0	0	0	0	0
hsa-mir-6836	0	0	0	0	0	0	0	2	1	0	0	1	1	0	0	0	0	0	0	0	1	1	1	0	0	0	0	0	0	0	0	1	1	0	0	0	1	1	0	0	0	1	0	0	0	1	0	1	0
hsa-mir-3143	0	0	0	0	0	0	1	1	0	0	0	0	0	0	1	0	0	0	1	1	1	2	0	1	0	0	0	0	1	1	2	0	1	0	0	0	0	0	0	0	0	1	0	0	2	0	0	0	1
hsa-mir-5093	0	0	0	0	0	0	0	0	0	0	0	0	1	0	0	0	0	0	0	0	0	0	0	0	0	0	0	0	0	1	0	0	0	0	0	0	0	0	0	0	0	0	0	0	0	0	0	0	0
hsa-mir-3150b	58	1	0	3	2	1	0	41	12	0	0	1	18	1	1	3	8	2	1	1	2	8	0	2	0	0	2	0	30	3	4	12	0	1	0	1	2	1	0	3	15	1	8	16	2	1	2	11	0
hsa-mir-9500	0	0	0	0	0	0	0	0	0	0	0	0	0	0	0	0	0	0	0	0	0	0	0	0	0	0	0	0	0	0	0	0	0	0	0	0	0	0	0	0	0	0	0	0	0	0	0	0	0
hsa-mir-548o-2	6	2	3	10	5	0	1	5	6	4	3	2	4	1	0	0	3	3	6	5	3	4	2	5	0	7	10	3	3	3	2	4	0	2	5	2	6	2	0	1	2	5	4	5	1	4	2	2	0
hsa-mir-676	4	21	47	30	38	32	13	30	40	16	15	35	19	24	29	35	2	41	68	28	57	23	33	14	14	38	24	25	30	35	35	33	2	29	28	9	44	30	15	19	39	15	22	34	18	72	25	27	9
hsa-mir-3192	1	1	0	0	0	0	0	0	0	0	0	0	0	0	1	0	1	0	1	0	0	0	0	0	0	1	0	0	1	0	2	0	0	0	1	0	1	1	0	1	1	1	0	1	0	1	0	1	0
hsa-mir-520e	0	0	0	0	0	0	0	0	0	0	0	0	0	0	0	0	0	0	0	1	0	0	0	0	0	0	0	0	0	0	0	0	0	0	0	0	0	0	0	0	0	0	0	0	0	0	0	0	0
hsa-mir-6741	0	1	0	0	1	0	2	2	2	1	2	0	2	1	0	1	0	1	2	2	1	0	1	1	1	1	0	1	0	1	0	0	1	2	0	3	1	1	1	2	1	0	0	0	0	2	1	1	0
hsa-mir-95	23	77	119	77	115	89	94	137	167	227	171	138	174	79	120	149	77	256	269	94	407	99	206	107	56	211	123	145	85	223	242	68	22	148	119	105	165	70	131	213	126	183	186	87	91	354	183	126	128
hsa-mir-509-2	5	7	9	11	7	4	11	10	16	8	1	9	7	11	8	3	1	20	19	3	14	9	18	4	4	15	8	5	4	15	3	7	4	7	9	1	9	20	0	5	5	8	18	4	4	42	7	13	3
hsa-mir-154	13	28	13	72	17	15	24	14	7	30	20	9	21	26	17	23	15	13	25	11	47	28	25	2	5	34	18	6	51	22	3	8	1	20	26	13	38	18	25	9	34	31	27	31	25	35	28	43	2
hsa-mir-3196	0	0	0	1	0	0	0	1	0	0	0	0	0	0	0	0	0	0	0	0	0	0	0	0	0	0	0	0	0	0	0	0	0	0	0	0	0	0	0	0	0	0	0	0	0	0	0	0	0
hsa-mir-1264	0	0	0	0	0	0	0	0	0	0	1	0	0	0	0	0	0	0	0	0	0	0	0	0	0	0	0	0	1	0	0	0	0	0	0	0	0	0	0	0	0	0	0	0	1	1	0	1	0
hsa-mir-6850	0	0	0	0	0	0	0	0	0	0	0	0	0	0	0	1	0	0	0	0	0	0	0	0	0	1	0	0	0	0	0	0	0	0	0	0	0	0	0	0	0	1	0	0	0	0	0	0	0
hsa-mir-6075	0	0	0	0	0	0	0	0	0	0	0	0	0	0	0	0	0	0	0	0	0	0	0	1	0	0	0	0	0	0	0	0	0	0	0	0	0	0	0	0	0	0	0	0	0	0	0	0	0
hsa-mir-1268b	0	0	0	0	0	0	0	0	0	0	0	0	0	0	0	0	0	0	0	0	0	0	0	0	0	0	0	0	0	0	0	0	0	0	0	0	0	0	0	0	0	0	0	0	0	0	0	0	0
hsa-mir-4721	0	0	0	0	0	0	0	0	0	0	0	0	0	0	0	0	0	0	0	0	0	0	0	0	0	0	0	0	0	0	0	0	0	0	0	0	0	0	0	0	0	0	0	0	0	0	0	0	0
hsa-mir-769	127	138	121	259	175	148	130	246	166	171	107	158	211	150	161	141	103	176	156	205	204	123	139	80	79	207	181	69	188	116	160	181	75	176	222	107	137	139	100	138	164	179	104	164	111	351	176	116	66
hsa-mir-194-2	600	1155	1617	1396	1435	1714	1179	1262	2450	1018	1257	1433	1794	1415	1796	730	1017	2435	2629	1529	2006	888	1020	1068	906	2896	1450	788	1100	1404	2292	1293	334	1976	2300	784	1493	1112	867	782	1277	1355	868	1559	1637	4156	1536	1395	611
hsa-mir-130b	100	129	267	156	208	213	133	269	213	173	220	136	209	143	319	171	85	357	384	196	630	398	286	157	203	251	282	148	397	185	465	131	56	176	253	183	223	140	136	203	231	151	110	231	137	462	200	257	84
hsa-mir-4431	0	0	0	0	0	0	0	1	0	0	0	0	0	0	0	0	0	0	0	0	0	0	0	0	0	0	0	0	0	0	0	0	0	0	0	0	0	0	0	0	0	0	0	0	0	0	0	0	0
hsa-mir-3170	4	12	5	5	8	8	8	3	8	6	12	2	5	9	11	2	3	8	18	5	27	7	10	10	4	8	8	3	6	11	7	9	1	12	7	8	14	13	4	2	4	6	3	4	3	27	8	11	2
hsa-mir-224	30	121	116	93	70	119	84	106	96	67	61	85	55	100	133	82	46	141	327	119	274	23	75	53	43	155	43	84	55	90	148	73	13	125	88	62	246	100	67	71	98	109	82	83	105	385	69	165	68
hsa-mir-1246	0	0	0	0	0	0	0	0	0	0	0	0	0	0	0	0	0	0	0	0	0	0	0	0	0	0	1	0	0	0	1	0	0	0	0	0	0	0	0	0	0	0	0	0	1	0	0	0	0
hsa-mir-548ad	0	0	0	0	0	0	0	0	0	0	0	0	0	0	0	0	0	0	0	0	0	0	0	0	0	0	0	0	0	0	0	0	0	0	0	0	0	0	0	0	0	0	0	0	0	0	0	0	0
hsa-mir-3926-2	8	23	7	15	14	10	21	13	14	11	10	10	16	9	16	6	10	21	13	5	23	6	14	1	5	10	25	4	11	11	8	14	2	10	10	12	19	4	7	8	14	15	10	15	12	4	6	26	6
hsa-mir-103b-1	0	0	0	0	0	0	0	0	0	0	0	0	0	0	0	0	0	0	0	0	0	0	0	0	0	0	0	0	0	0	0	0	0	0	0	0	0	0	0	0	0	0	0	0	0	0	0	0	0
hsa-mir-1225	0	1	2	0	2	1	0	2	1	2	1	0	0	0	1	0	0	2	2	2	2	1	1	1	0	6	0	0	1	0	0	1	6	0	1	0	1	0	0	1	0	3	2	2	4	2	3	3	1
hsa-mir-8062	0	0	0	0	0	0	0	0	0	0	0	0	0	0	0	0	0	0	0	0	0	0	0	0	0	0	0	0	0	0	0	0	0	0	0	0	0	0	0	0	0	0	0	0	0	0	0	0	0
hsa-mir-764	0	0	0	0	0	0	0	0	0	0	0	0	0	0	0	0	0	0	0	0	0	0	0	0	0	0	0	0	0	0	0	0	0	0	0	0	0	0	0	0	0	0	0	0	0	0	0	0	0
hsa-mir-6805	0	1	0	0	0	0	0	0	2	0	2	1	1	1	0	1	2	0	0	0	0	0	0	1	0	1	1	0	0	4	1	2	1	1	0	2	0	1	0	1	2	4	0	2	0	1	1	0	0
hsa-mir-3923	2	0	0	0	0	0	0	2	2	0	0	0	1	0	0	1	0	0	0	0	0	0	0	0	0	0	0	0	0	0	0	0	0	0	1	0	0	0	0	0	0	0	0	0	0	0	0	2	0
hsa-mir-132	452	691	547	1945	535	899	553	756	800	625	571	587	1172	655	851	851	523	843	813	952	398	663	626	562	411	1070	964	545	698	566	588	935	159	784	918	323	725	608	349	333	790	493	995	1203	585	1064	499	627	187
hsa-mir-4687	4	0	1	2	3	1	0	3	1	1	0	0	3	1	2	0	0	2	2	3	1	0	1	2	1	1	1	1	2	0	0	0	1	2	1	2	1	1	0	0	0	1	0	1	0	4	0	0	1
hsa-mir-8069-1	0	0	0	0	0	0	0	0	0	0	0	0	0	0	0	0	0	0	0	0	0	0	0	0	0	0	0	0	0	0	0	0	0	0	0	0	0	0	0	0	0	0	0	0	0	0	0	0	0
hsa-mir-1323	0	0	0	3	10	0	0	7	0	1	0	0	0	0	0	0	0	0	1	4	2	0	3	0	0	0	0	0	0	0	0	0	0	0	0	2	0	0	0	0	1	0	0	0	0	1	0	0	0
hsa-mir-3921	0	0	0	0	0	0	0	0	0	0	0	0	0	0	0	0	0	0	0	0	0	0	0	0	0	0	0	0	0	0	0	0	0	0	0	0	0	0	0	0	0	0	0	0	0	0	0	0	0
hsa-mir-208a	0	0	0	0	0	0	0	0	0	0	0	0	0	0	1	0	1	0	0	0	0	0	0	0	0	0	0	0	0	0	0	0	0	0	0	0	0	0	0	0	0	0	0	0	0	0	0	0	0
hsa-mir-512-1	0	0	0	4	5	0	0	2	0	0	0	0	0	0	0	0	1	1	0	0	2	0	0	0	0	0	0	0	0	0	0	0	0	0	0	1	0	0	0	0	1	0	1	0	0	1	0	0	0
hsa-mir-6875	0	3	2	0	2	2	2	3	2	2	1	1	1	2	5	2	0	7	3	4	0	0	1	4	2	5	1	1	1	2	6	5	1	3	6	3	1	4	0	0	0	2	1	4	0	3	5	0	0
hsa-mir-3675	0	0	0	0	0	0	0	0	0	0	0	0	0	0	0	0	0	0	0	1	0	0	0	0	0	0	0	0	0	0	0	0	0	0	0	0	0	0	0	0	0	0	0	0	0	0	0	0	0
hsa-mir-6895	0	3	0	0	0	0	3	3	0	0	0	0	0	2	0	0	0	1	0	1	2	4	2	2	0	1	0	1	0	0	0	3	2	2	1	0	2	1	0	2	0	0	1	1	0	4	1	1	0
hsa-mir-3194	8	2	2	7	4	1	5	4	2	1	1	2	6	2	4	5	2	2	3	1	7	4	3	2	1	2	10	1	6	4	1	7	1	3	1	3	3	5	4	3	1	1	1	4	0	4	1	2	3
hsa-mir-4469	1	1	1	5	3	2	3	3	3	2	1	2	4	2	1	0	1	1	5	0	4	2	3	1	1	3	0	1	0	6	3	3	4	2	8	0	5	3	0	2	0	0	0	1	1	4	0	1	0
hsa-mir-592	3	36	13	29	23	36	35	51	30	11	3	29	45	22	63	7	6	93	68	10	160	25	21	21	4	33	17	9	7	31	51	44	0	53	47	5	11	17	23	25	12	20	10	19	26	68	21	51	5
hsa-mir-548aj-1	0	0	0	0	0	0	0	0	0	0	0	0	0	0	0	0	0	0	0	0	0	0	0	0	0	0	0	0	0	0	0	0	0	0	0	0	0	0	0	0	0	0	0	0	0	0	0	0	0
hsa-mir-4524b	0	0	0	0	0	0	0	0	0	0	0	0	0	0	0	0	0	0	0	0	0	0	0	0	0	0	0	0	0	0	0	0	0	0	0	0	0	0	0	0	0	0	0	0	0	0	0	0	0
hsa-mir-4493	0	0	0	0	0	0	0	0	0	0	0	0	0	0	0	0	0	0	0	0	0	0	0	0	0	0	0	0	0	0	0	0	0	0	0	0	0	0	0	0	0	0	0	0	0	0	0	0	0
hsa-mir-4531	0	0	0	0	0	0	0	0	0	0	0	0	0	0	0	0	0	0	0	0	0	0	0	0	0	0	0	0	0	0	0	0	0	0	0	0	0	0	0	0	0	0	0	0	0	0	0	0	0
hsa-mir-548aw	5	6	4	4	6	1	3	6	1	2	3	1	4	7	3	1	4	5	4	3	14	9	6	1	0	2	9	0	2	3	3	8	0	5	8	4	13	4	2	2	2	1	1	12	6	12	11	3	0
hsa-mir-4278	0	0	0	0	0	0	0	0	0	0	0	0	0	0	0	0	0	0	0	0	0	0	0	0	0	0	0	0	0	0	0	0	0	0	0	0	0	0	0	0	0	0	0	0	0	0	0	0	0
hsa-mir-1290	0	0	0	0	0	0	1	0	0	0	0	0	0	0	0	0	0	0	0	0	0	0	0	0	0	0	0	0	0	0	0	0	0	0	0	0	0	0	0	0	0	0	0	0	0	0	0	0	0
hsa-mir-1294	5	5	2	13	14	4	5	1	4	6	5	3	4	4	3	3	4	9	2	7	5	8	6	0	0	4	7	3	3	11	5	2	2	5	5	1	4	3	3	2	1	3	4	5	4	2	14	1	2
hsa-mir-3136	7	1	4	7	2	3	4	4	3	0	2	2	2	2	0	1	1	5	5	6	19	7	4	3	2	3	5	4	23	1	6	1	1	1	3	1	4	2	5	1	12	2	5	4	1	6	6	5	2
hsa-mir-548h-5	0	0	0	0	0	0	0	0	0	0	0	0	0	0	0	0	0	0	0	0	0	0	0	0	0	0	0	0	0	0	0	0	0	0	0	0	0	0	0	0	0	0	1	0	0	0	0	0	0
hsa-mir-633	0	0	0	0	0	0	0	0	0	0	0	0	0	0	0	0	0	0	0	0	0	0	0	0	0	0	0	0	0	0	0	0	0	0	0	0	0	0	0	0	0	0	0	0	0	0	0	0	0
hsa-mir-550a-2	12	21	8	23	27	7	18	13	14	12	7	8	18	16	23	9	4	24	15	42	49	18	11	11	13	22	18	18	8	18	49	5	8	41	21	5	10	11	7	22	12	24	11	17	29	25	40	15	5
hsa-mir-3117	2	0	15	14	12	5	2	7	14	16	14	4	13	22	14	0	9	10	3	6	19	11	14	7	2	11	6	0	9	3	6	15	3	12	4	2	4	6	11	7	4	12	3	9	6	8	19	2	4
hsa-mir-208b	0	0	0	0	0	0	0	0	0	0	0	0	0	0	9	0	0	0	0	0	1	0	0	0	0	0	0	2	0	0	2	0	0	0	0	0	1	0	0	0	0	0	1	0	1	0	0	0	0
hsa-mir-4269	0	0	0	0	0	0	0	0	0	0	0	0	0	0	0	0	0	0	0	0	0	0	0	0	0	0	0	0	0	0	0	0	0	0	0	0	0	0	0	0	0	0	0	0	0	0	0	0	0
hsa-mir-548i-1	0	0	0	0	0	0	0	0	0	0	0	0	0	0	0	0	0	0	0	0	0	0	0	0	0	0	0	0	0	0	0	0	0	0	0	0	0	0	0	0	0	0	0	0	0	0	0	0	0
hsa-mir-4502	0	0	0	0	0	0	0	0	0	0	0	0	1	0	0	0	0	0	0	0	0	0	0	0	0	0	0	0	0	0	0	0	0	0	0	0	1	0	0	0	0	0	0	0	0	0	0	0	0
hsa-mir-519c	0	0	0	0	5	0	0	4	0	0	0	0	0	0	0	0	0	0	0	1	2	0	1	0	0	0	0	1	0	0	0	0	0	0	1	0	0	0	0	0	0	0	1	0	1	3	0	0	0
hsa-mir-6886	0	0	0	0	0	0	0	0	0	0	0	0	0	0	0	0	0	0	0	0	0	0	0	0	0	0	0	0	0	0	0	0	0	0	0	0	0	0	0	0	0	0	0	0	0	0	0	0	0
hsa-mir-4731	0	0	0	0	0	0	0	0	0	1	0	0	0	0	1	0	0	1	1	0	1	0	1	0	0	0	0	0	0	0	1	1	0	0	0	0	0	0	0	0	0	0	0	0	0	0	0	0	0
hsa-mir-6507	0	1	0	1	0	0	0	0	2	0	1	0	0	0	0	1	1	0	0	0	1	0	0	0	0	1	0	0	0	0	0	0	0	0	1	0	2	0	1	0	0	0	0	0	0	0	0	0	0
hsa-mir-6851	1	1	1	2	0	0	1	1	0	0	0	0	0	0	2	0	0	1	2	1	0	0	1	0	0	0	0	0	0	0	0	0	1	1	0	1	0	2	0	0	0	2	1	2	0	2	0	0	0
hsa-mir-3121	0	0	0	0	0	0	0	0	0	0	0	0	0	0	0	1	0	0	0	0	0	0	0	0	0	0	0	0	0	0	0	0	0	0	0	0	0	0	0	0	0	1	0	0	0	0	0	0	0
hsa-mir-526a-2	0	0	0	0	0	0	0	0	0	0	0	0	0	0	0	0	0	0	0	2	0	0	0	0	0	0	0	0	0	0	0	0	0	0	0	0	0	0	0	0	0	0	0	0	0	0	0	0	0
hsa-mir-5585	0	0	0	1	0	0	0	0	2	0	0	1	0	0	0	0	1	0	0	0	0	0	0	0	0	2	0	0	0	0	0	1	0	0	0	0	0	0	0	0	0	0	0	0	0	0	0	0	0
hsa-mir-4505	1	1	0	0	0	0	0	2	1	0	0	0	0	0	0	0	2	0	0	1	0	0	0	0	0	1	0	0	0	0	0	1	0	1	2	0	2	0	0	0	0	0	0	2	0	0	0	0	0
hsa-mir-6724-4	0	0	0	0	0	0	0	0	0	0	0	0	0	0	0	0	0	0	0	0	0	0	0	0	0	0	0	0	0	0	0	0	0	0	0	0	0	0	0	0	0	0	0	0	0	0	0	0	0
hsa-mir-1287	236	376	351	525	883	462	461	731	275	382	274	243	407	543	564	431	209	406	564	583	337	318	360	144	164	554	703	316	227	372	382	423	124	810	785	185	385	535	287	192	273	300	254	552	280	665	496	287	199
hsa-mir-5688	0	0	0	0	0	0	0	0	0	0	0	0	0	0	0	0	0	0	0	0	0	0	0	0	0	0	0	0	0	0	0	0	0	0	0	0	0	0	0	0	0	0	0	0	0	0	0	0	0
hsa-mir-3622b	0	1	0	0	0	1	1	0	0	0	0	0	1	0	1	0	1	3	1	1	2	0	0	0	0	0	0	0	0	1	0	2	0	0	1	0	0	0	1	0	2	0	0	0	1	1	0	0	0
hsa-mir-4453	4	2	1	4	3	0	0	5	1	1	0	2	0	0	1	0	3	1	0	0	0	0	0	2	0	0	0	0	3	0	1	2	0	2	5	0	0	1	0	2	1	0	0	0	0	2	0	1	0
hsa-mir-133a-1	17	165	60	168	78	74	129	156	105	186	53	100	120	60	1671	71	40	254	218	93	438	44	577	21	56	103	148	660	87	101	139	59	28	128	53	41	257	81	186	95	193	128	185	156	218	229	161	120	30
hsa-mir-548ac	0	0	0	0	0	0	0	0	0	0	0	0	0	0	0	0	0	0	0	0	0	0	0	0	0	0	0	0	0	0	0	0	0	0	0	0	0	0	0	0	0	0	0	0	0	0	0	0	0
hsa-mir-548ay	0	0	0	0	0	0	1	0	0	0	0	0	0	0	0	2	1	0	0	0	0	0	0	1	0	0	0	0	0	0	1	0	1	1	0	0	1	0	0	1	1	1	0	1	0	1	0	0	0
hsa-mir-4299	0	0	0	0	0	0	0	0	0	0	0	0	0	0	0	0	0	0	0	0	0	0	0	0	0	0	0	0	0	0	0	0	0	0	0	0	0	0	0	0	0	0	0	0	0	0	0	0	0
hsa-mir-1284	0	1	2	4	0	1	2	0	0	0	0	2	1	0	2	1	2	1	1	1	3	1	5	1	2	3	2	1	3	2	3	0	2	1	3	1	5	0	2	3	1	1	2	3	1	7	2	1	2
hsa-mir-96	13	45	68	42	34	26	74	37	65	61	50	61	39	20	106	58	15	62	80	16	226	69	53	88	46	106	47	31	83	57	64	46	1	65	30	42	91	25	30	73	71	70	44	76	61	122	135	71	50
hsa-mir-7702	20	0	2	0	2	1	1	10	0	1	0	0	8	0	2	3	9	0	2	0	4	5	1	44	5	5	6	0	25	2	2	9	0	0	6	1	10	11	2	3	14	0	2	7	0	1	1	18	0
hsa-mir-3142	0	0	0	0	0	0	0	0	0	0	0	0	0	0	0	0	0	0	0	0	0	0	0	0	0	0	0	0	0	0	0	0	0	0	0	0	0	0	0	0	1	0	0	0	0	0	0	0	0
hsa-mir-28	20148	15452	15819	19802	14805	16083	19404	20044	28064	10634	13711	25406	27051	17998	22181	13025	10321	34974	30997	17211	23984	13071	12292	11987	13799	36254	12846	12044	22574	14551	22958	22538	3106	18937	15039	8248	27611	18849	13122	10717	20407	13414	14897	20553	16664	40612	17260	21056	6748
hsa-mir-6726	1	0	1	2	5	0	1	3	0	0	0	2	3	0	1	0	1	1	4	3	2	1	1	0	0	1	5	0	0	0	0	0	3	2	1	1	2	2	0	1	1	1	0	2	1	0	0	4	1
hsa-mir-3648-2	0	0	0	0	0	0	0	0	0	0	0	0	0	0	0	0	0	0	0	0	0	0	0	0	0	0	0	0	0	0	0	0	0	0	0	0	0	0	0	0	0	0	0	0	0	0	0	0	0
hsa-mir-583	0	0	0	0	0	0	0	0	0	0	0	0	0	0	0	0	0	0	0	0	0	0	0	0	0	0	0	0	0	0	0	0	0	0	0	0	0	0	0	0	0	0	0	0	0	0	0	0	0
hsa-mir-6774	3	0	0	2	1	0	0	1	0	0	0	0	0	0	0	0	3	0	0	0	0	0	0	0	1	0	0	0	0	0	0	0	0	0	0	0	0	0	0	0	0	0	0	0	0	1	0	1	0
hsa-mir-8059	0	0	0	0	0	0	0	0	0	0	0	0	0	0	0	0	0	0	0	0	0	0	0	0	0	0	0	0	0	0	0	0	0	0	0	0	0	0	0	0	0	0	0	0	0	0	0	0	0
hsa-mir-550b-2	0	0	0	0	0	0	0	0	0	0	0	0	0	0	0	0	0	0	0	0	0	0	0	0	0	0	0	0	0	0	0	0	0	0	0	0	0	0	0	0	0	0	0	0	1	0	0	0	0
hsa-mir-93	15616	16381	28987	19740	14851	17144	20779	14685	28905	21589	22440	20348	18626	16549	24094	20896	13680	29229	45339	15381	46255	24810	22686	7673	11096	31653	12423	18056	64486	23003	31746	17801	2534	23154	16867	12120	36212	15782	14798	20381	50194	24734	21824	24146	32800	64836	38567	38953	13001
hsa-mir-1261	0	0	0	0	0	0	0	0	0	0	0	0	0	0	0	0	0	0	0	0	0	0	0	0	0	0	0	0	0	0	0	0	0	0	0	0	0	0	0	0	0	0	0	0	0	0	0	0	0
hsa-mir-6502	3	2	0	2	2	0	3	0	1	2	0	1	3	2	2	4	1	1	1	4	3	0	3	2	2	0	2	2	2	0	0	7	0	1	3	3	4	5	1	0	5	1	1	1	3	2	3	4	1
hsa-mir-8077	0	0	0	0	0	0	0	0	0	0	0	0	0	0	0	0	0	0	0	0	0	0	0	0	0	0	0	0	0	0	1	0	0	0	0	0	0	0	0	0	0	0	0	0	0	0	0	0	0
hsa-mir-3650	0	0	0	0	0	0	0	0	0	0	0	0	0	0	0	0	0	0	0	0	0	0	0	0	0	0	0	0	0	0	0	1	0	0	0	0	0	0	0	0	0	0	0	1	0	0	0	1	0
hsa-mir-655	1	9	3	15	6	2	14	8	3	2	5	11	16	3	2	12	5	7	6	2	18	5	3	2	3	19	6	3	8	9	2	2	0	8	12	9	16	2	6	4	9	10	6	11	9	14	4	14	1
hsa-mir-6854	0	6	7	5	2	3	2	1	3	5	7	7	6	1	3	2	3	3	5	3	2	0	1	1	1	10	2	1	7	4	2	3	0	1	3	1	7	4	2	2	5	0	5	3	0	10	0	13	4
hsa-mir-6855	1	2	3	3	2	1	2	5	5	1	1	5	2	4	0	1	1	1	2	7	4	0	3	4	2	2	3	2	0	1	1	3	1	4	2	1	4	0	0	1	0	3	0	2	2	5	2	0	0
hsa-mir-3937	0	0	0	1	0	0	0	0	0	0	0	0	0	0	0	0	0	0	0	0	0	0	0	0	0	0	0	0	0	0	0	0	0	0	0	0	0	0	0	1	0	0	0	0	0	0	0	0	0
hsa-mir-4467	0	0	0	0	0	0	0	0	0	0	0	0	0	0	0	0	0	0	0	0	0	0	0	0	0	0	0	0	0	0	0	0	0	0	0	0	0	0	0	0	1	0	0	0	0	0	0	0	0
hsa-mir-548i-4	0	0	0	0	0	0	0	0	0	0	0	0	0	0	0	0	0	0	0	0	0	0	0	0	0	0	0	0	0	0	0	0	0	0	0	0	0	0	0	0	0	0	0	0	0	0	0	0	0
hsa-mir-555	0	0	0	1	1	0	0	0	0	1	0	1	0	0	0	0	0	2	1	0	0	0	0	0	0	0	0	0	0	0	0	0	0	0	0	1	0	0	0	0	0	0	0	0	0	0	1	0	0
hsa-mir-106a	100	76	43	122	87	65	97	73	62	78	45	43	56	62	105	101	56	103	96	88	467	148	110	19	45	97	59	52	138	101	118	67	13	102	63	55	62	55	33	119	127	156	68	100	167	116	275	109	37
hsa-mir-3910-1	0	0	0	0	0	0	2	0	0	0	0	0	0	0	1	0	0	0	0	0	1	1	0	1	0	0	0	0	1	1	0	0	0	0	0	0	0	0	0	0	0	0	1	0	0	1	0	0	0
hsa-mir-8080	0	0	0	0	0	0	0	0	0	0	0	0	0	0	0	0	0	0	0	0	0	0	0	0	0	0	0	0	0	0	0	0	0	0	0	0	0	0	0	0	0	0	0	0	0	0	0	0	0
hsa-mir-6085	0	0	0	0	0	0	0	0	0	0	0	0	0	0	0	0	0	0	0	0	0	0	0	0	0	0	0	0	0	0	0	0	0	0	0	0	0	0	0	0	0	0	0	0	0	0	0	0	0
hsa-mir-7856	0	0	0	0	0	0	0	0	0	0	0	1	0	0	1	0	0	0	0	0	0	0	0	0	0	0	0	0	0	0	0	0	0	0	0	0	0	0	0	0	0	1	2	0	0	0	0	0	0
hsa-mir-559	0	0	0	1	0	0	0	0	1	0	2	0	3	0	0	0	0	5	2	0	7	0	0	0	0	1	1	0	3	1	0	1	0	1	0	0	0	1	0	1	5	1	1	1	0	2	2	2	0
hsa-mir-6509	4	1	2	5	4	1	3	9	16	5	3	2	7	5	2	3	6	0	5	3	1	1	2	2	4	4	6	5	6	3	3	11	3	2	8	4	1	4	3	0	3	4	5	3	7	2	5	3	2
hsa-mir-5682	0	0	7	13	5	5	4	9	11	2	0	3	6	3	7	4	1	11	10	3	21	2	2	3	1	3	6	5	10	6	7	4	5	5	11	0	6	5	4	3	4	2	5	4	5	19	10	4	1
hsa-mir-3165	0	0	0	0	0	0	0	0	0	0	0	0	1	0	0	0	0	0	0	0	1	0	1	0	0	0	0	0	0	0	0	0	0	0	0	0	0	0	0	0	0	0	0	0	0	0	0	0	0
hsa-mir-4472-1	0	0	0	0	0	0	0	0	0	0	0	0	0	0	0	0	0	0	0	0	0	0	0	0	0	0	0	0	0	0	0	0	0	0	0	0	0	0	0	0	0	0	0	0	0	0	0	0	0
hsa-mir-6724-1	0	0	0	0	0	0	0	0	0	0	0	0	0	0	0	0	0	0	0	0	0	0	0	0	0	0	0	0	0	0	0	0	0	0	0	0	0	0	0	0	0	0	0	0	0	0	0	0	0
hsa-mir-7854	2	0	2	1	1	0	1	2	5	2	1	0	2	3	7	5	2	0	4	4	3	0	3	0	1	1	3	0	4	0	3	4	0	1	1	0	3	0	1	2	6	3	4	4	3	0	1	2	1
hsa-mir-590	183	114	125	109	79	81	113	79	113	79	89	93	190	76	135	116	98	145	177	63	558	176	123	48	42	193	118	47	406	131	75	154	2	105	107	107	172	64	113	127	260	124	115	148	88	244	191	237	66
hsa-mir-575	0	0	0	0	0	0	0	0	0	0	0	0	0	0	0	0	0	0	0	0	0	1	0	0	0	0	0	0	0	0	0	0	0	0	0	0	0	0	0	0	0	0	0	0	0	0	0	0	0
hsa-mir-376b	0	4	7	10	3	0	2	2	0	3	3	1	5	2	4	1	0	1	2	4	10	1	3	2	0	7	6	1	6	1	1	1	0	2	5	6	3	6	3	1	4	3	1	3	4	16	10	1	2
hsa-mir-1302-10	0	0	0	0	0	0	0	0	0	0	0	0	0	0	0	0	0	0	0	0	0	0	0	0	0	0	0	0	0	0	0	0	0	0	0	0	0	0	0	0	0	0	0	0	0	0	0	0	0
hsa-mir-3609	0	0	3	0	5	0	0	3	1	1	1	1	1	1	1	2	0	1	1	0	11	5	0	0	0	0	0	1	10	2	0	0	5	0	1	2	1	1	0	2	5	1	0	1	2	0	2	8	1
hsa-mir-5001	4	5	5	11	5	5	3	13	12	4	2	2	6	3	2	3	2	2	6	8	5	7	0	12	4	4	9	3	8	1	3	2	1	3	14	1	5	2	1	1	5	4	4	5	5	14	12	3	2
hsa-mir-630	0	0	0	1	0	0	0	0	0	0	0	0	0	0	0	0	0	0	0	0	0	0	0	0	0	0	0	0	0	0	0	0	0	0	0	1	0	0	0	0	0	0	0	0	0	0	0	0	0
hsa-mir-451a	32047	26557	6043	74372	29767	10375	45738	6353	60522	26090	34193	15533	28479	12095	57669	25089	7877	49901	20032	23920	105895	84683	42739	1662	11614	36683	19240	16747	17839	40093	60735	5661	2292	23752	15114	17164	10587	16024	9064	27720	24722	91216	19669	77686	66425	22261	179942	13997	11522
hsa-mir-152	1171	7715	4506	7461	6998	6839	6588	6495	9464	5156	4361	8627	8553	5781	8840	3256	1930	9410	4809	5711	4775	4790	3790	3802	3997	10592	5699	2826	1906	3598	7436	5701	767	8900	8925	2757	4085	5522	3722	3163	2841	4597	3672	5513	4027	9119	7852	2856	2272
hsa-mir-1273h	0	0	1	0	0	0	0	1	0	0	0	0	0	0	0	1	0	0	0	0	0	0	0	0	0	0	0	0	0	0	1	0	0	0	0	0	0	1	0	0	2	0	0	2	0	0	0	2	0
hsa-mir-329-1	0	2	0	6	0	2	2	1	2	1	0	1	2	1	0	4	0	1	1	2	3	1	1	0	0	4	0	0	2	1	1	0	1	1	3	0	3	0	3	1	0	6	1	1	1	2	1	4	0
hsa-mir-4489	1	0	0	0	0	0	0	0	0	0	0	0	0	0	0	0	0	0	0	0	0	2	0	1	0	0	0	0	0	0	0	1	0	0	0	0	0	0	0	0	1	0	0	0	0	0	0	0	0
hsa-mir-4802	0	3	1	1	7	1	1	9	3	0	6	4	3	0	6	2	2	4	8	2	10	3	5	2	0	6	3	0	4	3	6	2	0	3	2	1	1	0	2	3	1	1	1	3	1	2	8	4	1
hsa-mir-4503	0	0	0	0	0	0	0	0	0	0	0	0	0	0	0	0	0	0	0	0	0	0	0	0	0	0	0	0	0	0	0	0	0	0	0	0	0	0	0	0	0	1	0	0	0	0	0	0	0
hsa-mir-4424	2	1	0	1	2	1	0	3	3	3	1	1	1	0	1	2	2	0	0	0	1	1	1	0	1	5	1	1	3	1	1	0	0	3	2	1	0	1	1	0	2	0	2	0	1	3	0	2	0
hsa-mir-4759	0	0	1	0	0	0	0	0	0	0	0	0	0	0	0	0	0	0	0	0	1	0	0	0	0	0	0	0	0	0	0	0	0	0	0	0	0	0	0	0	1	0	1	0	0	0	0	0	0
hsa-mir-941-4	0	0	0	0	0	0	0	0	0	0	0	0	0	0	0	0	0	0	0	0	0	0	0	0	0	0	0	0	0	0	0	0	0	0	0	0	0	0	0	0	0	0	0	0	0	0	0	0	0
hsa-mir-4642	1	0	0	1	0	0	0	0	0	0	0	0	0	0	0	0	0	0	0	0	0	0	0	0	0	0	0	0	0	0	0	0	0	0	1	0	0	0	0	0	0	0	0	0	0	0	0	0	0
hsa-mir-517a	1	0	0	18	38	0	0	30	0	0	1	0	0	0	0	0	0	0	5	19	7	0	1	0	0	0	0	1	0	0	0	0	8	0	0	0	1	0	0	0	6	0	3	0	0	9	0	2	0
hsa-mir-3977	0	0	0	0	0	0	0	0	0	0	0	0	0	0	0	0	0	0	0	0	0	0	0	0	0	0	0	0	0	0	0	0	0	0	0	0	0	0	0	0	0	0	0	0	0	0	0	0	0
hsa-mir-6847	0	0	0	0	2	0	0	0	0	1	0	0	0	0	0	0	0	2	1	0	0	0	1	2	0	0	0	0	1	0	0	0	0	0	0	0	0	1	0	2	0	1	1	0	0	0	0	0	0
hsa-mir-7113	0	0	1	2	0	0	0	0	2	0	0	1	1	0	0	2	0	0	0	0	0	0	0	0	0	0	2	0	0	0	0	0	1	0	0	0	0	1	0	0	0	0	0	0	0	1	0	0	0
hsa-mir-6841	0	0	0	0	0	0	0	0	0	0	0	0	0	0	0	0	0	0	0	0	0	0	0	0	0	0	0	0	0	0	0	0	0	0	0	0	0	0	0	0	0	0	0	0	0	0	0	0	0
hsa-mir-3125	0	0	0	0	0	0	2	1	0	0	2	0	0	0	0	1	0	1	0	0	0	1	0	0	3	0	0	1	0	0	0	0	0	0	0	0	0	0	0	0	0	0	1	0	2	0	0	0	0
hsa-mir-5739	0	0	0	0	0	0	0	0	0	0	0	0	0	0	0	0	0	0	0	0	0	0	0	0	0	0	0	0	0	0	0	0	0	0	0	0	0	0	0	0	0	0	0	0	0	0	0	0	0
hsa-mir-2054	0	0	0	0	0	0	0	0	0	0	0	0	0	0	0	0	0	0	0	0	0	0	0	0	0	0	0	0	0	0	0	0	0	0	0	0	0	0	0	0	0	0	0	0	0	0	0	0	0
hsa-mir-4260	0	0	0	0	0	0	0	0	0	0	0	0	0	0	0	0	0	0	0	0	0	0	0	0	0	0	0	0	0	0	0	0	0	0	0	0	0	0	0	0	0	0	0	0	0	0	0	0	0
hsa-mir-6849	0	0	0	0	0	0	1	0	0	0	0	1	0	0	0	0	0	0	0	0	0	0	0	0	0	0	0	0	0	0	2	0	0	0	0	0	0	0	0	0	0	0	0	1	0	2	0	2	0
hsa-let-7b	64137	99827	81549	205011	180366	116337	111239	211896	124918	94100	117175	96450	86106	113573	126759	82994	53745	127131	104121	246870	72946	91027	100527	20343	62703	150529	138585	75173	58133	76987	104805	104819	43361	111294	183184	49315	103308	108348	100810	49794	85474	82717	90644	151288	89171	174181	136929	59317	49483
hsa-mir-3163	0	0	0	2	0	0	0	0	1	0	0	1	2	0	0	0	0	1	0	0	0	0	1	0	0	0	0	0	0	0	0	0	0	0	1	1	0	0	0	1	0	0	0	1	0	0	1	0	1
hsa-mir-190a	64	118	104	191	85	64	129	56	251	89	150	111	164	67	174	73	63	273	168	74	200	122	177	18	66	235	119	75	59	116	181	100	10	146	135	121	107	71	110	88	79	186	97	167	125	282	280	111	49
hsa-mir-3677	19	21	23	77	30	14	29	50	51	17	20	42	59	20	34	16	8	72	39	25	74	21	13	19	12	37	43	21	35	22	50	35	2	25	36	15	37	17	15	20	33	25	16	33	13	72	48	32	3
hsa-mir-548az	0	0	1	1	0	0	0	0	0	0	0	0	0	0	0	0	0	0	2	0	0	0	0	0	0	0	0	0	0	0	1	0	0	0	0	0	0	0	0	0	0	0	0	1	0	0	0	0	0
hsa-mir-7977	0	0	0	0	1	0	0	0	0	0	0	0	0	0	0	0	0	0	1	0	0	0	0	0	0	0	0	0	0	0	0	0	2	0	1	0	0	1	0	0	0	0	0	2	0	0	0	0	0
hsa-mir-6891	2	0	0	1	1	0	0	2	0	0	0	0	5	2	0	0	1	0	0	0	4	2	0	5	0	1	0	0	1	0	1	1	0	0	2	3	1	0	0	0	3	1	2	1	0	1	0	2	0
hsa-mir-2116	4	3	1	4	4	2	3	6	1	2	2	0	4	1	1	3	1	2	5	2	4	2	1	0	0	4	9	2	1	2	1	2	4	3	3	0	3	4	2	3	2	1	1	4	0	4	1	0	2
hsa-mir-4638	5	1	7	6	11	8	7	26	7	4	0	9	4	3	8	4	4	3	14	3	34	3	6	2	0	6	9	3	9	6	4	12	7	9	9	2	13	9	5	5	7	6	9	4	6	25	7	14	2
hsa-mir-4417	0	0	0	0	0	0	0	0	0	0	0	0	0	0	0	0	0	0	0	0	0	0	0	0	0	0	0	0	0	0	0	0	0	0	0	0	0	0	0	0	0	0	0	0	0	0	0	0	0
hsa-mir-425	1510	1220	487	817	1402	673	1738	910	1868	1307	755	901	1404	829	1524	1135	615	1867	1624	865	5123	2065	1114	408	459	1814	657	493	2121	1746	2095	540	228	1193	559	1284	1041	628	619	1380	3529	1276	1330	1586	1423	1831	2374	1478	383
hsa-mir-599	4	0	1	0	0	0	0	0	0	1	2	0	2	0	0	2	1	0	0	0	0	1	1	2	0	0	1	0	0	0	0	0	0	0	0	0	0	0	1	0	0	0	0	0	0	0	0	0	0
hsa-mir-3189	0	0	0	0	1	0	0	0	0	0	0	0	0	0	0	0	0	0	0	0	0	1	0	0	0	0	0	0	0	0	0	0	0	1	0	0	0	0	0	0	0	0	1	0	0	0	0	0	0
hsa-mir-6872	0	0	0	0	0	0	0	0	0	0	0	0	0	0	0	0	0	0	0	0	1	0	0	0	0	0	0	0	0	0	0	0	0	0	0	0	0	0	0	0	0	0	0	0	0	0	0	0	0
hsa-mir-1911	0	0	1	2	0	0	0	1	0	0	0	0	2	0	0	0	1	2	0	0	2	0	0	0	2	5	1	0	1	1	3	1	0	2	1	0	0	0	1	0	3	0	0	4	0	1	0	1	0
hsa-mir-4717	0	0	0	1	0	0	1	0	0	0	0	0	0	2	1	3	0	0	0	0	1	0	1	0	0	0	2	0	0	0	0	0	0	0	1	0	2	0	0	0	0	1	0	0	2	1	0	0	1
hsa-mir-1233-2	0	0	0	0	0	0	0	0	0	0	0	0	0	0	0	0	0	0	0	0	0	0	0	0	0	0	0	0	0	0	0	0	0	0	0	0	0	0	0	0	0	0	0	0	0	0	0	0	0
hsa-mir-34c	28	64	37	74	41	39	50	41	60	43	38	105	56	48	70	46	38	78	40	36	96	29	46	12	33	319	29	25	52	55	56	62	22	75	73	28	100	30	41	44	65	58	38	48	136	89	18	78	24
hsa-mir-548at	0	0	0	0	0	0	1	0	1	0	0	0	0	0	0	0	0	0	2	0	2	0	0	1	0	1	0	0	0	0	0	1	0	0	0	1	1	0	0	0	0	0	0	0	0	0	0	0	0
hsa-mir-6798	1	4	1	1	3	2	2	2	3	0	0	0	0	2	2	1	1	1	2	1	0	0	1	1	1	8	2	2	2	2	4	2	2	3	4	1	5	4	0	1	1	1	0	2	3	8	4	1	0
hsa-mir-1976	105	121	106	266	223	146	147	302	185	112	114	101	216	157	148	62	83	231	296	186	230	128	113	129	79	182	159	101	158	128	237	141	240	193	213	72	152	216	71	78	246	103	110	189	118	372	234	160	60
hsa-mir-424	567	1284	2601	1834	1711	1483	2360	1606	3552	1394	857	1358	4398	1589	1667	1079	775	5625	2603	1437	11611	2002	1524	3067	912	4173	2388	1175	1949	2599	5620	1633	194	2882	3321	1304	1264	1826	1223	1819	1679	1819	1697	2239	1255	4759	4125	1525	839
hsa-mir-5684	3	5	2	9	8	4	9	20	9	6	12	4	4	4	8	2	4	5	11	4	8	3	2	4	1	6	7	2	2	1	2	7	1	9	14	4	6	6	2	5	4	8	4	4	12	11	6	5	6
hsa-mir-3159	1	0	0	1	0	0	0	0	1	0	0	0	0	0	0	0	0	0	0	0	0	0	0	0	0	0	0	0	1	0	0	0	0	0	1	1	0	0	0	0	0	0	0	0	2	0	0	0	0
hsa-mir-4284	0	0	0	0	0	0	0	0	0	0	0	0	0	0	2	0	1	0	0	1	0	0	0	0	0	0	0	0	0	1	0	0	0	0	0	0	0	0	0	0	0	0	0	0	0	0	0	0	0
hsa-mir-6890	0	0	0	0	0	0	0	1	0	0	0	0	0	0	0	0	0	0	0	0	0	0	0	0	0	0	1	0	0	0	0	1	1	0	0	0	0	0	0	0	1	0	0	0	0	0	0	0	0
hsa-mir-134	183	835	277	4968	596	513	1027	625	601	553	663	692	969	608	661	565	203	500	450	715	686	870	421	141	197	1487	594	142	750	501	300	218	142	438	864	422	1140	649	523	228	708	617	595	1076	463	1068	804	721	81
hsa-mir-8084	0	0	0	0	0	0	0	0	0	0	0	0	0	0	0	0	0	0	0	0	0	0	0	0	0	0	0	0	0	0	0	0	0	0	0	0	0	0	0	0	0	0	0	0	0	0	0	0	0
hsa-mir-3663	0	0	0	0	0	0	0	0	0	0	0	0	0	0	0	0	1	0	0	0	1	0	0	0	0	0	0	0	0	0	0	0	0	0	0	0	0	0	0	0	0	0	0	0	0	0	0	0	0
hsa-mir-3160-1	0	0	0	0	0	0	0	0	0	0	0	0	0	1	0	0	0	0	0	0	0	0	0	0	0	0	0	0	0	0	0	0	0	0	0	0	0	0	0	0	0	0	0	0	0	1	0	0	0
hsa-let-7e	2739	9984	11470	11042	14566	12790	9800	17110	17588	28385	32867	15501	12042	11491	14207	29903	16458	22556	11164	10913	8411	7333	30290	7401	9493	22977	14346	24029	4501	34205	18977	12799	4940	16336	22754	14350	13534	10576	16634	14533	6602	25034	26036	12026	11915	28769	10383	6540	10029
hsa-mir-544a	0	0	1	0	0	0	0	0	0	0	0	1	1	0	0	0	0	0	0	0	0	0	0	0	0	0	0	0	0	0	0	0	0	0	0	1	0	0	0	0	0	0	0	0	0	0	0	1	0
hsa-mir-6131	0	0	0	0	0	0	0	0	0	0	0	0	0	0	0	0	0	0	0	0	0	0	0	0	0	0	0	0	0	0	0	0	0	0	0	0	0	0	0	0	0	0	0	0	0	0	1	0	0
hsa-mir-4761	0	0	0	0	0	0	0	0	0	0	0	0	0	0	0	0	0	0	0	0	0	0	0	0	0	0	0	0	0	0	0	0	0	0	0	0	0	0	0	0	0	0	0	0	0	0	0	0	0
hsa-mir-6858	0	0	0	1	0	0	1	0	0	0	0	0	0	0	1	1	0	1	0	1	0	0	1	0	0	2	1	1	7	0	3	0	0	1	1	1	0	0	0	1	0	2	1	0	0	0	0	2	0
hsa-mir-3155b	0	0	0	0	0	0	0	0	0	0	0	0	0	0	0	0	0	0	0	0	0	0	0	0	0	0	0	0	0	0	0	0	0	0	0	0	0	0	0	0	0	0	0	0	0	0	0	0	0
hsa-mir-8058	0	0	0	0	0	0	0	0	0	0	0	0	0	0	0	0	0	0	0	0	0	0	0	0	0	0	0	0	0	0	0	0	0	0	0	0	0	0	0	0	0	0	0	0	0	0	0	0	0
hsa-mir-346	3	12	22	8	14	20	7	6	14	6	6	14	4	16	13	3	4	16	21	12	46	7	11	0	14	11	15	10	20	20	27	15	11	23	14	4	37	22	5	14	20	8	11	26	10	66	20	32	5
hsa-mir-1208	0	0	0	0	0	0	0	0	0	0	0	0	0	0	0	0	0	0	0	0	0	0	0	0	0	0	0	0	0	0	0	0	0	0	0	0	0	0	0	0	0	0	0	0	0	0	0	0	0
hsa-mir-3960	1	0	0	0	0	0	0	0	0	0	0	0	0	0	0	0	0	0	0	0	0	0	0	0	0	0	0	0	0	0	0	0	0	0	0	0	0	0	0	0	0	0	0	0	0	0	0	0	0
hsa-mir-3978	0	0	0	0	0	0	0	0	0	0	0	0	0	0	0	0	0	0	0	0	0	0	0	0	0	0	0	0	0	0	0	0	0	0	0	0	0	0	0	0	0	0	0	0	0	0	0	0	0
hsa-mir-543	2	0	2	25	5	0	1	4	1	3	3	1	2	3	5	10	0	2	4	5	6	3	3	2	2	9	6	0	2	3	1	3	0	4	4	2	1	1	5	1	1	1	7	5	2	5	2	4	0
hsa-mir-4254	0	0	0	3	1	0	0	0	1	0	0	0	0	0	1	0	0	0	0	0	0	1	0	0	0	1	0	0	0	1	0	0	3	0	1	0	0	0	0	0	0	0	0	0	0	0	0	0	0
hsa-mir-4681	0	1	0	1	0	1	1	0	0	0	0	0	0	0	1	0	0	0	0	0	0	0	0	0	0	0	0	0	0	0	0	0	0	0	0	0	2	1	0	0	0	0	0	0	0	0	0	0	0
hsa-mir-1245b	1	0	0	2	2	0	0	1	1	0	1	0	1	0	0	0	0	1	0	0	1	0	0	0	2	1	1	0	1	0	0	0	0	1	0	1	0	0	0	1	0	0	1	0	0	2	0	0	0
hsa-mir-611	0	0	0	0	0	0	0	0	0	0	0	0	0	0	1	0	1	2	0	1	0	0	0	0	0	0	0	0	0	0	0	0	0	1	0	0	1	1	0	2	0	0	0	0	1	0	1	0	0
hsa-mir-378g	0	0	0	0	0	0	0	0	0	1	0	0	0	0	0	0	0	0	0	0	0	0	0	0	0	0	0	0	0	0	0	1	0	0	0	0	0	0	0	0	0	0	0	0	0	0	0	0	0
hsa-mir-1296	7	57	27	76	73	38	67	68	65	42	15	34	47	60	99	36	22	52	102	74	78	80	41	20	10	55	49	37	60	69	76	37	38	66	66	22	67	42	38	44	33	46	45	51	41	91	78	43	19
hsa-mir-128-2	397	593	539	794	1191	787	518	1602	517	466	355	398	539	675	771	338	300	676	476	929	476	323	453	282	208	682	866	408	147	380	513	796	284	962	1331	261	338	584	259	240	301	441	428	787	445	1007	606	268	263
hsa-mir-4499	0	0	0	0	0	0	0	0	0	0	0	0	0	0	0	0	0	0	0	0	0	0	0	0	0	0	0	0	0	0	0	0	0	0	0	0	0	0	0	0	0	0	0	0	0	0	0	0	0
hsa-mir-6794	0	0	0	0	0	0	0	0	0	0	0	0	0	0	0	0	0	0	0	0	0	0	0	0	0	0	0	0	0	0	0	0	0	0	1	0	0	0	0	0	0	0	0	0	0	0	0	0	0
hsa-mir-4722	0	0	0	0	0	0	1	0	0	0	0	0	0	0	0	0	0	0	0	0	0	0	0	0	0	0	0	0	0	0	0	0	0	0	0	0	0	1	0	0	0	0	0	0	0	0	0	0	0
hsa-mir-29c	50986	84177	45952	97484	81840	47373	67035	111725	63568	37211	25239	46626	146944	55334	86230	25318	29207	78210	41539	49611	55955	67514	43465	52880	16753	82113	97298	17647	35982	52509	32345	88472	7219	70783	77587	49949	24071	38653	44997	60507	41316	48918	44084	65784	44610	75783	71610	27740	23892
hsa-mir-938	0	0	1	1	0	0	0	0	0	0	1	0	0	0	1	0	0	0	0	1	1	0	0	0	0	3	0	0	0	0	0	0	0	1	0	0	0	0	0	0	0	1	0	0	0	0	0	0	0
hsa-mir-629	1021	545	209	882	661	551	505	959	987	450	374	442	740	527	611	524	452	810	688	377	466	796	501	501	371	824	715	360	820	334	516	940	170	614	798	231	530	510	299	250	762	338	424	1056	358	565	369	525	196
hsa-mir-4763	0	0	0	2	0	1	0	0	0	0	0	0	1	0	1	0	0	1	1	2	1	0	0	0	1	0	2	0	1	0	0	0	0	0	0	3	1	0	1	0	1	0	1	0	0	1	0	0	0
hsa-mir-544b	0	0	0	0	0	0	0	1	0	0	0	0	0	0	0	0	0	0	0	0	0	0	0	0	0	0	0	0	0	0	2	0	0	0	0	0	0	1	0	1	0	1	0	0	0	1	0	0	0
hsa-mir-944	6	6	3	4	3	0	1	3	11	4	2	2	19	1	7	3	7	2	4	0	2	9	1	2	0	4	1	1	6	2	4	6	0	6	2	0	4	3	0	3	9	2	4	6	4	5	2	2	1
hsa-mir-6745	0	0	0	0	0	0	0	0	0	0	0	0	0	0	1	0	0	0	0	0	1	1	0	0	0	0	0	0	0	1	0	0	0	0	0	0	0	0	0	0	1	0	0	0	0	0	1	0	0
hsa-mir-5690	1	2	0	2	0	3	4	5	1	1	1	5	2	0	1	0	1	1	1	4	0	1	1	1	7	3	2	0	2	0	0	5	0	0	1	0	1	3	0	1	4	0	0	1	0	1	2	5	1
hsa-mir-577	56	153	77	23	25	104	12	26	40	68	44	32	21	27	34	34	44	105	212	33	462	106	32	7	10	28	36	62	104	98	39	47	3	70	153	43	88	49	104	22	255	23	164	42	89	152	27	80	19
hsa-mir-1292	3	0	2	4	5	4	4	6	8	2	1	4	0	2	3	2	1	5	6	1	8	2	5	1	3	4	7	2	5	2	7	5	2	3	5	4	5	3	2	1	2	3	3	8	4	16	8	2	0
hsa-mir-3190	1	1	1	1	4	1	0	4	2	1	0	1	3	0	2	0	0	0	0	2	2	0	0	1	0	1	1	0	3	0	0	0	0	0	1	1	1	1	1	1	0	2	0	0	0	1	1	0	1
hsa-mir-4474	0	1	1	2	0	1	3	0	0	0	0	1	1	2	0	0	0	0	1	1	1	1	1	0	0	1	3	0	0	1	0	1	0	2	4	0	0	0	1	1	0	0	0	1	0	2	1	0	0
hsa-mir-548c	0	0	0	0	0	0	0	0	0	0	0	0	0	0	0	0	0	0	0	0	0	0	0	0	0	0	0	0	0	0	0	0	0	0	0	0	0	0	0	0	0	0	0	0	0	0	0	0	0
hsa-mir-6800	0	0	0	0	0	0	0	1	0	2	0	0	2	1	1	0	0	1	0	0	0	1	0	0	1	0	1	0	0	0	0	0	0	0	1	0	0	0	0	0	0	1	1	0	1	0	0	1	0
hsa-mir-466	1	0	0	0	0	0	0	0	0	0	0	0	0	0	0	0	1	0	0	1	0	0	0	1	0	1	0	0	0	0	0	0	0	1	0	1	0	0	0	0	1	0	0	0	0	1	0	0	0
hsa-mir-548a-1	0	0	0	0	0	0	0	0	0	0	0	0	0	0	0	0	0	0	0	0	0	0	0	0	0	0	0	0	0	0	0	0	0	0	0	0	0	0	0	0	0	0	0	0	0	0	0	0	0
hsa-mir-6814	0	1	1	0	1	0	0	1	0	0	0	0	1	1	1	0	1	0	6	2	2	2	0	0	0	0	1	0	1	1	2	0	0	1	0	0	1	2	0	0	0	0	2	0	1	4	1	1	1
hsa-mir-33b	17	11	9	33	17	7	11	24	3	18	3	6	18	13	15	8	6	10	8	13	33	11	12	3	0	9	27	6	26	15	13	13	10	19	20	4	14	2	6	10	11	7	15	16	6	19	32	19	7
hsa-mir-6728	0	2	0	1	0	0	0	0	0	0	0	0	1	0	0	0	0	0	0	0	0	0	0	0	0	1	0	0	0	0	0	0	0	0	0	0	0	1	0	0	1	0	0	2	0	0	0	0	0
hsa-mir-186	1552	2134	2428	1876	1902	1563	2067	2253	4253	2686	1954	3022	3697	1886	2211	3158	2536	4602	5206	1440	6933	1795	2875	1578	967	4468	2602	2435	3513	3310	2972	2719	427	2942	2417	1950	4644	1821	2634	2479	3704	2915	2483	2359	2617	7486	2612	4199	1463
hsa-mir-3664	1	5	3	2	2	6	2	7	0	4	3	1	6	3	4	0	2	9	21	1	28	2	1	2	2	2	4	2	5	5	3	3	0	6	4	2	1	4	1	0	8	4	5	2	2	7	10	3	3
hsa-mir-4658	0	1	0	0	3	1	1	8	0	0	0	0	1	1	0	0	1	0	1	2	0	0	0	0	0	0	0	0	1	0	0	2	0	2	0	1	1	0	0	1	1	0	1	0	1	1	0	1	0
hsa-mir-106b	2952	3325	2175	6906	6580	2822	3768	6263	5128	2962	3334	3431	5333	3027	4280	2652	1639	5917	3926	5645	11286	4408	2993	1344	2028	5195	4251	1836	3863	3310	5159	2748	1695	4367	4726	2152	2273	2799	1574	3597	3775	3775	3291	4488	3927	5838	6838	3798	1821
hsa-mir-579	4	2	1	5	5	3	1	4	0	3	5	1	7	3	0	5	4	1	9	0	16	2	4	2	1	4	3	5	7	5	3	3	2	7	4	0	4	4	3	4	9	3	4	10	5	8	7	7	1
hsa-mir-1321	0	0	0	0	0	0	0	0	0	0	0	0	0	0	0	0	0	0	0	0	0	0	0	0	0	0	0	0	0	0	0	0	0	0	0	0	0	0	0	0	0	0	0	0	0	0	0	0	0
hsa-mir-1277	16	9	11	14	1	3	10	3	6	3	2	8	16	6	9	4	4	16	14	0	29	11	10	6	0	11	11	8	21	8	7	7	0	5	10	8	6	2	9	2	5	7	5	12	8	13	13	11	4
hsa-mir-362	41	63	131	56	45	41	41	35	63	70	50	73	81	37	89	57	44	98	195	44	265	59	88	100	33	130	36	57	122	84	65	78	14	86	61	66	203	64	56	35	172	103	65	70	67	315	102	129	73
hsa-mir-562	0	0	0	0	0	0	0	0	0	0	0	0	0	0	0	0	0	0	0	0	0	0	0	0	0	0	0	0	0	0	0	0	0	0	0	0	0	0	0	0	0	0	0	0	0	0	0	0	0
hsa-mir-3120	0	0	0	0	0	0	0	0	0	0	0	0	0	0	0	0	0	1	0	0	0	0	0	0	0	0	0	0	0	0	0	1	0	0	0	0	0	0	0	2	0	0	0	0	0	0	0	0	0
hsa-mir-1253	0	0	0	0	0	0	0	0	0	0	0	0	0	0	0	0	0	0	0	0	0	0	0	0	0	0	0	0	0	0	0	0	0	0	0	0	0	0	0	0	0	0	0	0	0	0	0	0	0
hsa-mir-3179-1	0	0	0	0	0	0	0	0	0	0	0	0	0	0	0	0	0	0	0	0	0	0	0	0	0	0	0	0	0	0	0	0	0	0	0	0	0	0	0	0	0	0	0	0	0	0	0	0	0
hsa-mir-1468	60	111	125	98	98	90	100	125	188	118	105	113	109	108	138	100	58	171	198	121	149	63	70	117	102	147	88	63	96	104	168	95	45	135	89	81	121	128	111	74	178	110	67	97	104	253	116	121	46
hsa-mir-6765	0	0	0	0	0	0	0	0	0	0	0	0	0	0	0	0	0	0	0	0	0	0	0	0	0	0	0	0	0	0	0	0	0	0	0	0	0	0	0	0	0	0	0	0	0	0	0	0	0
hsa-mir-8068	0	0	0	0	0	0	0	0	0	0	0	0	0	0	0	0	0	0	0	0	0	0	0	0	0	0	0	0	0	0	0	0	0	0	0	0	0	0	0	0	0	0	0	0	0	0	0	0	0
hsa-mir-494	0	6	2	12	5	2	4	1	8	7	3	11	6	1	4	9	4	5	4	1	7	8	4	1	3	12	2	1	24	1	2	1	0	4	0	1	4	1	5	6	4	8	7	1	3	7	3	9	2
hsa-mir-574	298	941	639	1055	812	978	946	1134	1136	740	472	974	823	976	1134	597	322	1813	1984	1276	1902	620	706	327	445	1054	833	711	664	941	1172	835	576	1302	1165	403	1530	1225	631	606	868	747	536	1166	931	3216	796	1039	304
hsa-mir-6807	0	0	1	2	2	0	0	2	1	0	1	0	1	0	1	1	0	0	0	2	3	0	1	0	2	0	1	0	0	1	0	1	0	2	1	0	2	0	0	0	1	0	1	0	1	1	0	1	1
hsa-mir-548ap	0	0	0	0	0	0	0	0	0	0	0	0	0	0	0	0	0	0	0	0	0	0	0	0	0	0	0	0	0	0	0	0	0	0	0	0	0	0	0	0	0	0	0	0	0	0	0	0	0
hsa-mir-4470	1	0	1	2	1	2	1	1	0	0	0	0	0	0	1	1	0	0	1	1	1	0	1	1	0	1	0	0	1	1	2	0	0	2	2	2	2	0	1	0	1	2	3	2	0	5	1	0	0
hsa-mir-4772	98	23	11	55	19	7	14	28	23	13	18	4	42	23	23	36	47	13	14	31	33	53	12	44	22	21	33	24	56	21	29	46	3	11	30	19	31	20	21	10	63	16	31	71	22	39	29	59	10
hsa-mir-549a	0	0	0	0	0	0	0	0	1	0	0	0	0	0	0	0	1	0	0	1	0	0	0	0	0	0	1	0	0	0	0	0	0	0	0	0	0	0	0	0	0	0	1	2	0	0	0	0	0
hsa-mir-548an	0	0	0	0	0	0	0	0	0	0	0	0	0	0	0	0	0	0	0	0	0	0	0	0	0	0	0	0	0	0	0	0	0	0	0	0	0	0	0	0	0	0	0	0	0	0	0	0	0
hsa-mir-4801	0	0	0	0	0	0	0	0	0	0	0	0	0	0	0	0	0	0	0	0	0	0	0	0	0	0	0	0	0	0	0	0	0	0	0	0	0	0	0	0	0	0	0	0	0	0	0	0	0
hsa-mir-196a-1	1	0	4	6	8	1	4	1	2	1	0	3	4	1	7	0	4	3	5	4	2	1	2	4	1	7	4	1	4	3	0	12	0	5	1	3	1	3	4	0	5	0	6	5	0	1	2	2	1
hsa-mir-548aa-2	0	0	0	0	0	0	0	0	0	0	0	0	0	0	0	0	0	0	0	0	0	0	0	0	0	0	0	0	0	0	0	0	0	0	0	0	0	0	0	0	0	0	0	0	0	0	0	0	1
hsa-mir-548z	0	0	0	0	0	0	0	0	0	0	0	0	0	0	0	0	0	0	0	0	0	0	0	0	0	0	0	0	0	0	0	0	0	0	0	0	0	0	0	0	0	0	0	0	0	0	0	0	0
hsa-mir-7160	0	0	0	0	0	0	0	0	0	0	0	0	0	0	0	0	0	0	0	0	0	0	0	0	0	0	0	0	0	0	0	0	0	0	0	0	0	0	0	0	0	0	0	0	0	0	0	0	0
hsa-mir-548bb	0	0	0	1	0	0	0	0	0	0	1	0	0	0	0	0	0	0	0	0	0	0	0	0	0	0	0	0	0	0	0	0	0	0	0	1	0	0	0	0	0	0	0	0	0	0	0	0	0
hsa-mir-591	0	0	0	0	0	0	0	0	0	0	0	0	0	0	0	0	0	0	0	0	0	0	0	0	0	0	0	1	0	0	0	0	0	0	0	0	0	0	0	0	0	0	0	0	0	0	0	0	0
hsa-mir-3128	0	1	0	0	0	0	0	1	0	0	0	0	0	0	0	0	0	0	1	0	1	0	0	0	0	0	1	0	0	0	0	0	0	0	0	0	0	0	0	0	0	1	1	0	0	0	1	0	0
hsa-mir-563	0	0	0	0	0	0	0	0	0	0	0	0	0	0	0	0	0	0	0	0	0	0	0	0	0	0	0	0	0	0	0	0	0	0	0	0	0	0	0	0	0	0	0	0	0	0	0	0	0
hsa-mir-107	400	528	558	1475	1423	659	602	1223	1349	616	684	737	762	599	890	472	373	1239	802	1253	874	773	689	487	443	1186	783	366	533	681	916	541	363	647	1067	351	457	457	328	507	456	1066	544	838	696	998	1209	465	343
hsa-mir-513b	0	0	0	0	0	0	0	0	0	0	0	0	0	0	0	0	0	0	0	0	0	0	0	0	0	0	0	0	0	0	0	0	0	0	0	0	0	2	0	0	0	0	0	0	0	1	0	0	0
hsa-mir-4446	0	0	0	0	0	0	0	0	0	0	1	0	0	0	0	1	0	0	0	1	0	1	0	0	1	0	0	0	2	0	2	0	0	0	0	0	0	0	0	1	0	0	1	2	1	0	0	1	0
hsa-mir-1469	0	0	0	0	0	0	0	0	0	0	0	0	0	0	0	0	0	0	0	0	0	0	0	0	0	0	0	0	0	0	0	0	0	0	0	0	0	0	0	0	0	0	0	0	0	0	0	0	0
hsa-mir-4632	3	4	1	0	0	2	1	1	0	0	1	0	1	0	1	0	1	0	2	3	3	2	1	3	0	2	0	2	1	1	1	0	1	1	3	1	3	1	0	0	3	0	1	2	1	2	0	5	1
hsa-mir-3156-3	0	0	0	0	0	0	0	0	0	0	0	0	0	0	0	0	0	0	0	0	0	0	0	0	0	0	0	0	0	0	0	0	0	0	0	0	0	0	0	0	0	0	0	0	0	0	0	0	0
hsa-mir-365b	172	381	164	288	740	319	436	453	976	149	90	709	484	242	514	162	174	779	1046	440	753	241	387	171	497	837	341	258	178	196	528	263	101	373	508	102	391	223	485	269	159	362	333	320	241	549	165	264	116
hsa-mir-1204	0	0	0	0	0	0	0	0	0	0	0	0	0	0	0	0	0	0	0	0	0	0	0	0	0	0	0	0	0	0	0	0	0	0	0	0	0	0	0	0	0	0	0	0	0	0	0	1	0
hsa-mir-548f-2	0	0	0	0	0	0	0	0	0	0	0	0	0	0	0	0	0	0	0	0	0	0	0	0	0	0	0	0	0	0	0	0	0	0	0	0	0	0	0	0	0	0	0	0	0	0	0	0	0
hsa-mir-4509-1	0	0	0	0	0	0	0	0	0	0	0	0	0	0	0	0	0	0	0	0	0	0	0	0	0	0	0	0	0	0	0	0	0	0	0	0	0	0	0	0	0	0	0	0	0	0	0	0	0
hsa-mir-4314	0	0	0	0	0	0	0	0	0	0	0	0	0	0	0	0	0	0	0	0	0	0	0	0	0	0	0	0	0	0	0	0	0	0	0	0	0	0	0	0	0	0	1	0	0	0	0	0	0
hsa-mir-625	1910	795	730	875	815	652	712	1990	1474	657	650	832	2004	773	732	1033	993	1341	1124	710	929	920	559	1180	498	1354	1201	617	2085	827	1238	1998	463	1042	896	644	770	943	483	580	1958	699	922	1840	753	1624	818	1044	277
hsa-mir-190b	1	1	0	1	2	0	0	1	3	2	1	4	1	1	3	2	1	1	1	0	7	1	1	3	0	3	0	2	2	3	1	1	0	0	3	2	3	0	0	3	5	1	2	2	1	2	0	0	1
hsa-mir-6815	1	1	4	3	1	4	3	4	4	2	1	2	1	1	5	1	1	3	2	3	2	2	2	3	1	0	1	1	1	1	1	6	0	3	3	0	0	3	1	3	0	2	2	7	0	6	4	0	2
hsa-mir-499b	0	0	0	0	0	0	0	0	0	0	0	0	0	0	0	0	0	0	1	0	0	0	0	1	0	0	0	0	0	0	1	0	0	0	0	0	0	0	0	0	0	0	0	0	0	0	0	0	0
hsa-mir-4770	0	0	1	6	1	0	1	0	8	1	0	0	2	0	3	1	0	2	0	4	0	0	2	0	1	2	1	4	1	0	2	0	0	1	3	1	0	0	2	2	1	2	2	0	2	0	0	0	0
hsa-mir-561	1	5	15	9	2	4	7	4	5	5	1	2	3	2	9	6	2	3	9	4	5	5	7	0	0	3	0	4	1	6	1	3	1	7	9	5	4	7	5	1	4	8	6	1	4	6	6	2	3
hsa-mir-3674	0	0	0	0	0	0	0	0	0	0	0	0	0	0	0	0	0	0	0	0	0	0	0	0	0	0	0	0	0	0	0	0	0	0	0	0	0	0	0	0	0	0	0	0	0	0	0	0	0
hsa-mir-4705	1	2	1	4	0	1	0	1	2	0	1	0	0	0	2	3	0	0	0	0	2	1	2	0	0	0	0	1	1	2	0	0	0	0	2	0	0	0	0	0	1	1	0	2	0	1	0	0	0
hsa-mir-376a-2	1	1	1	4	1	0	2	0	8	2	2	1	2	0	1	1	0	0	2	1	3	0	1	1	0	1	1	1	4	2	0	0	0	1	1	0	0	0	1	2	7	1	1	2	0	2	0	3	0
hsa-mir-890	0	0	0	0	0	0	0	0	0	0	0	0	0	0	0	0	0	0	0	0	0	0	0	0	0	0	0	0	0	0	0	0	0	0	0	1	0	0	0	0	0	3	0	0	0	0	0	0	0
hsa-mir-3689e	0	0	0	0	0	0	0	0	0	0	0	0	0	0	0	0	0	0	0	0	0	0	0	0	0	0	0	0	1	0	0	0	0	0	0	0	0	0	0	0	0	0	0	0	0	0	0	0	0
hsa-mir-514b	0	1	1	0	0	0	0	1	2	1	0	0	0	2	1	0	0	0	0	0	9	0	2	0	0	1	0	0	1	2	0	1	0	0	0	1	1	1	0	0	0	2	0	1	0	6	1	1	0
hsa-mir-4737	0	0	0	0	0	0	0	0	0	0	0	0	0	0	0	0	0	0	0	0	0	0	0	0	0	0	0	0	0	0	0	0	0	0	0	0	0	0	0	0	0	0	0	0	0	0	0	0	0
hsa-mir-5572	0	0	0	0	0	0	1	0	0	0	0	0	0	0	0	0	0	0	0	0	0	0	0	0	0	0	0	0	0	0	0	0	0	0	0	0	0	0	0	0	0	0	0	0	0	0	0	0	0
hsa-mir-4458	0	0	0	0	0	0	0	0	0	0	0	0	0	0	0	0	0	0	0	5	0	0	1	0	0	0	0	0	0	0	1	0	0	0	0	0	0	0	0	0	0	0	0	0	1	0	0	0	0
hsa-mir-548x	0	0	0	0	0	0	0	0	0	0	0	0	0	0	0	0	0	0	0	0	0	0	0	0	0	0	0	0	0	0	0	0	0	0	0	0	0	0	0	0	0	0	0	0	0	0	0	0	0
hsa-mir-3610	4	5	3	14	2	3	2	21	9	2	3	1	11	5	1	0	4	8	3	4	0	1	1	14	6	10	15	1	1	0	2	5	4	3	28	2	1	6	0	0	5	1	4	1	0	5	0	6	1
hsa-mir-3648-1	0	0	0	0	0	0	0	0	0	0	0	0	0	0	0	0	0	0	0	0	0	0	0	0	0	0	0	0	0	0	0	0	0	0	0	0	0	0	0	0	0	0	0	0	0	0	0	0	0
hsa-mir-2467	0	0	0	0	0	0	0	0	0	0	0	0	0	1	0	0	0	0	0	0	0	1	0	0	0	0	1	0	0	0	1	0	1	0	0	0	0	0	0	0	0	0	0	0	0	0	0	0	0
hsa-mir-1538	1	0	1	4	0	1	2	7	1	0	0	0	1	1	1	0	1	0	4	2	1	0	1	0	1	3	0	2	0	1	0	1	1	4	3	0	0	2	0	2	0	0	0	1	0	2	1	7	2
hsa-mir-6513	1	3	1	2	4	1	4	6	0	2	2	1	4	1	4	1	3	1	1	2	1	4	4	1	1	2	2	0	2	2	2	2	0	5	2	1	3	0	1	0	2	1	1	4	3	3	1	2	0
hsa-mir-4461	2	10	3	12	18	1	1	6	18	8	3	15	4	11	7	2	1	21	4	16	23	16	2	6	10	33	4	1	15	28	9	3	3	6	2	8	4	2	0	34	13	2	6	3	4	4	50	4	1
hsa-mir-5706	3	2	1	2	3	0	3	7	12	2	2	3	6	0	3	3	2	9	2	1	12	1	3	4	1	3	2	3	9	2	3	7	0	3	3	4	6	2	2	0	5	3	1	4	1	7	2	4	1
hsa-mir-552	1	6	0	4	5	0	0	0	2	3	1	1	0	1	5	3	0	4	1	0	0	0	4	1	1	1	0	1	1	1	5	2	1	0	2	1	1	2	6	0	8	0	2	0	5	4	5	2	1
hsa-mir-4797	3	4	1	6	12	3	2	2	8	1	1	3	3	4	4	3	3	6	5	9	3	0	3	1	2	2	3	2	2	6	3	4	5	4	7	0	0	3	2	4	2	2	2	6	3	4	5	2	2
hsa-mir-3122	0	0	0	0	0	0	0	0	0	0	0	0	0	0	0	0	0	0	0	0	0	0	0	0	0	0	0	0	0	0	0	0	0	0	0	0	0	0	0	0	0	0	0	0	0	0	0	0	0
hsa-mir-365a	170	382	164	285	740	318	436	455	980	148	90	710	485	239	511	164	176	778	1053	436	753	239	389	169	498	834	342	260	179	195	524	259	98	365	513	103	382	209	483	265	156	358	336	318	240	539	167	258	115
hsa-mir-4433a	1	0	0	0	0	0	0	0	0	0	0	1	0	0	0	0	0	0	0	0	1	0	0	2	0	0	1	1	6	0	0	0	0	0	0	0	0	0	1	1	0	0	1	0	0	0	0	1	0
hsa-mir-4285	0	0	0	0	0	0	0	0	0	0	0	0	0	0	0	0	0	0	0	0	0	0	0	0	0	0	0	0	0	0	0	0	0	0	0	0	0	0	0	0	0	0	0	0	0	0	0	0	0
hsa-mir-4515	0	0	0	0	0	0	0	4	1	0	0	0	11	0	0	0	0	0	1	0	1	0	0	0	0	1	2	1	1	0	0	1	0	2	0	0	0	0	0	0	2	2	0	1	0	2	0	1	0
hsa-mir-4512	0	0	0	0	0	0	0	0	0	0	0	0	0	0	0	0	0	0	0	0	0	0	0	0	0	0	0	0	0	0	0	0	1	1	1	0	0	1	0	0	0	0	0	0	0	2	0	1	0
hsa-mir-146b	5123	2130	1438	3600	1656	1001	2047	2219	5639	1564	4173	2859	14246	1758	2461	20952	7120	5771	3745	1430	7509	4270	1399	3539	2599	13481	3592	916	20729	5037	2255	6892	240	2446	2842	1341	4366	2782	1669	3730	14643	1340	7213	6790	1775	3452	5848	13845	580
hsa-mir-4429	0	1	0	0	2	0	0	0	0	0	0	0	0	0	0	0	1	0	0	1	0	0	0	1	0	0	0	0	0	0	0	0	0	0	0	0	0	0	1	0	0	0	0	0	0	0	0	0	0
hsa-mir-8052	0	0	0	0	0	0	0	0	0	0	0	0	0	0	0	0	0	0	0	0	0	0	0	0	0	0	0	0	0	0	0	0	0	0	0	0	0	0	0	0	0	0	0	0	0	0	0	0	0
hsa-mir-7154	0	0	0	0	0	0	0	0	0	0	0	0	0	0	0	0	0	0	0	0	0	0	0	0	0	0	0	0	0	0	0	0	0	0	0	0	0	0	0	0	0	0	0	0	0	0	0	0	0
hsa-mir-3649	0	0	0	0	0	0	0	0	0	0	0	0	0	0	0	0	0	0	0	0	0	0	0	0	0	0	0	0	0	0	0	0	0	0	0	0	0	0	0	0	0	0	0	0	0	0	0	0	0
hsa-mir-5011	0	0	0	0	0	0	0	0	0	0	0	0	0	0	0	0	0	0	0	0	0	0	0	0	0	0	0	0	0	0	0	0	0	0	0	0	0	0	0	0	0	0	0	0	0	0	0	0	0
hsa-mir-1276	0	0	1	0	0	0	0	0	0	0	0	0	0	0	0	0	0	0	0	1	0	0	0	0	0	0	1	0	0	1	1	0	0	0	0	0	0	0	0	0	1	0	0	0	0	2	0	0	1
hsa-mir-30e	124877	142854	234974	327577	223784	152929	166549	260901	297780	126001	147861	256761	371260	165978	201948	124047	105218	345629	358077	222837	408483	134730	149570	171051	110136	346514	301040	107391	204321	191774	236063	198395	15480	210190	292900	131007	305094	160853	158531	132909	232848	170661	148543	169759	162689	456221	186030	255335	92264
hsa-mir-6879	3	0	1	1	4	4	1	5	1	0	2	1	0	1	1	0	1	2	1	5	4	3	1	1	1	1	1	1	1	1	4	1	3	1	1	0	0	1	1	0	0	0	0	0	1	2	0	0	1
hsa-mir-6751	2	0	0	0	1	0	0	2	0	1	0	0	0	1	0	0	0	3	3	0	0	0	0	1	0	0	0	0	2	0	0	2	1	0	1	2	0	2	0	0	1	0	0	1	0	2	2	0	0
hsa-mir-6739	0	0	0	0	1	0	2	0	0	0	0	0	0	1	1	1	0	0	1	0	1	0	2	0	0	0	1	0	0	2	1	0	0	0	0	0	2	0	1	0	0	0	0	1	0	1	2	0	0
hsa-mir-5787	0	0	0	0	0	0	0	0	0	0	0	0	0	0	0	0	0	0	0	0	0	0	0	0	0	0	0	0	0	0	0	0	0	0	0	0	0	0	0	0	0	0	0	0	0	0	0	0	0
hsa-mir-3119-2	0	0	0	0	0	0	0	0	0	0	0	0	0	0	0	0	0	0	0	0	0	0	0	0	0	0	0	0	0	0	0	0	0	0	0	0	0	0	0	0	0	0	0	0	0	0	0	0	0
hsa-mir-4310	0	0	0	0	0	0	0	0	0	0	0	0	0	0	0	0	0	0	0	0	0	0	0	0	0	0	0	0	0	0	0	0	0	0	0	0	0	0	0	0	0	0	0	0	0	0	0	0	0
hsa-mir-4251	0	0	0	0	0	0	0	0	0	0	0	0	0	0	0	0	0	0	0	0	0	0	0	0	0	0	0	0	0	0	0	0	0	0	0	0	0	0	0	0	0	0	0	0	0	0	0	0	0
hsa-mir-1293	0	0	0	0	0	0	0	1	1	0	0	0	0	0	0	0	0	0	1	0	0	0	0	0	0	0	0	1	0	0	0	0	0	1	0	0	0	1	1	0	0	0	1	0	0	3	0	1	0
hsa-mir-7703	0	0	0	0	1	0	0	0	1	1	0	0	0	0	0	0	0	0	1	1	0	0	1	1	0	0	0	1	0	0	0	0	1	0	1	0	0	0	0	0	0	0	1	1	0	0	0	0	0
hsa-mir-711	0	0	0	0	0	0	0	0	0	0	0	0	0	0	0	0	0	0	0	0	0	0	0	0	0	0	0	0	0	0	0	0	0	0	0	0	0	0	0	0	0	0	0	0	0	0	0	0	0
hsa-mir-375	1143	18741	3338	2785	7822	7200	10515	1799	4443	6784	2936	5756	4977	18574	7000	3259	1689	11312	15846	14414	9023	5591	4504	3935	5878	9591	1686	1407	2575	21451	483	2849	662	3250	51407	1276	6573	21484	1704	5079	1726	1647	8050	632	877	5657	6182	56338	7179
hsa-mir-3973	0	0	0	0	0	0	0	0	0	0	0	0	0	0	0	0	0	0	0	0	0	0	0	0	0	0	0	0	0	0	0	0	0	0	0	0	0	0	0	0	0	0	0	0	0	0	0	0	0
hsa-mir-135a-2	598	2389	3252	1645	1890	2050	2197	1785	3183	2855	2411	2918	2418	2720	2060	2215	1487	4055	5401	1124	24011	2684	2831	788	1486	4794	2196	1728	4607	4825	3334	2169	298	3904	2484	2502	4486	1613	2232	3294	3663	3000	2787	2028	2256	7949	2752	5273	1496
hsa-mir-6079	0	0	0	0	0	0	0	0	0	0	0	0	0	0	0	0	0	0	0	0	0	0	0	0	0	0	0	0	0	0	0	0	0	0	0	0	0	0	0	0	0	0	0	0	0	0	0	0	0
hsa-mir-508	27	84	172	88	84	93	65	103	222	96	82	189	133	113	88	113	68	404	247	47	194	92	185	67	88	298	87	67	83	208	96	48	8	92	88	51	176	241	57	71	99	112	129	112	110	570	89	230	47
hsa-mir-4699	0	0	0	4	1	0	1	2	1	0	0	1	1	1	0	0	0	0	0	2	0	0	1	0	0	2	0	0	0	0	1	1	0	1	3	0	0	1	1	0	1	0	0	0	0	1	0	0	0
hsa-mir-4287	0	0	0	0	0	0	0	0	0	0	0	0	0	0	0	0	0	0	0	0	0	0	0	0	0	0	0	0	0	0	0	0	0	0	0	0	0	0	0	0	0	0	0	0	0	0	0	0	0
hsa-mir-3144	0	1	0	1	0	0	0	0	1	0	0	0	0	0	1	0	0	0	2	0	0	0	0	0	0	0	0	0	0	0	0	0	0	1	0	0	0	1	0	0	1	0	0	0	0	0	0	0	0
hsa-mir-6748	0	0	1	2	1	0	0	0	0	2	0	6	1	1	0	1	0	0	0	0	3	2	1	1	0	2	2	0	1	1	0	1	1	0	1	1	2	1	0	1	0	1	0	1	4	2	1	1	0
hsa-let-7a-2	50648	119504	97731	116276	160484	121404	108248	165445	179636	223559	309736	165205	169919	112779	138886	264518	160327	219558	104992	107317	85531	92697	270169	46469	81227	239336	157751	168689	58955	263564	162635	146444	21528	167985	197260	130600	115797	99079	156459	147724	80386	238484	237774	147701	117236	242123	124822	62310	95325
hsa-mir-153-2	164	149	142	196	141	112	139	78	157	115	139	127	310	140	183	123	95	234	249	147	460	150	206	64	63	235	248	70	219	221	105	193	6	195	212	132	353	159	132	99	320	118	173	220	210	657	119	382	86
hsa-mir-6881	0	0	0	0	0	0	0	0	0	1	0	0	0	0	0	0	0	0	0	0	0	0	0	0	0	0	0	0	0	0	1	0	0	0	0	0	0	0	0	0	0	0	0	0	1	0	0	0	0
hsa-mir-4782	0	0	0	0	0	0	1	0	1	0	0	0	1	0	0	0	0	0	0	1	1	0	0	0	0	0	0	0	0	0	0	0	0	0	3	1	0	0	0	0	0	0	0	0	0	1	0	0	0
hsa-mir-548x-2	0	0	0	0	0	0	0	0	0	0	0	0	0	0	0	0	0	0	0	0	0	0	0	0	0	0	0	0	0	0	0	0	0	0	0	0	0	0	0	0	0	0	0	0	0	0	0	0	0
hsa-mir-936	0	0	0	0	0	0	0	0	0	0	0	0	0	0	0	0	0	0	0	0	0	0	0	0	0	0	0	0	0	0	0	0	0	0	0	0	0	0	0	0	0	0	0	0	0	0	0	0	0
hsa-mir-4670	0	1	2	1	0	0	0	2	0	0	0	0	0	0	1	0	0	0	0	0	0	0	0	2	0	1	1	0	0	0	0	0	0	0	0	0	0	0	0	0	2	0	0	0	1	1	0	0	0
hsa-mir-135b	306	1321	1487	907	726	1066	1566	575	1661	1048	715	1706	1798	1592	1396	866	604	2771	2443	593	10478	1403	997	581	752	3985	1045	615	2431	1643	2028	1468	47	1948	1302	867	1424	891	1155	1549	1548	1506	1176	1346	1085	4046	1915	2535	474
hsa-mir-515-2	0	0	0	2	0	0	0	0	0	0	0	0	0	0	0	0	0	0	0	0	1	0	0	0	0	0	0	0	0	0	0	0	0	0	0	0	0	0	0	0	0	0	0	0	0	1	0	0	0
hsa-mir-5705	0	0	0	0	0	0	0	0	0	0	0	0	0	0	0	0	0	0	0	0	0	0	0	0	0	0	0	0	0	0	0	0	0	0	0	0	0	0	0	0	0	0	0	0	0	0	0	0	0
hsa-mir-3662	0	0	1	0	1	0	2	1	2	0	1	4	2	0	0	0	1	1	4	2	1	0	0	1	0	3	2	1	7	0	5	0	0	0	1	0	0	0	1	2	3	0	0	0	0	4	0	5	0
hsa-mir-4305	0	0	0	0	0	0	0	0	0	0	0	0	0	0	0	0	0	0	0	0	0	0	0	0	0	0	0	0	0	0	0	0	0	0	0	0	0	0	0	0	0	0	0	0	0	0	0	0	0
hsa-mir-548ag-2	1	3	0	1	1	0	5	0	0	2	1	1	1	1	0	0	2	3	4	0	2	0	2	0	0	3	2	5	0	1	3	3	0	2	1	3	2	0	1	1	7	1	0	1	6	5	0	3	0
hsa-mir-665	0	2	1	13	0	2	2	0	0	1	1	3	3	1	2	4	2	0	0	0	6	2	2	0	2	1	0	2	1	4	0	0	1	2	3	4	7	0	1	0	3	3	0	3	5	2	1	5	1
hsa-mir-4633	0	0	0	0	0	0	0	0	0	0	0	0	0	0	0	0	0	0	0	0	0	0	0	0	0	0	0	0	0	0	0	0	0	0	0	0	0	0	0	0	0	0	0	0	0	0	0	0	0
hsa-mir-548am	0	0	0	0	0	0	0	0	0	0	0	0	0	0	0	0	0	0	1	0	0	0	0	0	0	0	0	0	0	0	0	0	0	0	0	0	0	0	0	0	0	0	1	0	0	0	0	0	0
hsa-mir-1247	210	314	80	710	160	102	174	378	190	439	263	542	860	372	231	160	191	339	196	401	373	111	216	14	63	389	304	79	271	201	45	85	203	218	233	187	367	168	236	99	444	238	169	374	167	293	107	236	25
hsa-mir-6731	3	0	0	0	0	0	0	0	0	0	0	0	2	0	0	0	2	0	0	0	0	0	0	0	1	0	1	1	1	0	0	2	0	0	0	0	0	1	1	0	1	0	0	1	0	0	0	2	0
hsa-mir-548ai	1	1	1	0	0	1	0	0	0	0	0	0	0	2	0	1	1	0	0	0	0	0	0	0	0	1	0	1	0	0	0	1	0	0	0	0	0	0	0	0	0	2	2	0	0	0	1	2	0
hsa-mir-92b	339	781	283	570	1174	650	512	1448	616	663	460	422	503	579	664	561	318	803	707	781	508	352	382	516	305	715	922	491	282	643	1072	679	693	942	1264	385	534	761	321	541	382	390	617	920	557	1013	435	513	322
hsa-mir-197	1355	1788	1547	1343	1879	1674	1899	1926	2617	2464	1378	1984	2761	1944	2336	1790	1459	3086	5358	2075	5407	1269	1699	1478	1147	2507	1590	1904	2132	2569	2764	1661	2127	2481	2129	1215	3646	1943	1550	1847	3609	1775	1925	2319	2183	5914	1495	2849	909
hsa-mir-4457	0	0	0	0	0	0	0	1	0	0	0	0	1	0	0	0	0	0	0	0	0	0	0	0	0	0	1	0	0	0	0	1	0	0	0	0	0	0	0	0	0	0	0	0	0	0	0	0	0
hsa-mir-649	0	0	0	0	0	0	0	0	0	0	0	0	0	0	0	0	0	0	0	0	0	0	0	0	0	0	0	0	0	0	0	0	0	0	0	0	0	0	0	0	0	0	0	0	0	0	0	0	0
hsa-mir-4690	1	1	1	1	4	0	1	4	0	2	0	1	0	1	1	1	1	0	0	1	2	1	0	0	0	0	0	1	0	1	0	0	3	3	6	0	1	0	0	0	0	2	0	0	1	0	0	0	0
hsa-mir-148b	1401	3005	3309	2852	2886	3232	2684	3609	4165	2904	2343	2791	3776	3042	3839	2035	1718	5168	4944	1994	5286	2402	3268	1664	1324	3987	4119	2183	1502	3595	2963	3995	406	4392	4830	1676	2702	3039	2137	2335	2149	3171	2385	3854	2141	6045	4371	2414	1527
hsa-mir-4259	0	0	0	0	0	0	0	0	0	0	0	0	0	0	0	0	0	0	0	0	0	0	0	0	0	0	0	0	0	0	0	0	0	0	0	0	0	0	0	0	0	0	0	0	0	0	0	0	0
hsa-mir-3118-4	0	0	0	0	0	0	0	0	0	0	0	0	0	0	0	0	0	0	0	0	0	0	0	0	0	0	0	0	0	0	0	0	0	0	0	0	0	0	0	0	0	0	0	0	0	0	0	0	0
hsa-mir-6862-2	0	0	0	0	0	1	0	1	0	0	0	0	0	0	0	0	0	0	0	0	0	0	0	0	0	0	0	1	0	1	0	0	0	0	0	0	0	0	0	0	0	0	0	0	0	0	0	0	0
hsa-mir-4437	0	0	0	0	0	0	0	0	0	0	0	0	0	0	0	0	0	0	0	0	0	0	0	0	0	0	0	0	0	0	0	1	0	0	0	0	0	0	0	0	1	0	0	0	0	0	0	0	0
hsa-mir-580	8	4	1	3	5	2	1	1	3	3	2	3	12	1	4	4	1	4	8	3	6	11	5	0	0	5	1	4	6	1	3	10	0	3	9	2	3	3	4	1	12	6	8	3	2	4	11	2	2
hsa-mir-181a-1	8576	8652	7611	8584	13990	8240	7711	26995	14989	13708	14067	6622	9655	6334	9219	7313	5499	16170	16439	11901	8287	5261	7229	9431	4230	7740	9108	8103	10199	7958	13827	11225	4759	10576	12277	6061	9413	12198	5645	4577	10883	9732	7687	16462	9514	32955	9364	8271	5031
hsa-mir-6755	5	8	6	10	7	9	7	16	20	6	6	11	14	12	16	2	3	22	7	9	14	8	7	12	9	16	5	6	4	11	16	14	1	16	11	4	2	8	8	7	5	14	14	15	7	16	12	14	1
hsa-mir-623	0	0	0	0	0	0	0	0	0	0	0	0	0	0	0	0	0	0	0	0	0	0	0	0	0	0	0	0	0	0	0	1	0	0	0	0	0	0	0	0	0	0	0	0	0	0	0	0	0
hsa-mir-2114	2	8	4	11	11	3	9	3	3	2	6	2	5	4	5	10	1	8	5	2	27	6	3	1	2	11	12	7	3	13	7	0	4	16	15	5	5	4	4	11	8	9	3	1	7	9	4	10	0
hsa-mir-6869	0	0	0	0	0	0	0	0	0	0	0	0	0	0	0	0	0	0	0	1	0	0	0	0	0	0	0	0	1	0	0	0	0	0	0	0	0	0	0	0	0	0	0	0	1	0	0	0	0
hsa-mir-183	2516	10049	9345	18206	14248	10084	19870	16179	39334	11736	16767	31921	18274	6789	26349	7075	3568	44618	22127	16867	18818	20952	11853	45414	22338	42334	13566	8524	10845	8993	39621	12381	1040	17414	10502	10720	25371	10215	6183	10197	10196	15154	12745	17574	9353	23440	26616	15133	8139
hsa-mir-500b	28	30	91	34	35	34	29	36	69	45	29	38	39	29	45	32	35	70	104	35	119	31	43	29	22	73	28	25	66	56	76	36	11	60	22	30	76	38	29	32	67	52	27	43	49	127	37	65	23
hsa-mir-518d	0	0	0	0	0	0	0	0	0	0	0	0	0	0	0	0	0	0	0	0	0	0	0	0	0	0	0	0	0	0	0	0	0	0	0	0	0	0	0	0	0	0	0	0	0	0	0	0	0
hsa-mir-6724-3	0	0	0	0	0	0	0	0	0	0	0	0	0	0	0	0	0	0	0	0	0	0	0	0	0	0	0	0	0	0	0	0	0	0	0	0	0	0	0	0	0	0	0	0	0	0	0	0	0
hsa-mir-3665	0	0	0	0	0	0	0	0	0	0	0	0	0	0	0	0	0	0	0	0	0	0	0	0	0	0	0	0	0	0	0	0	0	0	0	1	0	0	0	0	0	0	0	0	0	0	0	0	0
hsa-mir-6878	0	0	1	1	0	0	0	0	0	0	0	0	0	0	0	0	0	4	0	0	3	0	0	1	0	1	0	1	0	0	0	1	0	0	0	0	0	0	0	0	0	0	0	0	0	0	0	0	0
hsa-mir-3654	0	0	0	2	3	0	4	2	0	3	0	1	2	2	2	1	0	0	1	2	11	1	0	0	0	0	1	0	0	0	0	1	0	0	0	4	0	0	1	6	1	1	0	1	1	0	4	2	1
hsa-mir-101-1	115617	121532	155232	274204	109548	87823	101825	145835	133479	63257	90723	85828	236808	116625	143894	63581	80946	179418	156399	101635	117890	79548	124302	49881	35734	149957	225344	58541	70488	100096	62986	164813	8266	132288	279973	76167	84255	76757	123876	66692	119712	131118	105432	154956	139230	194007	127931	110352	53806
hsa-mir-6090	0	0	0	0	0	0	0	0	0	0	0	0	0	0	0	0	0	0	0	0	0	0	0	0	0	0	0	0	0	0	0	0	0	0	0	0	0	0	0	0	0	0	0	0	0	0	0	0	0
hsa-mir-5692c-2	0	0	0	0	0	0	0	0	0	0	0	0	0	0	0	0	0	0	0	0	0	0	0	0	0	0	0	0	0	0	0	0	0	0	0	0	0	0	0	0	0	0	0	0	0	0	0	0	0
hsa-mir-329-2	0	4	0	5	0	0	1	3	0	1	3	2	4	4	3	1	2	0	0	0	1	1	1	0	0	0	1	1	2	1	2	0	0	0	4	0	0	0	1	1	0	3	1	2	2	1	0	2	1
hsa-mir-376c	0	30	11	69	13	6	14	12	19	10	16	17	31	22	24	7	3	28	8	14	66	21	15	4	4	48	19	1	32	17	8	7	2	13	11	20	12	11	14	15	13	27	11	22	23	38	18	17	4
hsa-mir-548u	0	0	0	0	0	0	0	0	0	0	0	0	0	0	0	0	0	0	0	0	0	0	0	0	0	0	0	0	0	2	0	0	0	0	0	0	0	0	0	0	0	0	0	0	0	0	0	0	0
hsa-mir-4800	0	0	1	1	6	5	1	8	3	1	3	2	9	1	1	1	0	4	4	5	0	1	1	2	0	2	3	2	1	1	6	0	1	0	7	0	1	3	0	1	1	1	2	2	1	0	3	3	4
hsa-mir-361	4350	4105	3703	5091	4838	4056	4246	8088	6132	3228	3063	4150	6047	4216	4652	3043	3092	7870	7479	4154	4576	3015	3300	4049	2495	6666	4675	3021	3817	3579	4775	5212	2698	4984	5344	2261	4138	4357	2627	2255	4356	4194	3505	5227	3694	10082	3933	3607	1737
hsa-mir-1279	0	0	0	0	0	0	0	0	0	0	0	0	0	0	0	0	0	0	0	0	0	0	0	0	0	0	0	0	0	0	0	0	0	0	0	0	0	0	0	0	0	0	0	0	0	0	0	0	0
hsa-mir-6793	1	0	1	4	4	0	0	5	1	3	0	2	1	0	0	1	1	2	2	0	4	0	0	0	0	2	4	1	1	1	4	1	0	3	2	2	1	2	0	1	2	0	0	5	0	2	1	2	1
hsa-mir-3613	79	76	59	65	27	30	79	30	105	32	61	103	187	28	82	77	42	123	73	36	299	98	127	63	78	170	84	29	118	91	77	67	2	68	58	86	55	29	69	68	98	80	67	88	91	128	117	75	27
hsa-mir-5582	1	0	0	0	0	0	1	0	0	0	0	0	0	1	0	0	2	0	0	0	1	0	0	0	0	0	0	0	0	0	0	1	0	0	0	0	0	0	0	0	1	1	1	1	1	2	0	1	0
hsa-mir-759	0	0	0	0	0	0	0	0	0	0	0	0	0	0	0	0	0	0	0	0	0	0	0	0	0	0	0	0	0	0	0	0	0	0	0	0	0	0	0	0	0	0	0	0	0	0	0	0	0
hsa-mir-4689	0	0	0	0	0	0	0	0	0	0	0	0	0	0	0	0	0	0	0	0	0	0	0	0	0	0	0	0	1	0	0	0	1	0	0	0	0	0	0	0	0	0	0	0	0	0	0	0	0
hsa-mir-548n	0	0	0	1	0	0	0	1	0	0	0	0	0	0	0	1	0	1	0	0	0	0	0	0	1	1	0	0	0	1	0	2	0	0	0	0	0	0	0	1	0	0	1	1	0	1	0	0	0
hsa-mir-6729	0	1	0	1	0	0	0	0	0	0	0	0	0	1	1	0	0	0	0	1	1	0	0	0	1	0	0	0	1	0	0	0	0	0	1	0	1	0	0	0	0	0	1	0	0	2	0	2	1
hsa-mir-517b	1	0	0	18	37	0	0	30	0	0	1	0	0	0	0	0	0	0	5	19	7	0	1	0	0	0	0	1	0	0	0	0	8	0	0	0	1	0	0	0	6	0	3	0	0	9	0	2	0
hsa-mir-7153	0	0	0	0	0	0	0	0	0	0	0	0	0	0	0	0	0	0	0	0	0	0	0	0	0	0	0	0	0	0	0	0	0	0	0	0	0	0	0	0	0	0	0	0	0	0	0	0	0
hsa-mir-3670-3	0	0	0	0	0	0	0	0	0	0	0	0	0	0	0	0	0	0	0	0	0	0	0	0	0	0	0	0	0	0	0	0	0	0	0	0	0	0	0	0	0	0	0	0	0	0	0	0	0
hsa-mir-1234	1	0	0	0	0	1	0	2	1	0	0	0	0	0	2	0	0	0	1	0	0	0	0	0	1	1	0	0	2	0	0	0	0	1	1	0	0	0	0	0	0	0	0	0	0	1	0	0	0
hsa-mir-7114	0	1	0	0	1	1	0	0	0	0	0	0	0	0	0	0	0	0	0	0	0	0	0	0	1	0	0	1	0	0	0	0	0	0	0	0	0	0	0	0	0	0	0	0	0	0	0	0	0
hsa-mir-7855	0	0	0	1	0	0	0	0	0	0	0	0	0	0	0	0	0	4	0	0	1	2	0	0	0	0	0	0	0	0	0	0	0	0	0	0	0	0	0	0	0	0	0	0	0	0	3	0	0
hsa-mir-4803	0	0	0	0	0	0	0	0	0	0	0	0	0	1	0	0	0	0	0	0	0	0	1	0	0	0	0	0	0	0	0	1	0	0	0	0	0	0	0	0	0	0	0	0	0	0	1	0	0
hsa-mir-1537	3	0	0	2	1	1	0	1	0	1	0	1	2	1	1	1	1	0	2	1	4	2	1	3	0	1	1	2	2	0	1	10	0	1	2	0	4	0	0	1	3	2	1	3	0	5	3	4	1
hsa-mir-512-2	0	1	0	2	3	0	0	2	0	0	0	0	0	0	0	0	0	0	0	0	3	0	1	0	0	0	1	0	0	0	1	0	0	0	0	1	0	0	1	0	0	0	0	0	0	1	0	0	1
hsa-mir-3606	0	1	0	0	0	0	0	0	0	0	0	0	1	0	0	0	0	0	0	0	0	0	0	0	0	1	0	0	0	0	1	0	0	0	0	0	0	0	0	0	0	0	0	0	1	0	0	0	0
hsa-mir-548aa-1	0	0	0	0	0	0	0	0	0	0	0	0	0	0	0	0	0	0	0	0	0	0	0	0	0	0	0	0	0	0	0	0	0	1	0	0	0	0	0	0	0	0	0	0	0	0	0	0	0
hsa-mir-5588	1	0	0	0	2	0	0	1	0	1	1	0	1	1	1	1	2	1	1	1	1	0	1	0	0	1	0	1	0	1	4	1	0	3	2	0	0	2	1	0	2	2	2	0	2	2	0	2	3
hsa-mir-4455	0	0	0	0	0	0	0	0	0	0	0	0	0	0	0	0	0	0	0	0	0	0	0	0	0	0	0	0	0	0	0	0	0	0	0	0	0	0	0	0	0	0	0	0	0	0	0	0	0
hsa-mir-3147	0	0	0	0	0	0	0	0	0	0	0	0	0	0	0	0	0	0	0	0	0	0	0	0	0	0	0	0	0	0	0	0	0	0	0	0	0	0	0	0	0	0	0	0	0	0	0	0	0
hsa-mir-6069	0	0	0	0	0	0	0	0	0	0	0	0	0	0	0	0	0	0	0	0	0	0	0	0	0	0	0	0	0	0	0	0	0	0	0	0	0	0	0	0	0	0	0	0	0	0	0	0	0
hsa-mir-4255	0	0	0	0	0	0	0	0	0	0	0	0	0	0	0	0	0	0	0	0	0	0	0	0	0	0	0	0	0	0	0	0	0	0	0	0	0	0	0	0	0	0	0	0	0	0	0	0	0
hsa-mir-3935	0	0	0	0	0	0	0	0	0	0	0	1	0	0	0	0	0	0	0	0	0	0	0	0	0	0	0	0	0	0	0	0	0	0	0	0	0	0	0	0	0	0	0	0	0	0	0	0	0
hsa-mir-503	21	45	160	46	41	51	59	67	55	134	63	32	33	65	42	158	149	50	134	37	321	42	132	48	11	60	54	176	71	188	59	72	23	97	136	86	149	78	124	94	98	140	162	141	63	369	100	149	81
hsa-mir-4435-2	0	0	0	0	0	0	0	0	0	0	0	0	0	1	0	1	0	0	0	0	1	0	0	0	0	0	0	1	0	0	1	0	0	0	0	0	0	0	0	0	0	0	0	0	0	0	0	0	0
hsa-mir-6837	9	7	9	6	12	11	9	10	8	3	4	14	12	4	6	3	4	11	13	8	18	13	5	8	7	7	8	1	9	5	7	9	3	7	9	7	8	9	6	7	14	2	6	5	4	20	18	8	1
hsa-mir-4785	0	0	0	1	0	1	1	2	3	1	2	1	1	0	0	1	0	0	0	3	0	1	0	0	0	2	2	0	2	0	1	3	1	0	0	1	0	0	0	0	2	0	1	0	0	0	0	0	0
hsa-mir-4466	0	0	0	2	0	0	0	1	1	0	0	0	0	0	0	0	0	0	0	0	0	0	0	0	0	0	0	0	0	0	0	0	0	0	0	0	0	0	0	0	0	0	0	0	0	0	0	0	1
hsa-mir-2110	6	7	11	13	21	14	7	34	22	32	31	14	24	10	10	27	20	24	14	12	10	13	21	19	10	20	21	24	14	30	23	11	25	16	19	16	15	6	21	29	7	26	25	15	12	38	7	12	8
hsa-mir-642b	0	0	0	0	0	0	0	1	0	0	0	0	1	0	0	0	0	0	0	0	1	0	0	0	0	0	0	0	0	0	1	0	1	0	0	0	0	0	0	0	0	0	2	0	0	0	0	0	0
hsa-mir-4778	1	0	0	0	0	0	0	0	0	0	0	0	0	0	0	0	0	0	0	0	0	0	0	0	0	0	0	0	0	0	0	0	0	0	0	0	0	0	0	0	0	0	0	0	0	0	0	0	0
hsa-mir-7110	2	1	1	1	0	1	0	3	1	2	1	0	2	0	1	1	1	0	4	3	3	1	2	1	3	0	0	1	0	1	4	0	0	5	1	0	0	4	2	0	0	1	1	0	4	3	0	1	0
hsa-mir-8087	0	0	0	0	0	0	0	0	0	0	0	0	0	0	0	0	0	0	0	0	0	0	0	0	0	0	0	0	0	0	0	0	0	0	0	0	0	0	0	0	0	0	0	0	0	0	0	0	0
hsa-mir-635	0	0	0	0	0	0	1	0	0	0	0	0	0	0	0	0	0	0	0	0	0	0	0	0	0	0	0	0	0	0	0	0	0	0	0	1	0	0	0	0	0	0	0	0	0	0	0	0	0
hsa-mir-5095	0	0	0	0	0	0	0	0	0	0	0	0	0	0	0	0	0	0	0	0	0	0	0	1	0	0	0	0	0	0	0	0	0	0	0	0	0	0	0	0	0	0	0	0	0	0	0	0	0
hsa-mir-586	0	0	0	0	0	0	0	0	0	0	0	0	0	0	0	0	0	0	0	0	0	0	0	0	0	0	0	0	0	0	0	0	0	0	0	0	0	0	0	0	0	0	0	0	0	0	0	0	0
hsa-mir-652	376	381	366	677	852	655	568	1006	747	655	276	278	487	653	652	271	209	699	667	755	1290	584	578	177	198	509	1079	339	287	433	608	561	368	827	884	214	341	585	237	303	398	348	344	747	410	976	1032	451	171
hsa-mir-3158-1	0	2	0	2	0	3	0	1	4	2	1	1	0	2	5	2	0	3	2	2	4	2	0	3	2	4	3	1	3	6	2	1	0	4	4	1	1	1	1	2	1	3	3	3	4	0	7	0	0
hsa-mir-4534	0	0	0	0	0	0	0	0	0	0	0	0	0	0	1	0	0	0	0	0	0	0	0	0	0	0	0	0	0	0	0	0	0	0	0	0	0	0	0	0	0	0	0	0	0	0	0	0	0
hsa-mir-143	161717	936621	464196	1873747	871064	557553	791993	671123	1061547	858763	1066532	1019707	1760222	521718	1626863	705385	402234	1483677	352982	960829	250248	498148	1417596	405853	664212	1317015	908464	492276	238787	1026152	696596	639676	88432	544820	960040	544319	375691	451427	1439491	1024360	345598	878257	1067547	713224	1211639	576334	848358	265036	257762
hsa-mir-6758	0	0	0	0	1	0	0	2	0	1	0	0	1	1	0	0	1	0	1	0	1	0	0	0	0	1	0	1	0	0	0	0	0	1	1	0	0	1	0	0	0	0	0	1	0	1	0	0	0
hsa-mir-3621	0	0	0	0	0	0	0	0	0	0	0	0	0	0	0	0	0	0	0	0	0	0	0	0	0	0	0	0	0	0	0	0	0	0	0	0	0	0	0	0	0	0	0	0	0	0	0	0	0
hsa-mir-1915	0	0	0	0	1	0	0	1	0	0	0	1	0	2	0	0	0	1	0	0	2	1	0	0	0	0	0	1	0	0	1	0	0	0	0	0	1	0	0	0	1	1	1	0	1	2	0	0	0
hsa-mir-4483	0	0	0	0	0	0	0	0	0	0	0	0	0	0	0	0	0	0	0	0	0	0	0	0	0	0	0	0	0	0	0	0	0	0	0	0	0	0	0	0	0	0	0	0	0	0	0	0	0
hsa-mir-548al	0	0	1	0	1	0	0	0	0	0	0	0	0	0	0	1	0	0	1	0	0	0	0	0	0	0	1	0	1	0	0	0	0	1	0	0	0	0	0	0	0	0	0	0	0	0	0	0	0
hsa-mir-548aj-2	0	0	0	0	0	0	0	0	0	0	0	0	0	0	0	0	0	0	0	0	0	0	0	0	0	0	0	0	0	0	0	0	0	0	0	0	0	0	0	0	0	0	0	0	0	0	0	0	0
hsa-mir-4426	0	0	0	0	0	0	0	0	0	0	0	0	1	0	0	0	0	0	0	0	0	0	0	0	0	0	0	0	0	0	0	0	0	0	0	0	0	0	0	0	0	0	0	0	0	0	0	0	0
hsa-mir-6747	2	0	2	5	7	2	2	3	3	3	1	1	1	1	0	1	2	0	4	3	4	1	2	3	0	0	2	2	0	1	0	0	5	2	0	0	0	2	1	2	3	2	0	2	0	3	2	1	0
hsa-mir-4329	0	0	0	0	0	0	0	0	0	0	0	0	0	0	0	0	0	0	0	0	0	0	0	0	0	0	0	0	0	0	0	0	0	0	0	0	0	0	0	0	0	0	0	0	0	0	0	0	0
hsa-mir-1252	0	0	0	0	0	0	0	0	0	0	0	0	0	0	0	0	0	0	0	0	0	0	0	0	0	0	0	0	0	0	0	0	0	0	0	0	0	0	0	0	0	0	0	0	0	0	0	0	0
hsa-mir-487a	0	5	1	9	3	2	5	4	4	9	6	3	5	3	2	6	1	6	4	2	3	4	2	4	0	3	1	1	4	1	1	3	1	1	2	2	7	5	4	4	5	1	2	10	2	5	6	4	1
hsa-mir-527	0	2	0	1	12	0	0	8	0	0	0	0	0	0	0	0	0	0	0	1	2	0	0	0	0	0	1	0	0	0	0	0	1	0	0	1	0	0	0	0	0	1	0	0	0	1	0	0	0
hsa-mir-3135b	0	0	0	0	0	0	0	0	0	0	0	0	0	0	0	0	0	0	0	0	0	0	0	0	0	0	0	0	0	0	0	0	0	0	0	0	0	0	0	0	0	0	0	0	0	0	0	0	0
hsa-mir-7852	1	0	0	0	0	0	0	0	1	0	0	0	0	0	0	0	0	0	0	0	0	0	0	0	0	0	0	0	0	0	0	0	0	0	0	0	0	0	0	0	0	0	0	0	0	0	0	0	0
hsa-mir-2115	1	0	0	2	0	0	0	2	2	1	0	1	0	0	1	1	0	0	0	2	1	0	1	0	1	0	1	0	0	1	1	0	0	0	0	0	0	0	1	0	1	0	1	1	0	0	4	0	0
hsa-mir-194-1	551	1029	1473	1288	1442	1550	1105	1150	2327	1002	1108	1428	1709	1258	1728	678	936	2138	2372	1399	1617	847	933	1048	904	2678	1440	702	839	1196	2207	1164	274	1879	2202	747	1268	1053	719	740	1140	1256	834	1445	1525	3853	1411	1273	507
hsa-mir-3651	4	5	2	14	26	1	9	14	2	6	2	0	3	5	2	6	8	5	16	14	92	12	6	2	3	7	7	3	39	9	1	0	23	7	4	29	9	2	5	39	22	13	7	1	1	18	15	8	9
hsa-mir-4716	0	0	0	0	0	1	0	1	0	0	0	1	1	0	0	0	0	1	0	0	2	0	0	1	0	0	0	0	0	0	0	0	0	0	0	0	1	0	0	0	0	0	0	0	1	0	2	0	0
hsa-mir-215	52	36	30	131	77	21	50	84	64	26	25	40	59	31	44	27	22	78	47	62	80	56	27	21	15	40	81	14	36	36	47	36	2	26	73	40	23	20	36	17	46	35	21	46	50	51	101	21	15
hsa-mir-491	30	103	40	89	97	70	95	87	112	57	59	77	59	82	105	49	27	135	105	65	203	77	69	26	42	86	38	51	58	105	129	54	55	143	71	38	101	63	55	47	56	91	43	95	56	177	98	53	34
hsa-mir-376a-1	0	3	2	17	0	0	5	2	6	2	3	2	4	1	3	4	0	4	1	2	9	1	3	0	0	4	3	0	8	2	1	0	0	1	5	8	4	1	2	1	4	3	4	3	3	9	9	2	1
hsa-mir-4494	1	0	0	0	0	0	0	2	1	0	0	0	0	0	0	0	0	0	0	0	0	1	0	0	0	0	0	0	0	0	0	0	0	0	0	1	0	0	0	0	3	0	0	0	0	0	0	0	0
hsa-mir-539	4	23	17	32	9	4	12	6	6	6	11	12	12	6	12	9	21	12	10	12	25	11	13	4	3	18	5	8	16	14	10	5	0	3	17	13	33	12	12	5	14	12	6	19	6	15	10	42	3
hsa-mir-155	8620	716	505	1241	337	280	744	4321	3128	352	589	625	8958	493	474	3440	3283	706	460	440	745	3407	322	6193	1041	1779	3345	336	13077	616	553	7665	30	784	1329	1571	1017	1480	672	1232	9380	366	2428	4352	496	866	417	6027	329
hsa-mir-1254-2	1	0	2	1	0	0	3	1	0	3	0	0	0	0	3	1	1	1	3	0	1	0	1	2	0	0	1	1	1	1	3	2	0	0	4	2	7	1	2	0	0	2	1	2	2	5	0	3	1
hsa-mir-323b	0	12	3	17	4	1	4	3	1	0	0	4	4	7	7	8	0	2	12	18	4	1	3	2	0	1	3	5	1	3	8	1	6	0	28	0	10	5	2	0	4	1	3	10	5	3	0	20	3
hsa-mir-4294	0	0	0	0	0	0	0	0	0	0	0	0	0	0	0	0	0	0	0	0	0	0	0	0	0	0	0	0	0	0	0	0	0	0	0	0	0	0	0	0	0	0	0	0	0	0	0	0	0
hsa-mir-4640	0	0	0	2	2	3	0	0	1	0	0	2	1	0	0	0	1	0	1	0	0	1	0	0	1	0	1	0	2	0	4	1	1	0	2	0	3	2	0	1	1	2	2	1	1	4	0	2	1
hsa-mir-205	395	235	652	320	674	117	511	487	388	50	171	53	312	165	174	405	1927	154	650	110	613	447	542	71	30	153	160	108	790	305	512	554	145	242	562	45	232	418	301	177	543	74	282	445	91	303	198	530	20
hsa-mir-1913	0	0	1	3	1	1	0	0	0	0	0	0	1	4	1	0	0	0	1	0	1	0	1	0	0	1	0	0	0	0	2	0	0	1	0	0	0	1	1	0	0	0	0	0	0	1	1	1	0
hsa-mir-2276	0	0	2	4	0	1	0	1	3	1	4	4	2	0	3	1	0	1	3	1	4	1	0	3	0	1	1	1	1	2	1	1	0	1	2	0	0	2	0	1	1	0	0	1	1	2	3	2	0
hsa-mir-6089-2	0	0	0	0	0	0	0	0	0	0	0	0	0	0	0	0	0	0	0	0	0	0	0	0	0	0	0	0	0	0	0	0	0	0	0	0	0	0	0	0	0	0	0	0	0	0	0	0	0
hsa-mir-4728	3	22	17	24	56	26	23	53	31	15	9	17	26	21	15	10	6	60	61	20	41	17	11	9	10	27	26	11	14	30	34	17	44	25	35	10	34	22	6	12	13	12	7	24	10	78	17	32	5
hsa-mir-4463	0	0	0	0	0	0	0	0	0	0	0	0	0	0	0	0	0	0	0	0	0	0	0	0	0	0	0	0	0	0	0	0	0	0	0	0	0	0	0	0	0	0	0	0	0	0	0	0	0
hsa-mir-920	0	0	0	0	0	0	0	0	0	0	0	0	0	0	0	0	0	0	0	0	0	0	0	0	0	0	0	0	0	0	0	0	0	0	0	0	0	0	0	0	0	0	0	0	0	0	0	0	0
hsa-mir-3141	0	0	0	0	0	0	0	0	0	0	0	0	0	0	0	0	0	0	0	0	0	0	0	0	0	0	0	0	0	0	0	0	0	0	0	0	0	0	0	0	0	0	0	0	0	0	0	0	0
hsa-mir-628	84	129	235	189	138	116	157	178	357	159	139	253	243	143	198	191	101	384	328	103	672	139	159	140	94	299	248	109	273	175	246	187	7	246	227	139	323	103	156	130	218	186	137	144	127	640	225	250	122
hsa-mir-4258	0	0	0	0	0	0	0	0	0	0	0	0	0	0	0	0	0	0	0	0	0	0	0	0	0	0	0	0	0	0	0	0	0	0	0	0	0	0	0	0	0	0	0	0	0	0	0	0	0
hsa-mir-196a-2	4	2	1	4	1	1	3	1	0	1	2	1	7	1	10	5	4	3	4	1	2	3	2	3	0	4	4	1	4	0	0	5	0	2	5	4	2	2	7	1	13	1	8	4	0	1	2	3	0
hsa-mir-4428	0	0	0	0	2	0	0	0	0	0	0	0	0	0	0	0	0	0	0	0	0	0	0	0	0	0	0	0	0	0	0	0	0	0	0	0	0	0	0	0	0	0	1	0	0	0	1	1	0
hsa-mir-1912	0	0	0	1	0	0	0	0	0	0	0	0	0	0	0	0	0	1	0	0	0	0	0	0	0	1	0	0	0	1	0	1	0	0	0	0	0	0	0	0	0	0	0	0	0	0	0	0	0
hsa-let-7f-2	21388	62086	51689	48511	64479	49461	46018	65911	139526	190437	270661	148874	181789	45029	64816	210851	118999	186199	49366	31911	42619	46503	215402	38631	68069	249159	80655	116650	38288	265414	137139	66220	5039	81291	95394	116524	52734	33467	127894	148726	42070	214341	196808	61805	65994	133501	61143	28637	61213
hsa-mir-3680-2	2	0	0	2	0	1	0	1	2	1	2	0	3	0	1	0	0	1	1	1	0	0	0	1	2	0	4	0	0	1	0	0	0	0	1	1	1	0	1	0	1	2	0	0	1	1	1	2	1
hsa-mir-5704	0	0	0	0	0	0	0	0	0	0	0	0	0	0	0	0	0	0	0	0	0	0	0	0	0	0	0	0	0	0	0	0	0	0	0	0	0	0	0	0	0	0	0	0	0	0	0	0	0
hsa-mir-1587	0	0	0	0	0	0	0	0	0	0	0	0	0	0	0	0	0	0	0	0	0	0	0	0	0	0	0	0	0	0	0	0	0	0	0	0	0	0	0	0	0	0	0	0	0	0	0	0	0
hsa-mir-572	0	0	0	0	0	0	0	3	0	0	0	0	0	0	0	0	0	0	1	0	0	0	0	1	0	1	0	0	0	0	1	0	0	2	0	0	0	1	0	0	0	0	0	0	0	1	0	0	0
hsa-mir-146a	4498	376	326	614	405	343	578	1620	1078	358	568	404	2770	477	455	991	1044	497	507	365	773	1848	367	994	487	1005	747	212	4278	498	468	1934	33	518	618	554	532	602	284	510	3481	339	930	1770	388	707	433	1109	231
hsa-mir-4497	0	0	0	0	0	0	0	0	0	0	0	0	0	0	0	0	0	0	0	0	0	0	0	0	0	0	0	0	0	0	0	0	0	0	0	0	0	0	0	0	0	0	0	0	0	0	0	0	0
hsa-mir-525	0	2	0	10	26	0	0	15	0	0	0	0	0	0	1	0	0	0	1	5	2	0	0	0	0	0	1	0	0	0	0	0	2	0	0	0	0	0	0	0	0	1	2	0	0	1	0	0	0
hsa-mir-523	0	0	0	2	5	0	0	1	0	0	0	0	0	0	0	0	0	0	2	2	0	0	1	0	0	0	0	0	0	0	0	0	0	0	0	1	0	0	0	0	0	0	0	0	0	0	0	0	0
hsa-mir-4639	0	1	1	1	2	0	0	2	0	0	0	1	0	0	1	0	0	2	2	0	2	0	1	0	0	0	1	1	0	0	1	0	0	1	6	1	1	0	3	1	1	0	0	1	0	1	0	1	0
hsa-mir-6746	0	2	0	1	0	0	0	1	1	0	0	1	0	0	0	0	3	0	0	1	0	0	0	5	0	0	3	0	0	0	0	0	0	0	1	0	0	1	0	0	1	0	1	0	0	0	2	1	0
hsa-mir-4325	0	0	0	0	0	0	0	0	0	0	0	0	0	0	0	0	0	0	0	0	0	0	0	0	0	0	0	0	0	0	0	0	0	0	0	0	0	0	0	0	0	0	0	0	0	0	0	0	0
hsa-mir-484	275	405	282	504	588	377	568	529	592	414	211	362	413	423	794	416	267	533	683	618	1249	492	446	226	274	593	401	384	275	649	637	381	260	655	474	288	550	486	290	445	505	548	426	827	644	1062	736	468	188
hsa-mir-3167	0	0	0	0	0	0	0	0	0	0	0	0	0	0	0	0	0	0	0	0	0	0	0	0	0	0	0	0	0	0	0	0	0	0	0	0	0	0	0	0	0	0	0	0	0	0	1	0	0
hsa-mir-378j	0	0	0	0	0	0	0	0	0	0	0	0	0	0	0	0	0	0	0	0	0	0	0	0	0	0	0	0	0	0	0	0	0	0	0	0	0	0	0	0	0	0	0	0	0	0	0	0	0
hsa-mir-125a	2689	6927	14917	9428	12047	10408	6809	13984	13678	7706	5782	12386	8018	10205	8579	7269	5370	18698	26019	11248	31132	3912	7193	4837	7563	16722	10328	9975	6081	10350	15098	10919	6403	12554	15256	4477	21236	12077	5979	5610	7662	7250	6255	9599	8504	37546	7560	13634	5508
hsa-mir-609	0	0	0	0	0	0	0	0	0	0	0	0	0	0	0	0	0	0	0	0	0	0	0	0	0	0	0	0	0	0	0	0	0	0	1	0	1	0	1	0	0	0	0	0	0	0	0	0	0
hsa-mir-556	1	0	0	1	0	0	1	0	0	1	0	2	0	1	0	2	2	1	0	0	4	2	3	0	1	2	0	2	4	1	2	0	0	0	0	3	0	1	0	1	2	1	3	2	0	0	1	1	0
hsa-mir-4436a	0	0	0	0	0	0	0	0	0	0	0	0	0	0	0	0	0	0	0	0	0	0	0	0	0	0	0	0	0	0	0	0	0	0	0	0	0	0	0	0	0	0	0	0	0	0	0	0	0
hsa-mir-519b	0	0	0	0	0	0	0	0	0	0	0	0	0	0	0	0	0	0	0	1	0	0	0	0	0	0	0	0	0	0	0	0	0	0	0	0	0	0	0	0	0	0	1	0	0	0	0	0	0
hsa-mir-302b	0	0	0	0	0	0	0	0	0	0	0	0	0	0	0	0	0	0	0	0	0	1	0	0	0	0	0	0	0	0	0	0	0	0	0	0	0	0	0	0	0	0	0	0	0	0	0	0	1
hsa-mir-3201	0	0	0	0	0	0	0	0	0	0	0	0	0	0	0	0	0	0	0	0	0	0	0	0	0	0	0	0	0	0	0	0	0	0	0	0	0	0	0	0	0	0	0	0	0	0	0	0	0
hsa-mir-133a-2	15	149	69	133	92	73	112	134	104	227	54	97	93	56	1570	90	32	213	203	115	397	42	552	14	38	100	113	587	65	105	131	54	35	125	60	41	257	70	169	70	172	139	156	141	229	187	135	111	33
hsa-mir-4420	1	0	0	0	0	0	0	1	0	0	0	0	0	0	0	0	0	0	0	0	0	0	0	0	0	0	0	0	0	0	0	0	0	0	0	0	0	0	0	0	0	0	0	0	0	0	0	1	0
hsa-mir-2053	0	0	0	0	0	0	0	0	0	0	0	0	0	0	0	0	0	0	0	0	0	0	0	0	0	0	0	0	0	0	0	0	0	0	0	0	0	0	0	0	0	0	0	0	0	0	0	0	0
hsa-mir-4792	1	0	0	2	0	0	1	0	0	0	1	0	0	0	1	0	0	0	1	1	0	0	0	0	0	0	3	0	0	0	0	0	1	1	1	1	0	0	0	0	0	1	0	0	0	0	0	0	0
hsa-mir-412	3	4	1	103	10	1	18	0	7	8	14	5	2	3	14	11	5	8	2	2	9	19	9	6	1	2	2	4	2	7	10	0	0	4	5	6	4	3	7	3	14	8	4	2	13	16	15	15	4
hsa-mir-924	0	0	0	0	0	0	0	0	0	0	0	0	0	0	0	0	0	0	0	0	0	0	0	0	0	0	0	0	0	0	0	0	0	0	0	0	0	0	0	0	0	0	0	0	0	0	0	0	0
hsa-mir-519a-1	0	0	1	9	10	0	0	9	0	2	0	0	0	0	0	0	2	0	2	5	4	0	3	0	0	0	0	0	2	0	0	0	1	0	0	3	0	0	0	0	1	0	3	0	0	2	0	0	1
hsa-mir-4708	0	0	0	0	0	0	0	0	0	0	0	0	0	0	1	0	0	0	1	0	0	0	0	0	0	0	0	0	0	0	0	0	0	0	0	0	0	0	0	1	0	0	0	0	1	1	0	0	0
hsa-mir-3180-4	0	0	0	0	0	0	0	0	1	0	0	0	1	0	0	0	0	1	0	0	0	0	0	0	0	0	0	0	0	0	0	0	0	0	0	0	0	0	0	0	0	0	0	1	0	0	0	0	0
hsa-mir-449b	0	0	0	0	1	3	1	4	1	1	0	0	0	1	0	0	2	0	2	2	2	0	0	0	0	0	0	0	0	0	1	0	0	1	4	0	1	1	0	0	0	0	1	0	0	5	0	1	0
hsa-mir-4635	0	0	0	0	1	0	1	0	0	0	0	0	0	0	0	1	0	0	0	1	0	0	0	0	0	0	0	0	1	0	0	0	0	0	0	2	0	0	0	0	0	1	0	0	1	0	0	0	0
hsa-mir-4268	0	0	0	0	0	0	0	0	0	0	0	0	0	0	0	0	0	0	0	0	0	0	0	0	0	0	0	0	0	0	0	0	0	0	0	0	0	0	0	0	0	0	0	0	0	0	0	0	0
hsa-mir-4634	0	0	0	4	0	0	0	0	0	0	0	0	0	0	0	0	0	0	0	0	0	0	0	0	0	0	0	0	0	0	0	0	0	0	0	0	0	0	1	0	1	0	0	0	0	1	0	0	0
hsa-mir-548i-3	0	0	0	0	0	0	0	0	0	0	0	0	0	0	0	0	0	0	0	0	0	0	0	0	0	0	0	0	0	0	0	0	0	0	0	0	0	0	0	0	0	0	0	0	0	0	0	0	0
hsa-mir-448	0	0	0	0	0	0	0	0	0	0	0	0	0	0	0	0	0	0	0	0	0	0	0	0	0	0	0	0	0	0	0	0	0	0	0	0	0	0	0	0	0	0	0	0	0	0	0	0	0
hsa-mir-6863	1	0	0	0	0	0	0	0	0	0	0	0	0	0	0	0	0	0	0	0	0	0	0	0	0	0	0	0	0	0	0	0	0	0	0	0	0	0	0	0	0	0	0	0	0	0	0	0	0
hsa-mir-30b	2238	4889	6437	6123	6048	4537	5783	6511	7277	5682	3161	8394	9036	5187	6814	3700	3045	10089	13167	4582	30645	7326	5595	2689	4048	11448	7269	2299	9091	8812	9215	4870	863	7473	6858	3815	5176	4259	4305	6543	11161	7119	5298	3968	6549	17868	8097	6423	3313
hsa-mir-5707	0	0	0	0	0	0	0	0	0	0	0	0	0	0	0	0	0	0	0	0	0	0	0	0	0	0	0	0	0	0	0	0	0	0	0	0	0	0	0	0	0	0	0	0	0	0	0	0	0
hsa-mir-596	1	0	1	0	0	1	0	1	0	0	0	0	0	0	0	0	0	0	0	0	0	0	0	0	0	0	0	0	0	0	0	0	0	0	0	0	0	0	0	0	0	0	0	0	0	0	0	0	0
hsa-mir-664b	22	40	54	34	44	45	36	78	80	68	48	78	73	40	72	36	26	115	138	65	133	42	33	61	60	85	52	33	45	59	119	38	29	68	60	22	63	50	43	53	63	46	44	38	52	263	51	67	30
hsa-mir-1302-5	0	0	0	0	0	0	0	0	0	0	0	0	0	0	0	0	0	0	0	0	0	0	0	0	0	0	0	0	0	0	0	0	0	0	0	0	0	0	0	0	0	0	0	0	0	0	0	0	0
hsa-mir-6864	0	0	0	1	0	1	0	0	0	0	0	0	0	0	0	0	1	0	0	0	0	1	0	0	0	0	0	0	0	0	0	0	1	1	0	0	0	0	0	0	0	0	0	1	0	0	0	0	0
hsa-mir-624	24	16	15	38	21	10	18	18	15	16	8	8	24	9	25	10	8	27	15	27	30	42	12	9	10	21	25	5	10	22	30	14	1	29	25	2	6	8	9	16	12	22	18	30	17	30	77	3	9
hsa-mir-5094	0	0	0	0	0	0	0	0	0	0	0	0	0	1	1	0	0	0	0	0	0	0	0	0	0	0	0	0	0	0	0	0	0	0	0	1	0	0	0	0	0	0	0	0	0	0	0	0	0
hsa-mir-6759	0	0	0	0	0	0	0	0	0	0	0	0	0	0	0	0	0	0	0	0	0	0	0	0	0	0	0	0	0	0	0	0	0	0	0	1	0	0	0	0	0	0	0	0	0	0	0	0	0
hsa-mir-124-2	0	3	0	2	0	0	0	0	0	0	0	0	0	0	0	0	1	0	2	0	1	1	0	0	0	0	0	0	1	0	0	0	0	0	0	1	0	0	1	0	0	0	0	1	0	1	0	0	1
hsa-mir-569	0	0	0	0	0	0	1	0	0	0	0	0	0	0	0	0	0	0	0	0	0	0	0	0	0	0	0	0	0	0	0	0	0	0	0	0	0	0	0	0	0	0	0	0	0	0	0	0	0
hsa-mir-614	0	3	0	1	3	1	0	1	0	0	0	0	1	0	0	0	0	1	0	1	1	0	0	1	0	1	1	1	0	0	0	0	0	1	0	4	0	0	0	5	0	0	1	0	0	0	4	0	0
hsa-mir-4666b	0	0	0	0	0	0	0	0	0	0	0	0	0	0	0	0	0	0	0	0	0	0	0	0	0	0	0	0	0	0	1	0	0	0	0	0	0	0	0	0	0	0	0	0	0	0	1	0	0
hsa-mir-4308	0	0	0	0	0	0	0	0	0	0	0	0	0	0	0	0	0	0	0	0	0	0	0	0	0	0	0	0	0	0	0	0	0	0	0	0	0	0	0	0	0	0	0	0	0	0	0	0	0
hsa-mir-3064	4	3	5	7	17	1	10	6	0	4	3	2	8	3	2	4	1	9	6	8	8	10	2	9	2	9	3	0	3	3	12	3	5	5	4	5	3	5	6	2	9	8	2	3	3	7	7	4	1
hsa-mir-3657	0	1	0	0	0	0	0	0	0	0	0	1	0	0	0	0	0	0	0	0	0	0	0	0	0	0	0	0	1	0	0	0	0	0	0	0	0	0	0	0	0	0	0	0	0	0	0	0	0
hsa-mir-548ae-2	0	0	0	0	0	0	0	0	0	0	0	0	0	0	0	0	0	0	0	0	0	0	0	0	0	0	0	0	0	0	0	0	0	0	0	0	0	0	0	0	0	0	0	0	0	0	0	0	0
hsa-mir-4701	0	2	0	0	0	0	0	1	1	0	0	0	1	0	0	1	0	1	2	0	0	0	0	0	0	1	0	0	1	1	0	0	1	1	0	0	0	0	0	0	0	1	1	0	1	1	0	1	0
hsa-mir-4438	0	0	0	0	0	0	0	0	0	0	0	0	0	0	0	0	0	0	0	0	0	0	0	0	0	0	0	0	0	0	0	0	0	0	0	0	0	0	0	0	0	0	0	0	0	0	0	0	0
hsa-mir-3681	10	0	0	1	1	0	0	14	0	0	0	0	0	0	0	1	2	0	1	2	0	0	0	0	0	0	1	0	3	1	0	3	0	0	3	0	0	0	0	0	2	0	1	0	0	0	3	0	0
hsa-mir-5687	0	2	2	1	3	1	0	1	3	0	0	2	6	0	2	0	1	5	3	0	7	0	0	0	1	4	3	1	2	0	1	2	0	2	1	2	4	1	0	1	0	1	1	2	0	2	0	1	0
hsa-mir-942	125	26	19	85	59	20	49	67	99	34	57	21	48	36	59	47	31	51	59	65	108	105	56	28	26	58	40	51	71	38	53	32	5	46	39	41	43	26	24	31	104	72	28	119	56	36	167	29	13
hsa-mir-7155	0	7	4	3	0	2	5	2	4	2	1	2	1	0	2	0	2	5	1	5	2	0	1	5	3	2	4	2	0	0	7	2	3	7	2	0	6	2	2	1	4	3	1	1	2	1	5	3	3
hsa-mir-1-1	8	101	71	134	91	41	84	108	133	244	232	174	151	30	856	202	73	318	96	40	425	31	1064	18	83	162	147	467	72	205	163	63	1	103	68	90	170	38	364	106	103	236	352	80	248	141	102	82	67
hsa-mir-4448	0	0	0	0	0	0	0	0	0	0	0	0	0	0	0	0	0	0	0	0	0	0	0	0	0	0	0	0	0	0	0	0	0	0	0	0	0	0	0	0	0	0	0	0	0	0	0	0	0
hsa-mir-29b-2	5319	5473	5824	3932	4304	4182	5263	6721	4819	3874	1941	3574	6459	4380	6271	3457	3562	7967	8862	2726	13532	7038	4599	2894	1184	6478	5687	2350	11576	5253	3566	8155	499	6518	5099	4155	7793	4436	4465	4980	7720	4620	4180	6680	4348	12517	6827	6599	3136
hsa-mir-600	1	0	0	0	0	0	0	1	0	0	0	0	0	0	1	1	0	0	0	0	3	1	0	0	0	0	0	0	0	0	0	1	0	0	1	0	0	0	0	1	0	0	0	0	0	1	0	0	1
hsa-mir-2277	3	3	4	3	8	5	5	9	4	3	2	2	1	3	5	10	6	4	7	2	18	4	5	5	1	4	4	6	7	6	3	3	5	10	5	2	12	2	6	2	7	5	8	4	3	16	6	10	2
hsa-mir-1324	0	0	0	0	0	0	0	0	0	0	0	0	0	0	0	0	0	0	0	0	0	0	0	0	0	0	0	0	0	0	0	0	0	0	0	0	0	0	0	0	0	0	0	0	0	0	0	0	0
hsa-mir-4506	0	0	0	0	0	0	0	0	0	0	0	0	0	0	0	0	0	0	0	0	0	0	0	0	0	0	0	0	0	0	0	0	0	0	0	0	1	0	0	0	0	0	0	0	0	0	0	0	0
hsa-mir-6785	0	0	0	0	1	0	1	0	2	0	0	0	0	0	0	0	0	0	0	0	1	0	1	1	0	0	0	0	0	0	1	1	0	0	0	0	0	0	0	0	0	0	0	0	0	0	0	0	0
hsa-mir-6853	0	0	0	1	2	2	0	1	2	1	0	0	0	0	0	3	0	0	3	1	3	1	0	0	0	1	0	0	0	0	0	1	0	2	0	1	0	0	0	0	0	0	0	1	0	3	0	0	0
hsa-mir-4480	1	1	0	0	0	0	0	1	0	0	0	0	0	0	0	0	0	0	0	0	0	0	0	0	0	0	1	0	0	0	0	0	0	0	0	0	0	0	0	0	0	0	0	0	0	0	0	0	0
hsa-mir-6763	0	1	1	0	2	0	2	2	1	1	0	0	0	0	0	1	0	0	0	0	0	0	0	1	1	0	0	0	0	0	2	1	7	1	0	0	0	1	0	0	0	0	0	0	1	0	0	0	0
hsa-mir-7161	0	1	0	0	0	0	0	0	0	0	1	0	0	0	0	1	0	0	0	0	0	0	0	0	0	0	0	0	0	0	0	0	0	0	0	1	0	0	0	0	0	0	0	1	2	0	0	0	1
hsa-mir-7844	5	2	2	0	1	1	0	8	0	0	1	2	2	1	2	2	0	0	0	5	5	3	1	0	0	2	1	0	0	0	4	2	0	0	0	1	0	0	0	2	1	0	2	0	2	0	0	0	1
hsa-mir-548w	0	0	0	0	0	0	0	0	0	0	0	0	0	0	0	0	0	0	0	0	0	0	0	0	0	0	0	0	0	0	0	0	0	0	0	0	0	0	0	0	0	0	0	0	0	0	0	0	0
hsa-mir-6732	0	0	0	0	0	0	0	0	0	0	0	0	0	0	0	0	0	1	0	2	0	0	0	0	0	0	0	0	0	0	0	0	0	0	0	0	0	0	0	0	0	0	0	0	0	0	0	0	0
hsa-mir-520b	1	0	1	9	8	0	0	1	0	1	0	0	0	0	0	0	0	0	1	2	2	0	0	0	0	0	0	0	0	0	0	0	5	0	0	0	1	0	0	0	1	0	0	0	0	3	0	0	0
hsa-mir-3188	0	1	0	6	5	3	1	8	6	1	1	1	2	7	1	0	3	0	1	1	10	2	1	0	1	1	4	1	1	1	0	2	3	2	7	0	2	5	0	3	0	3	1	2	4	5	2	3	0
hsa-mir-4725	1	0	0	1	0	1	0	0	0	0	0	0	0	2	0	0	0	0	1	0	0	1	0	0	0	0	1	0	2	1	0	1	0	1	1	0	0	0	0	1	0	1	0	0	0	1	0	0	0
hsa-mir-4256	0	0	0	0	0	0	0	0	0	0	0	0	0	0	0	0	0	0	0	0	0	0	0	0	0	0	0	0	0	0	0	0	0	0	0	0	0	0	0	0	0	0	0	0	0	0	0	0	0
hsa-mir-8078	0	0	0	0	0	0	0	0	0	0	0	0	0	0	0	0	0	0	0	0	0	0	0	0	0	0	0	0	0	0	0	0	0	0	0	0	0	0	0	0	0	0	0	0	0	0	0	0	0
hsa-mir-455	1692	1720	1084	2821	1777	1364	1865	3237	736	623	408	556	1249	1938	1762	1197	1285	1134	1663	1442	3256	1993	753	217	200	1565	2044	1410	1740	1968	1565	2723	843	3011	3265	547	1663	1807	1441	1329	1930	927	1004	1915	1195	2671	1989	1571	461
hsa-mir-514a-1	6	14	21	20	6	18	9	6	51	9	12	36	46	11	19	10	11	57	29	6	22	11	25	27	21	51	13	3	6	30	12	7	2	26	23	2	27	19	8	9	2	16	21	16	11	50	13	15	6
hsa-mir-6511b-1	6	13	15	10	19	20	12	11	14	15	2	11	16	17	15	8	3	21	50	18	39	7	9	8	2	16	9	12	13	13	19	13	17	24	17	7	30	21	5	7	21	12	10	15	12	42	13	17	7
hsa-mir-6072	0	0	0	0	0	0	0	0	0	0	0	0	0	0	0	0	0	0	0	0	0	0	0	0	0	0	0	0	0	0	0	0	0	0	0	0	0	0	0	0	0	0	0	0	0	0	0	0	0
hsa-mir-149	62	103	136	279	179	95	139	166	63	187	83	158	81	108	137	161	52	176	130	124	199	158	86	82	45	127	174	106	144	131	99	107	40	139	154	61	119	125	58	68	135	89	123	74	104	385	314	81	53
hsa-mir-4479	2	0	0	1	0	0	0	1	1	0	0	1	0	0	0	0	1	0	2	1	0	0	0	1	1	1	1	0	1	0	0	0	1	0	3	0	0	0	0	0	1	0	2	1	0	3	0	2	1
hsa-mir-5693	0	0	0	0	0	0	0	0	0	1	0	0	0	0	1	0	0	0	0	0	0	0	0	0	0	0	0	0	0	0	0	0	0	0	0	1	1	0	0	0	0	0	1	1	0	0	0	0	0
hsa-mir-320c-1	2	1	6	7	3	6	3	3	13	4	5	2	5	6	0	2	3	9	6	6	5	2	6	1	3	5	2	1	5	2	5	2	2	6	7	3	3	4	1	3	4	1	6	3	6	14	1	7	1
hsa-mir-1184-3	0	0	0	0	0	0	0	0	0	0	0	0	0	0	0	0	0	0	0	0	0	0	0	0	0	0	0	0	0	0	0	0	0	0	0	0	0	0	0	0	0	0	0	0	0	0	0	0	0
hsa-mir-5701-2	0	0	0	0	0	0	0	0	0	0	0	0	0	0	0	0	0	0	0	0	0	0	0	0	0	0	0	0	0	0	0	0	0	0	0	0	0	0	0	0	0	0	0	0	0	0	0	0	0
hsa-mir-4765	0	0	0	0	0	0	0	0	0	0	0	0	0	0	0	0	0	0	0	0	0	1	0	0	0	0	0	0	0	0	0	0	0	0	0	0	0	1	0	0	0	0	0	0	0	0	0	0	0
hsa-mir-1227	1	1	1	1	2	0	1	3	0	0	0	3	3	1	0	0	0	3	1	1	0	3	3	0	0	0	3	0	0	0	1	0	0	1	7	0	0	2	1	0	1	1	1	1	0	1	1	1	0
hsa-mir-3185	0	0	0	0	0	0	0	0	0	0	0	0	0	0	0	0	0	0	0	0	0	0	0	0	0	0	0	0	0	0	0	0	0	0	0	0	0	0	0	0	0	0	0	0	0	0	0	0	0
hsa-mir-3661	0	0	0	0	0	0	0	0	0	0	0	0	0	0	0	0	0	0	0	0	1	0	1	0	0	0	0	0	1	0	0	0	1	0	0	0	0	0	0	0	0	0	0	2	0	0	0	0	0
hsa-mir-522	0	0	1	6	10	0	0	1	0	0	0	0	0	0	0	0	0	0	1	4	0	0	0	0	0	0	0	0	0	0	0	0	1	0	0	2	0	0	1	0	0	0	0	0	0	1	0	0	0
hsa-mir-4675	0	0	0	0	0	0	0	0	0	1	0	0	0	0	0	0	0	0	0	0	0	0	0	0	0	0	0	0	0	0	0	0	0	0	1	0	0	0	0	0	0	0	0	0	0	0	0	0	0
hsa-mir-4660	2	2	2	2	4	5	1	5	6	2	6	6	3	1	1	0	0	4	4	2	4	1	2	3	4	6	2	1	5	3	4	1	2	1	2	0	3	1	1	1	2	3	2	4	6	7	4	1	2
hsa-mir-4707	7	0	1	3	3	0	3	4	2	0	0	1	0	1	2	3	2	2	1	0	0	1	3	0	0	0	0	0	0	2	0	6	0	0	6	0	0	1	0	0	0	1	2	5	0	2	0	3	1
hsa-mir-451b	0	0	0	0	0	0	0	0	0	0	0	0	0	0	0	0	0	0	0	0	0	0	0	0	0	0	0	0	0	0	0	0	0	0	0	0	0	0	0	0	0	0	0	0	0	0	0	0	0
hsa-mir-4781	4	3	1	1	0	0	4	1	8	1	5	7	1	9	2	2	5	2	1	4	5	0	1	1	1	3	4	0	0	0	1	9	1	3	7	2	1	4	0	4	2	1	2	6	2	4	4	1	3
hsa-mir-6511a-1	0	0	0	0	0	0	0	0	0	0	0	0	0	0	0	0	0	0	0	0	0	0	0	0	0	0	0	0	0	0	0	0	0	0	0	0	0	0	0	0	0	0	0	0	0	0	0	0	0
hsa-mir-3195	0	0	1	1	0	0	0	0	0	0	0	0	0	0	0	0	2	0	0	0	0	0	0	0	0	0	0	0	0	0	0	0	0	0	0	0	0	0	1	0	0	0	1	0	1	0	0	0	0
hsa-mir-195	192	756	323	853	587	375	649	491	800	517	424	924	1188	416	776	394	255	967	270	679	1065	563	454	206	667	1664	634	237	488	464	526	571	27	468	567	404	458	317	568	694	422	500	445	491	492	630	449	288	320
hsa-mir-548j	4	4	8	3	4	8	4	10	4	4	7	3	8	7	2	5	2	6	9	12	1	3	4	4	4	3	8	3	5	4	5	5	0	4	7	8	4	2	1	2	6	12	3	6	7	17	9	5	5
hsa-mir-1202	0	0	0	0	0	0	0	0	0	0	0	0	0	0	0	0	0	0	0	0	0	0	0	0	0	0	0	0	0	0	0	0	0	0	0	0	0	0	0	0	0	0	0	0	0	0	0	0	0
hsa-mir-199b	12544	30947	20114	46986	19765	19317	25173	16868	12272	18413	15473	13309	20150	22250	25922	22223	13674	12706	17129	21573	21714	21200	17513	982	5335	24672	20301	9103	21615	14725	5793	22310	1610	21429	31690	12974	26998	17079	18181	12039	27105	20069	18637	31104	21844	28670	16127	23130	10707
hsa-mir-1226	4	4	3	3	4	9	5	7	6	5	0	0	10	5	7	1	3	9	19	7	18	3	2	4	2	12	4	5	5	3	10	10	8	7	7	0	7	5	3	2	2	2	3	6	4	17	7	8	1
hsa-mir-4444-1	7	1	2	4	4	3	3	14	3	2	1	3	5	3	2	4	5	3	5	3	1	1	2	3	3	4	5	2	3	2	6	3	0	4	10	3	2	7	4	1	5	2	2	4	3	7	0	1	0
hsa-mir-4793	0	0	0	0	0	0	0	0	0	0	0	0	0	1	0	0	0	0	0	0	0	0	1	0	0	0	0	0	0	0	0	0	0	0	0	0	0	0	0	0	0	0	0	0	0	0	0	0	0
hsa-mir-3684	2	2	1	1	0	4	1	1	3	1	0	1	1	1	2	2	1	0	3	3	0	1	3	0	1	3	4	1	2	0	1	1	0	0	3	1	3	1	2	0	2	1	1	0	0	1	0	1	0
hsa-mir-4537	0	0	0	0	0	0	0	2	1	0	0	0	1	1	0	0	1	0	0	0	0	0	0	0	0	1	15	0	1	0	0	0	0	0	0	0	0	0	0	0	0	0	0	0	0	0	0	0	0
hsa-mir-515-1	0	0	0	1	3	0	0	1	0	0	0	0	0	0	0	0	0	0	0	1	0	0	0	0	0	0	0	0	0	0	0	0	0	1	1	1	0	0	0	0	0	0	0	0	0	0	0	0	0
hsa-mir-641	0	1	0	1	0	0	1	1	2	0	2	1	6	1	0	2	1	6	1	2	0	1	2	1	1	1	2	1	0	0	0	1	1	0	2	3	1	0	0	2	2	2	1	2	1	6	2	0	0
hsa-mir-4419b	0	0	0	0	3	0	0	3	0	0	0	0	0	1	0	0	0	1	0	1	1	0	0	3	1	1	0	0	1	0	2	0	0	1	1	0	0	0	0	0	0	1	1	0	0	0	0	1	0
hsa-mir-877	2	4	11	6	9	8	3	24	10	20	22	7	4	5	17	17	17	16	12	4	27	10	8	9	2	8	12	7	13	16	8	6	17	15	10	5	20	10	6	17	11	12	8	5	6	24	11	14	7
hsa-mir-4447	0	0	0	0	0	0	0	0	0	0	0	0	0	0	0	0	0	0	0	0	0	0	0	0	0	0	0	0	0	0	0	0	0	0	0	0	0	0	0	0	0	0	0	0	0	0	0	0	0
hsa-mir-4709	4	3	12	17	5	8	7	14	27	10	13	20	20	7	15	7	5	15	12	20	17	12	8	44	10	9	8	6	23	9	5	5	2	8	10	11	15	7	4	4	14	5	8	4	7	15	5	12	4
hsa-mir-4509-3	0	0	0	0	0	0	0	0	0	0	0	0	0	0	0	0	0	0	0	0	0	0	0	0	0	0	0	0	0	0	0	0	0	0	0	0	0	0	0	0	0	0	0	0	0	0	0	0	0
hsa-mir-5584	0	1	0	0	1	0	1	0	0	0	0	0	0	0	1	0	0	0	0	0	0	0	0	0	0	0	0	1	0	0	1	0	0	0	2	0	0	0	1	0	0	0	0	0	0	0	0	0	0
hsa-mir-1273a	0	0	0	0	0	0	0	0	0	0	0	0	0	0	0	0	0	0	0	0	0	0	0	0	0	0	0	0	0	0	0	0	0	0	0	0	0	0	0	0	0	0	0	0	0	0	0	0	0
hsa-mir-1295b	2	0	0	0	0	0	0	0	1	1	0	1	0	0	0	0	0	0	1	0	0	0	0	1	3	0	0	0	0	0	0	0	0	0	0	0	0	0	0	0	0	0	1	0	0	1	0	0	2
hsa-mir-6789	1	0	0	0	0	0	0	0	0	0	0	0	1	0	0	0	0	0	0	0	0	0	0	0	0	0	0	0	0	0	0	0	0	0	0	0	0	0	0	0	0	0	1	0	0	1	0	0	0
hsa-mir-502	75	92	104	132	119	79	85	138	97	117	63	69	79	102	122	55	59	113	157	116	193	104	103	76	37	108	104	80	92	68	88	121	35	157	132	56	103	75	63	75	80	81	73	153	102	182	178	132	47
hsa-mir-6718	0	0	0	1	0	2	2	1	4	1	0	0	5	1	1	4	1	1	2	0	1	4	1	1	0	11	3	2	4	2	0	3	0	2	1	1	2	0	2	1	4	0	7	7	0	1	0	3	0
hsa-mir-548k	3	0	1	1	3	0	0	0	2	1	3	1	0	2	0	1	2	4	2	1	3	1	3	0	1	1	4	3	1	0	1	2	0	2	1	2	0	0	3	1	1	1	0	4	2	2	1	0	0
hsa-mir-4760	0	0	0	0	0	0	0	0	0	0	0	0	0	0	0	0	0	0	0	0	0	0	0	0	0	0	0	0	0	0	0	0	0	0	0	0	0	0	0	0	0	0	0	0	0	0	0	0	0
hsa-mir-664a	153	512	517	371	441	501	738	559	1092	583	522	1117	585	517	743	402	297	1305	1801	661	1550	737	680	415	483	1159	380	388	961	623	1198	552	135	774	420	408	964	427	1008	535	892	622	531	418	770	2129	691	740	258
hsa-mir-3135a	0	0	0	0	0	0	0	1	0	0	0	0	0	0	1	0	0	0	0	1	0	1	0	0	0	0	0	0	0	0	2	0	0	0	0	0	0	0	1	0	0	1	0	0	1	1	0	1	0
hsa-mir-6716	2	6	6	5	6	5	2	7	8	8	4	10	3	13	10	3	3	9	10	8	4	3	3	0	5	11	4	4	3	4	10	9	2	11	11	0	6	7	3	2	3	7	6	9	6	18	5	10	1
hsa-mir-182	10405	30052	26181	60348	42015	27088	72539	39727	141148	29535	61716	100909	61646	18733	80030	27160	12596	142945	85624	41448	102292	78257	34101	103974	71939	134261	37878	24762	50481	32353	146862	39521	2571	49779	28075	33491	86917	31512	23330	35326	52686	62737	40640	60604	41441	90780	112270	56767	20877
hsa-mir-1200	0	0	0	0	0	0	0	0	0	0	0	0	0	0	0	0	0	0	0	0	0	0	0	0	0	0	0	0	0	0	0	0	0	0	0	0	0	0	0	0	0	0	0	0	0	0	0	0	0
hsa-mir-518a-2	0	1	0	3	8	0	0	3	0	1	0	0	0	0	0	0	0	0	0	3	2	0	0	0	0	0	0	0	0	0	0	0	0	0	0	0	0	0	0	0	1	0	0	0	0	1	0	0	0
hsa-mir-4727	1	2	1	6	2	4	2	8	0	2	0	1	0	0	1	1	0	4	0	4	1	1	2	3	1	1	6	0	0	1	1	1	1	3	8	0	2	3	3	1	4	0	4	7	1	5	3	1	2
hsa-mir-3975	0	0	0	0	0	0	0	0	0	0	0	0	0	0	0	0	0	0	0	0	0	0	0	0	0	0	0	0	0	0	0	0	0	0	0	0	0	0	0	0	0	0	0	0	0	0	0	0	0
hsa-mir-328	354	928	752	858	1236	1244	955	1704	887	787	411	629	913	1276	1263	453	480	1640	2747	1421	2640	550	736	601	291	809	1067	970	700	1090	1252	1063	1572	1461	1187	445	2212	1710	588	527	1017	646	534	1223	831	3155	920	1256	308
hsa-let-7a-3	50896	118837	97754	116977	160716	121377	108382	165446	179853	223328	308541	165553	170582	112165	139340	263894	160888	220522	105040	107473	85651	92342	270663	47045	81097	240801	157754	168139	59056	263433	162498	146230	21205	168078	196920	130509	116038	99268	156376	147349	81010	238045	237121	147520	117589	242147	124825	62708	95477
hsa-mir-5194	0	0	0	0	0	0	0	0	0	0	0	0	0	0	0	0	0	0	0	0	0	0	0	1	0	0	0	0	0	0	0	1	0	0	0	0	0	0	0	0	0	0	1	0	0	0	0	0	0
hsa-mir-3659	0	0	0	0	0	0	0	0	0	0	0	0	0	0	0	0	0	0	0	0	0	0	0	0	0	1	0	0	0	0	0	0	0	0	0	0	0	0	0	0	0	0	0	0	0	0	0	0	0
hsa-mir-4315-2	0	1	0	0	1	0	0	0	0	0	0	0	0	0	0	0	0	0	0	0	0	0	0	0	0	0	0	0	0	0	0	0	0	0	0	0	0	0	0	1	0	0	0	0	0	0	0	0	0
hsa-mir-3119-1	0	0	0	0	0	0	0	0	0	0	0	0	0	0	0	0	0	0	0	0	0	0	0	0	0	0	0	0	0	0	0	0	0	0	0	0	0	0	0	0	0	0	0	0	0	0	0	0	0
hsa-mir-4762	1	0	2	1	2	0	1	0	0	0	0	1	3	2	2	1	2	4	1	0	3	2	1	0	1	10	2	3	6	2	5	1	0	4	1	3	2	0	1	0	2	0	2	1	1	3	3	2	1
hsa-mir-6771	0	0	0	1	0	0	0	0	0	0	0	0	0	0	0	0	0	0	0	0	0	0	0	0	0	0	0	0	1	0	0	0	0	0	0	1	0	0	0	0	0	0	0	0	0	0	0	0	0
hsa-mir-1302-11	0	0	0	0	0	0	0	0	0	0	0	0	0	0	0	0	0	0	0	0	0	0	0	0	0	0	0	0	0	0	0	0	0	0	0	0	0	0	0	0	0	0	0	0	0	0	0	0	0
hsa-mir-15a	1197	855	825	1156	691	641	1022	889	1192	1120	972	829	1049	617	1217	1277	910	1201	1244	802	2063	1394	1147	864	513	1670	1221	574	2240	971	1261	1479	68	1268	973	887	1318	779	648	1066	1904	1276	919	1763	1284	1664	2113	1695	604
hsa-mir-4319	0	0	0	0	0	0	0	0	0	0	0	0	0	0	0	0	0	0	0	0	0	0	0	0	0	0	0	0	0	0	0	0	0	0	0	0	0	0	0	0	0	0	0	0	0	0	0	0	0
hsa-mir-3974	0	0	0	0	0	0	0	0	0	0	0	0	0	0	0	0	0	0	0	0	0	0	0	0	0	0	0	0	0	0	0	0	0	0	0	0	0	0	0	0	0	0	0	0	0	0	0	0	0
hsa-mir-191	2940	3319	3287	3207	4912	4298	4976	4763	7508	3129	1938	4516	5911	4354	5016	3323	2519	8998	10995	3929	21327	4299	2971	2700	3041	7465	4068	2743	5078	5108	9533	5566	1450	7198	4068	2604	5971	4864	2383	4089	6195	3610	3170	4994	3377	14141	5714	6805	1654
hsa-mir-3689b	0	0	0	0	0	0	0	0	0	0	0	0	0	0	0	0	0	0	0	0	0	0	0	0	0	0	0	0	0	0	0	0	0	0	0	0	0	0	0	0	0	0	0	0	0	0	0	0	0
hsa-mir-1244-3	0	0	0	0	0	0	0	0	0	0	0	0	0	0	0	0	0	0	0	0	0	0	0	0	0	0	0	0	0	0	0	0	0	0	0	0	0	0	0	0	0	0	0	0	0	0	0	0	0
hsa-mir-5702	0	0	0	0	0	0	0	0	0	1	0	1	0	0	0	0	0	0	0	1	0	0	0	0	0	0	0	0	0	0	0	0	0	0	1	0	0	0	1	0	0	0	0	0	0	0	0	0	0
hsa-mir-7851	0	0	0	0	0	0	0	0	0	0	0	0	1	0	0	0	0	0	0	0	0	0	0	0	0	0	0	0	0	0	1	0	2	1	0	0	0	0	0	0	0	0	0	0	0	0	0	0	0
hsa-mir-495	1	21	21	57	8	20	19	15	28	23	17	19	29	18	21	20	22	21	23	17	32	20	19	2	5	46	14	5	28	17	19	17	2	13	20	9	28	9	9	16	20	28	25	32	33	44	10	39	4
hsa-mir-4435-1	0	0	0	1	0	0	0	0	0	1	0	0	1	0	0	0	0	0	0	0	0	0	0	0	0	0	0	0	0	0	0	0	0	0	1	0	0	0	0	0	0	0	1	0	0	0	0	0	0
hsa-mir-1269b	0	0	0	0	0	0	0	0	0	0	0	0	0	0	0	0	0	0	0	0	0	0	0	0	0	0	0	0	0	0	0	0	0	0	0	0	0	0	0	0	0	0	0	0	0	0	0	0	0
hsa-mir-4267	0	0	0	0	0	0	0	0	0	0	0	0	0	0	0	0	0	0	0	0	0	0	0	0	0	0	0	0	0	0	0	0	0	0	0	0	0	0	0	0	0	0	0	0	0	0	0	0	0
hsa-mir-4777	1	0	1	0	1	0	0	2	1	1	3	1	3	0	1	2	1	2	0	0	0	0	1	0	0	0	1	0	1	0	0	2	0	0	5	1	0	0	0	0	3	1	1	3	0	3	0	1	1
hsa-mir-6125	0	0	0	4	3	0	1	14	7	0	2	1	6	1	0	0	1	0	3	1	2	0	0	3	1	3	1	2	1	3	2	4	1	0	8	0	2	0	0	2	3	0	1	0	1	9	1	1	0
hsa-mir-7843	0	0	1	0	0	0	0	0	0	0	2	0	0	0	0	0	0	0	1	0	2	0	1	0	0	2	0	1	0	0	0	0	0	0	0	0	1	0	1	0	0	1	0	0	0	3	1	1	0
hsa-mir-3653	71	28	48	61	69	20	29	91	24	56	24	32	47	27	27	61	58	28	63	35	311	46	30	14	7	35	47	28	248	39	32	39	94	32	47	69	149	35	39	52	298	36	43	34	31	133	49	143	15
hsa-mir-519d	0	0	0	3	8	0	0	3	0	0	0	0	0	0	0	0	0	0	0	1	1	0	0	0	0	0	0	1	1	0	0	0	1	0	0	1	0	0	0	0	0	0	0	0	0	1	0	0	0
hsa-mir-5703	2	5	4	4	3	7	4	16	12	2	3	5	5	9	4	1	1	9	3	5	0	2	1	3	6	10	10	4	1	1	2	1	4	6	17	0	1	7	0	0	2	3	0	2	2	11	2	0	1
hsa-mir-8056	0	0	0	0	0	0	0	0	0	0	0	0	0	0	0	0	0	0	0	0	0	0	0	0	0	0	0	0	0	0	0	0	0	0	0	0	0	0	0	0	0	0	0	0	0	0	0	0	0
hsa-mir-212	15	39	17	155	31	28	45	69	42	33	23	23	72	22	47	41	23	31	15	112	20	34	25	21	35	54	44	12	25	27	19	44	10	33	88	17	19	26	11	25	27	29	45	57	20	30	18	18	8
hsa-mir-33a	176	73	146	247	82	94	105	189	75	64	35	72	235	72	170	94	65	144	124	95	303	118	118	73	29	107	292	41	274	126	43	166	29	86	151	86	171	87	96	128	231	125	128	185	74	271	264	148	52
hsa-mir-1302-9	0	0	0	0	0	0	0	0	0	0	0	0	0	0	0	0	0	0	0	0	0	0	0	0	0	0	0	0	0	0	0	0	0	0	0	0	0	0	0	0	0	0	0	0	0	0	0	0	0
hsa-mir-4637	0	0	0	0	0	0	0	0	0	1	1	0	0	0	2	0	1	1	0	0	0	0	0	0	0	0	0	1	0	1	0	0	0	0	0	0	0	0	0	2	0	1	0	0	0	0	0	0	0
hsa-mir-548y	0	0	0	0	0	0	0	0	0	0	0	0	0	0	0	0	0	0	0	0	1	0	0	0	0	0	0	1	1	0	0	0	0	0	0	0	1	0	0	0	0	0	0	0	0	0	0	1	0
hsa-mir-758	23	73	30	383	34	39	75	45	64	31	49	75	76	65	64	72	30	54	25	47	34	56	48	13	19	85	49	15	46	28	29	21	4	31	71	33	51	48	31	26	42	54	66	122	40	60	47	45	7
hsa-mir-128-1	525	772	718	955	1415	911	662	1799	765	640	475	583	719	894	1045	442	396	926	864	1124	779	414	648	428	291	947	1089	565	287	556	828	1034	304	1287	1672	318	564	813	396	365	473	612	608	1055	602	1652	760	460	374
hsa-mir-378h	0	0	0	0	0	0	0	0	0	0	0	0	0	0	0	0	0	0	0	0	0	1	0	0	0	0	0	0	0	0	0	0	0	0	0	0	0	0	0	0	0	0	0	0	0	0	0	0	0
hsa-mir-526b	0	2	2	19	65	0	0	20	1	2	0	0	0	0	0	0	2	1	16	14	19	1	4	0	0	0	0	2	1	3	0	0	11	1	2	2	2	1	0	0	13	1	1	0	1	15	0	1	0
hsa-mir-637	0	0	0	0	0	0	0	0	0	0	0	0	0	0	0	0	0	0	0	0	0	0	0	0	0	0	0	0	0	0	0	0	0	0	0	0	0	1	0	0	0	0	0	0	0	0	0	0	0
hsa-mir-4471	0	0	0	0	0	0	0	0	0	0	0	0	0	0	0	0	0	0	0	0	0	0	0	0	0	0	0	0	0	0	0	0	0	0	0	0	0	0	0	0	0	0	0	0	0	0	0	0	0
hsa-mir-6829	0	0	0	0	0	1	1	0	0	0	0	1	0	0	0	0	0	0	0	0	0	0	0	1	0	0	0	1	0	0	0	0	1	0	0	0	0	0	0	0	1	0	0	0	0	0	0	0	0
hsa-mir-622	0	1	0	0	0	0	0	0	0	0	0	0	0	2	0	0	0	0	0	0	0	0	0	0	0	0	0	0	0	0	1	0	0	0	0	3	0	0	0	0	0	0	0	0	0	0	0	0	0
hsa-mir-5571	5	3	0	0	0	0	0	6	5	0	0	0	8	1	0	4	4	0	0	0	0	2	0	5	0	0	8	0	2	0	0	10	0	1	2	5	0	0	2	1	8	0	2	6	0	0	0	3	0
hsa-mir-3655	0	0	2	1	2	2	2	7	1	0	1	1	1	0	0	1	1	3	0	0	2	1	0	0	1	5	3	0	4	0	0	1	0	0	14	1	6	3	1	0	3	0	1	3	0	0	2	7	1
hsa-mir-302d	0	0	0	0	0	0	0	0	0	0	0	0	0	0	0	0	0	0	0	0	0	0	0	0	0	0	0	0	0	0	0	0	0	0	0	0	0	0	0	0	0	0	0	0	0	0	0	0	0
hsa-mir-1302-1	0	0	0	0	0	0	0	0	0	0	0	0	0	0	0	0	0	0	0	0	0	0	0	0	0	0	0	0	0	0	0	0	0	0	0	0	0	0	0	0	0	0	0	0	0	0	0	0	0
hsa-mir-6834	0	0	0	0	1	0	1	0	0	0	0	0	0	0	1	0	1	0	0	1	1	0	0	0	1	2	1	0	1	0	0	0	1	1	0	0	0	0	1	0	0	0	0	0	0	0	1	1	0
hsa-mir-2113	0	1	0	0	1	0	0	0	0	0	0	0	0	0	0	0	0	0	0	0	0	0	0	0	0	0	0	0	0	0	0	0	0	0	0	0	0	0	0	0	0	0	0	0	0	0	0	0	0
hsa-mir-6724-2	0	0	0	0	0	0	0	0	0	0	0	0	0	0	0	0	0	0	0	0	0	0	0	0	0	0	0	0	0	0	0	0	0	0	0	0	0	0	0	0	0	0	0	0	0	0	0	0	0
hsa-mir-4696	0	0	0	0	0	0	0	0	0	0	0	0	0	0	0	0	0	0	0	0	0	0	0	0	0	0	0	0	0	0	0	0	0	0	0	0	0	0	0	0	0	0	0	0	0	0	0	0	0
hsa-mir-3154	1	0	0	2	0	0	2	0	0	1	3	0	0	1	0	4	1	0	2	2	0	1	1	0	3	2	2	3	0	3	4	2	0	1	0	0	0	0	1	1	0	3	0	1	0	3	0	1	0
hsa-mir-570	2	4	5	6	0	1	2	0	1	3	1	3	7	5	4	3	2	3	9	1	6	7	3	4	0	4	5	3	5	5	7	2	0	3	6	3	4	1	6	3	3	2	7	1	3	5	6	6	3
hsa-mir-129-2	41	162	8	8	9	13	60	42	29	7	5	8	11	96	18	5	4	51	54	162	18	7	4	5	9	6	6	8	9	19	1	11	9	9	184	6	9	68	4	12	11	2	22	11	8	10	14	61	6
hsa-mir-1910	0	1	0	2	1	2	1	1	0	1	0	0	4	0	1	0	1	1	1	3	4	3	1	0	0	0	2	1	1	0	0	1	1	1	0	0	0	2	0	0	0	0	0	1	0	0	0	1	0
hsa-mir-4533	0	0	0	0	0	0	1	0	0	0	0	1	1	0	0	0	0	2	1	0	0	0	0	0	1	3	0	0	0	1	2	0	0	0	0	0	0	0	1	0	0	0	0	0	0	2	0	2	0
hsa-mir-766	131	43	30	38	21	32	36	160	52	12	16	27	95	45	27	49	71	28	64	41	78	49	32	51	12	34	71	33	136	27	52	122	41	38	70	18	40	58	24	30	144	37	29	119	36	85	37	68	15
hsa-mir-150	81168	3443	2216	4965	2324	2863	3259	28522	6028	1573	1678	1864	28780	3487	2555	9924	28005	1784	2161	2994	4131	13428	1111	6967	2408	4670	12554	1022	37007	2041	1684	27444	1262	3519	4752	6351	3276	6730	2581	3864	58818	1598	6982	33274	2262	3740	2413	12511	1279
hsa-mir-3130-2	31	28	22	148	121	19	29	115	24	17	0	24	87	12	29	6	8	54	14	60	23	15	10	35	6	30	34	13	12	21	39	37	52	36	64	20	10	22	12	14	10	13	23	43	1	36	2	15	5
hsa-mir-384	0	0	0	0	0	0	0	0	0	0	0	0	0	0	0	0	0	0	0	0	0	0	0	0	0	0	0	0	0	0	0	0	0	0	0	0	0	0	0	0	0	0	0	0	0	0	0	0	0
hsa-mir-4524a	1	0	1	3	2	3	1	0	2	3	1	3	4	2	3	0	3	1	3	2	2	1	6	0	2	2	2	1	1	1	0	1	0	1	1	0	0	1	3	0	1	4	5	2	3	1	3	4	0
hsa-mir-5580	0	0	0	0	1	0	0	0	0	0	0	0	0	0	0	0	0	0	0	0	0	0	0	0	0	0	0	0	0	0	0	0	0	0	0	0	0	0	0	0	0	0	0	0	1	0	0	0	0
hsa-mir-3945	0	0	0	0	0	0	0	0	0	0	1	0	1	0	0	1	0	0	0	0	0	0	0	1	0	0	0	0	0	0	0	0	0	0	0	0	0	0	0	0	0	0	0	0	0	0	0	0	0
hsa-mir-3670-2	0	0	0	0	0	0	0	0	0	0	0	0	0	0	0	0	0	0	0	0	0	0	0	0	0	0	0	0	0	0	0	0	0	0	0	0	0	0	0	0	0	0	0	0	0	0	0	0	0
hsa-mir-4647	0	0	1	2	0	0	0	0	0	0	4	0	0	0	1	1	0	4	0	0	0	1	0	1	0	0	0	1	1	1	3	2	1	0	0	0	0	1	1	2	0	0	1	1	0	1	0	0	0
hsa-mir-4496	1	0	0	0	0	0	0	3	0	0	0	0	1	0	0	0	1	0	0	0	0	0	0	0	0	0	1	0	1	0	0	0	0	0	0	0	0	0	0	0	1	0	0	1	0	0	0	1	0
hsa-mir-4513	0	0	0	0	0	0	0	0	0	0	0	0	0	0	0	0	0	0	0	0	0	0	0	0	0	0	0	0	0	0	0	0	0	0	0	0	0	0	0	0	0	0	0	0	0	0	0	0	0
hsa-mir-30c-1	1160	3861	9314	4111	5024	4875	4142	5517	9636	6939	3890	9692	6332	4576	6032	4705	3397	11610	19320	4575	27420	3408	5887	2708	4964	13314	5787	3709	7068	8427	11216	4260	1254	6701	6370	4188	14814	4445	5084	6383	10187	7307	4618	4011	7956	28131	3789	12516	3603
hsa-mir-548as	0	0	0	0	0	0	0	0	0	0	0	0	0	0	0	0	0	0	0	0	0	0	0	0	0	0	0	0	0	0	0	0	0	0	0	0	0	0	0	0	0	0	0	0	0	0	0	0	0
hsa-mir-486-2	3621	2229	758	9177	3926	1554	6076	1125	5037	3612	3691	2200	1877	1283	5487	5123	822	5732	2378	6192	6214	12974	3568	223	2753	3166	1678	4065	3102	3856	7918	556	2868	3758	1711	1874	1561	3110	813	2141	3431	8139	2091	6344	6080	3079	20346	1379	1374
hsa-mir-3591	0	0	0	0	0	0	0	0	0	0	0	0	0	0	0	0	0	0	0	0	0	0	0	0	0	1	0	0	0	0	0	2	0	0	0	0	0	0	0	0	0	0	0	0	0	0	0	0	0
hsa-mir-3134	0	0	0	0	0	0	0	0	0	0	0	0	0	0	0	0	0	0	0	0	0	0	0	0	0	0	0	0	0	0	0	0	0	0	0	0	0	0	0	0	0	0	0	0	0	0	0	0	0
hsa-mir-892b	3	0	0	0	0	0	0	0	0	0	1	0	0	0	0	0	0	0	0	0	0	0	0	0	0	1	0	0	0	0	0	0	0	0	0	0	1	0	0	0	7	8	0	0	0	0	0	0	0
hsa-mir-302f	0	0	0	0	0	0	0	0	0	0	0	0	0	0	0	0	0	0	0	0	0	0	0	0	0	0	0	0	0	0	0	0	0	0	0	0	0	0	0	0	0	0	0	0	0	0	0	0	0
hsa-mir-3171	0	0	0	0	0	0	0	0	0	0	0	0	0	0	0	0	0	0	0	0	0	0	0	0	0	0	0	0	0	0	0	0	0	0	0	0	0	0	0	0	0	0	0	0	0	0	0	0	0
hsa-mir-3186	0	0	0	0	0	0	0	0	0	0	0	0	0	0	0	0	0	0	0	0	0	0	0	0	0	0	0	0	0	0	0	0	0	0	0	0	0	0	0	0	0	0	0	0	0	0	0	0	0
hsa-mir-509-3	3	6	4	7	21	6	3	11	9	4	15	7	16	5	5	13	3	25	20	5	13	13	22	4	4	17	10	1	2	23	5	9	3	4	8	0	13	24	7	10	6	12	22	13	12	46	6	10	6
hsa-mir-103a-2	27450	52076	84160	61832	51080	64648	56715	52280	223669	61438	95571	141121	97921	56470	67512	48918	45696	198929	151933	57186	101729	49906	67723	77866	106687	200287	43387	45725	105133	66497	169642	55881	12337	70049	57283	40128	98851	49929	44084	60729	78372	86010	65487	62621	76476	179450	72855	105186	37723
hsa-mir-603	0	0	1	0	0	0	0	0	0	0	0	0	1	0	0	0	0	0	0	0	1	0	0	0	0	0	0	0	0	0	2	0	0	0	0	0	0	0	0	0	0	0	1	0	0	0	0	0	0
hsa-mir-1302-8	0	0	0	0	0	0	0	0	0	0	0	0	0	0	0	0	0	0	0	0	0	0	0	0	0	0	0	0	0	0	0	0	0	0	0	0	0	0	0	0	0	0	0	0	0	0	0	0	0
hsa-mir-3150a	0	0	0	0	0	0	0	0	0	0	0	0	0	0	0	0	1	0	3	1	0	0	0	0	0	0	2	0	0	2	0	1	1	0	1	0	1	0	0	1	1	0	0	0	0	0	1	2	1
hsa-mir-382	22	62	27	325	36	28	52	47	31	62	48	30	57	44	58	57	26	28	24	38	28	47	34	7	10	59	41	14	60	31	14	21	9	25	68	26	54	48	39	17	51	47	57	81	52	51	35	36	6
hsa-mir-3124	0	0	2	0	1	2	0	2	3	1	1	1	5	0	3	0	3	0	4	2	3	1	2	1	1	2	1	1	1	2	0	3	0	2	7	0	0	2	0	0	4	0	0	1	0	0	0	2	0
hsa-mir-645	0	0	0	0	0	0	0	0	0	0	0	0	0	0	1	0	0	0	0	0	0	0	0	0	0	0	0	0	0	0	0	0	0	0	0	0	0	0	0	0	0	0	0	0	0	0	0	0	0
hsa-mir-1827	0	0	0	0	0	0	0	0	0	0	0	0	0	0	0	0	0	0	0	0	0	0	0	0	0	0	0	0	0	0	0	0	0	0	0	0	0	0	0	0	0	0	0	0	0	0	0	0	0
hsa-mir-6808	1	5	2	8	5	4	8	8	2	1	0	0	5	2	4	5	0	2	4	1	4	1	3	0	0	7	3	4	3	1	8	1	7	5	1	1	1	4	1	3	4	2	0	6	2	6	8	2	2
hsa-mir-3668	0	0	0	0	0	0	0	0	0	0	0	0	0	0	0	0	0	0	0	0	0	0	0	0	0	0	0	0	0	0	0	0	0	0	0	0	0	0	0	0	0	0	0	0	0	0	0	0	0
hsa-mir-3200	13	23	27	31	33	25	20	21	22	27	11	37	26	31	35	22	13	44	63	31	63	20	20	18	5	36	23	28	22	39	35	20	13	42	36	9	55	24	7	20	40	34	24	23	27	89	43	31	9
hsa-mir-6797	0	0	0	0	0	0	0	2	1	0	1	0	0	0	0	0	0	1	0	0	1	0	0	2	0	0	0	0	1	1	1	0	0	0	0	1	0	0	0	1	0	0	0	1	0	1	0	1	0
hsa-mir-3139	0	1	0	1	0	0	0	0	1	0	0	0	1	0	0	0	0	0	0	0	0	0	0	0	0	0	0	0	0	0	0	2	0	0	0	0	0	0	1	0	0	0	0	0	0	0	0	0	0
hsa-mir-505	189	168	233	387	260	174	189	343	273	203	102	219	393	205	293	221	183	462	503	357	687	246	210	248	104	372	370	208	564	247	317	252	77	298	402	91	487	219	177	205	359	210	250	319	231	918	278	398	73
hsa-mir-656	1	0	0	11	0	0	2	1	3	2	1	2	1	0	0	1	0	1	0	2	1	6	1	0	2	2	0	0	3	1	3	0	0	2	0	0	1	1	2	1	0	4	2	1	3	0	0	3	0
hsa-mir-5695	2	1	1	0	2	1	0	0	0	0	2	1	0	0	0	0	0	1	5	2	3	4	1	0	0	0	0	0	0	2	0	1	0	1	2	1	4	0	0	0	1	0	0	2	0	0	2	1	0
hsa-mir-4430	0	1	0	0	1	1	0	1	0	0	0	0	0	0	0	0	0	0	0	0	1	0	0	0	0	0	0	0	1	0	0	0	0	1	2	0	0	0	0	0	0	0	0	0	0	0	0	0	0
hsa-mir-1271	26	26	29	32	45	17	30	45	16	19	13	11	25	21	45	37	14	9	53	41	67	15	25	5	8	14	33	18	22	32	35	26	13	29	48	12	40	27	26	17	33	26	14	37	21	65	24	44	17
hsa-mir-4539	0	0	0	0	0	0	0	0	2	0	0	0	3	0	0	0	2	0	0	0	0	0	0	0	0	0	0	0	0	0	0	2	0	0	0	2	0	0	0	0	0	0	0	0	0	0	0	2	0
hsa-mir-4771-2	0	0	0	0	0	0	1	0	1	0	0	0	0	0	0	0	0	0	0	0	0	0	0	0	0	2	0	0	0	0	1	0	0	1	0	1	0	0	0	0	0	0	0	0	0	0	0	0	0
hsa-mir-10b	69788	159962	230937	177213	175227	157485	225758	134183	239090	78836	160193	418304	192593	185665	238021	139096	63555	505102	272312	206448	433849	68492	186319	253539	152814	547148	57434	136945	167519	100185	161750	193558	10442	203338	158511	110344	409863	208996	127334	154737	257592	169074	187690	122122	168549	616989	216656	242407	132903
hsa-mir-8067	0	0	0	0	0	0	0	0	0	0	0	0	0	0	0	0	0	0	0	0	0	0	0	0	0	0	0	0	0	0	0	0	0	0	0	0	0	0	0	0	0	0	0	0	0	0	0	0	0
hsa-mir-1231	0	0	0	0	0	0	0	0	0	0	0	0	0	0	0	0	0	0	0	0	0	0	0	0	0	0	0	0	0	0	0	0	0	0	0	0	0	0	0	1	0	0	0	0	0	0	0	0	0
hsa-mir-20b	260	120	65	176	126	76	172	108	178	138	107	97	64	52	140	353	125	150	245	155	676	256	211	12	69	162	76	170	398	173	224	88	22	146	62	143	336	99	81	172	436	320	103	250	323	254	525	328	118
hsa-mir-381	44	298	123	754	127	136	168	171	147	145	234	170	230	189	185	170	109	134	109	173	99	112	164	19	39	299	155	64	163	113	55	63	25	99	240	138	133	123	181	73	142	220	149	286	257	168	130	161	38
hsa-mir-520f	0	0	0	4	6	0	0	5	0	0	0	0	0	0	0	0	0	0	0	5	1	0	1	0	0	0	0	0	0	0	0	0	0	0	0	0	2	0	0	0	1	0	0	0	0	0	0	1	0
hsa-mir-4520-1	1	2	0	2	2	1	0	0	6	1	0	0	0	1	0	0	2	2	0	1	0	1	0	0	0	2	0	0	1	2	0	1	1	1	0	2	0	1	1	0	2	0	1	1	0	1	0	1	2
hsa-mir-3183	0	0	0	0	0	0	0	2	0	0	0	1	0	0	0	0	0	0	0	0	0	0	0	0	0	0	1	0	0	0	0	0	0	0	0	0	1	0	0	0	0	0	1	0	0	0	0	0	0
hsa-mir-6770-1	0	0	0	0	0	0	0	0	0	0	0	0	1	0	0	0	0	0	0	0	0	0	0	0	0	0	0	0	0	0	0	0	0	0	0	0	0	0	0	0	0	0	0	0	0	0	0	0	0
hsa-mir-34b	3	16	8	10	14	7	15	6	16	11	5	9	11	13	18	13	9	16	29	4	38	15	16	4	1	39	15	13	30	12	13	22	3	29	20	10	53	8	16	13	43	15	11	10	44	31	5	20	4
hsa-mir-4791	7	2	3	21	6	9	9	22	4	3	4	3	20	7	3	5	2	9	2	6	6	2	3	0	1	4	30	5	7	6	1	10	2	6	19	7	0	4	5	1	5	2	4	1	1	4	4	6	2
hsa-mir-6876	0	1	0	0	0	0	0	0	0	1	0	0	0	0	1	0	0	0	0	0	0	0	0	0	0	0	0	0	0	0	1	0	0	0	1	0	0	0	0	0	0	0	0	0	1	0	0	1	0
hsa-mir-5196	4	0	0	0	0	0	0	2	0	0	0	0	0	0	0	0	1	0	0	0	0	0	0	0	0	0	1	0	1	0	0	0	0	0	1	0	0	0	0	0	0	0	1	0	0	0	0	0	0
hsa-mir-219a-2	0	4	6	1	3	5	3	5	1	1	3	1	3	1	5	2	1	3	1	0	5	6	3	0	0	3	7	1	5	2	2	0	0	5	5	1	2	0	4	3	2	3	1	5	2	17	10	4	17
hsa-mir-320b-2	15	14	27	75	46	11	24	38	27	31	3	14	30	23	33	10	22	32	30	32	101	24	13	13	4	23	24	14	25	29	28	19	17	28	26	15	16	21	24	24	30	22	24	21	15	68	26	41	13
hsa-mir-551b	8	10	6	23	20	6	22	31	7	3	8	39	4	3	13	33	2	4	4	7	29	5	6	7	0	7	9	8	19	30	4	2	3	30	19	13	29	9	4	18	11	6	14	39	10	5	23	17	11
hsa-mir-516a-1	0	0	0	7	3	0	0	5	0	0	0	0	0	0	0	0	0	0	2	2	4	0	1	0	0	0	0	0	0	0	0	0	3	0	0	0	0	0	0	0	1	0	1	1	0	1	0	0	0
hsa-mir-19a	159	149	223	117	71	94	142	82	146	158	149	127	126	72	146	202	139	187	309	51	1070	218	219	38	55	219	109	118	625	270	112	125	1	152	121	157	261	91	185	239	492	257	218	163	200	539	234	389	183
hsa-mir-550a-1	15	6	10	19	28	10	18	18	14	16	6	10	11	13	22	20	10	29	23	26	50	19	13	12	5	16	14	19	5	23	51	12	14	38	12	9	14	13	5	18	6	24	10	22	24	44	38	16	6
hsa-mir-3692	1	0	0	1	1	1	1	0	0	1	0	0	0	1	0	0	0	1	0	0	0	1	0	0	0	0	0	0	0	0	0	0	0	0	0	0	0	0	0	0	0	1	0	0	1	0	0	0	0
hsa-mir-4303	0	0	0	0	0	0	0	0	0	0	0	0	0	0	0	0	0	0	0	0	0	0	0	0	0	0	0	0	0	0	0	0	0	0	0	0	0	0	0	0	0	0	0	0	0	0	0	0	0
hsa-mir-6810	0	0	1	0	2	0	1	2	5	0	1	0	0	1	0	1	1	0	6	0	0	1	0	0	0	0	2	1	1	1	2	1	0	3	0	0	1	0	1	0	1	0	0	1	1	5	2	3	0
hsa-mir-5583-1	0	0	0	0	0	0	0	0	0	0	0	0	0	0	0	0	0	0	0	0	0	0	0	0	0	0	0	0	0	0	0	0	0	0	0	0	0	0	0	0	0	0	0	0	0	1	0	0	0
hsa-mir-3689a	0	0	0	0	0	0	0	0	0	0	0	0	0	0	0	0	0	0	0	0	0	0	0	0	0	0	0	0	1	0	0	0	0	0	0	0	0	0	0	0	0	0	0	0	0	0	0	0	0
hsa-mir-660	428	609	849	468	325	483	473	400	529	687	517	458	414	441	718	482	432	591	975	280	727	536	695	202	128	631	316	314	1062	649	344	536	45	643	444	388	723	383	503	457	930	860	602	686	640	1293	653	766	529
hsa-mir-379	642	2979	1021	16888	2651	2074	3253	3074	2720	1775	2882	3279	5854	2817	2903	1718	907	2254	1356	3871	1224	2580	1700	480	876	6090	2673	584	2066	1345	1289	1025	352	1761	3633	1887	2171	2251	1479	861	1941	2393	2297	3705	1984	2387	2420	1785	359
hsa-mir-4322	0	0	0	0	0	0	0	0	0	0	0	0	0	0	0	0	0	0	0	0	0	0	0	0	0	0	0	0	0	0	0	1	0	0	0	0	0	0	0	0	0	0	0	0	0	0	0	0	0
hsa-mir-6839	2	0	2	0	1	1	0	1	0	1	1	0	0	0	1	1	0	0	3	2	0	0	0	0	0	1	1	0	4	0	0	1	0	0	0	1	1	0	0	1	0	1	0	0	0	0	0	0	0
hsa-mir-4277	0	0	0	0	0	0	0	0	0	0	0	0	0	0	0	0	0	0	0	0	0	0	0	0	0	0	0	0	0	0	0	0	0	0	0	0	0	0	0	0	0	0	0	0	0	0	0	0	0
hsa-mir-4433b	3	4	2	5	0	0	6	0	2	0	1	4	1	0	0	2	1	1	1	4	20	0	2	1	6	0	8	2	1	3	11	0	0	0	1	1	0	0	2	0	1	3	2	6	4	0	12	2	1
hsa-mir-8086	0	0	0	0	0	0	0	0	0	0	0	0	0	0	0	0	0	0	0	0	0	0	0	0	0	0	0	0	0	0	0	0	0	0	0	0	0	0	0	0	0	0	0	0	0	0	0	0	0
hsa-mir-4451	0	0	0	0	0	0	0	0	0	0	0	0	0	0	0	0	0	0	0	0	1	0	1	0	0	0	0	0	0	0	0	0	0	0	0	0	0	0	0	0	0	0	0	0	0	1	0	0	1
hsa-mir-7850	0	1	0	0	0	0	0	5	1	0	0	0	2	0	1	0	2	3	0	0	1	2	0	0	0	1	2	1	2	1	5	0	1	0	0	0	1	0	1	0	2	0	1	1	0	3	2	0	0
hsa-mir-3148	0	0	0	0	0	0	0	0	0	0	0	0	0	0	0	0	0	0	0	0	0	0	0	0	0	0	0	0	0	0	0	0	0	0	0	0	0	0	0	0	0	0	0	0	0	0	0	0	0
hsa-mir-548ae-1	0	0	0	0	0	0	0	0	0	0	0	0	0	0	0	0	0	0	0	0	0	0	0	0	0	0	0	0	0	0	0	0	0	0	0	0	0	0	0	0	0	0	0	0	0	0	0	0	0
hsa-mir-548f-3	0	0	0	0	0	0	0	0	0	0	0	0	0	0	0	0	0	0	0	0	0	0	0	0	0	0	0	0	0	0	0	0	0	0	0	0	0	0	0	0	0	0	0	0	0	0	0	0	0
hsa-mir-571	0	0	0	0	0	0	0	0	0	0	0	0	0	0	0	0	0	0	0	0	0	0	0	0	0	0	0	0	0	0	0	0	0	0	0	0	0	0	0	0	0	0	0	0	0	0	0	0	0
hsa-mir-3175	0	0	1	3	0	0	0	2	0	0	0	0	2	3	0	0	0	0	0	1	0	2	0	1	1	0	5	1	0	1	0	1	0	0	2	0	0	0	0	0	1	0	0	0	0	0	0	1	0
hsa-mir-200b	1312	2371	4587	4705	5471	5504	3700	5457	6303	6996	4315	4287	3011	4381	4843	3712	3641	9079	11543	3039	6393	2675	5015	4585	3099	7081	5039	3629	3355	7881	7248	4690	444	6778	8131	2478	3903	5000	3611	3789	4964	5545	3381	5993	3808	16854	5636	3728	2518
hsa-mir-516b-1	0	0	0	5	4	0	0	2	0	0	0	0	0	0	0	0	1	0	1	1	3	0	1	0	0	0	0	0	0	0	0	0	0	0	0	1	0	0	0	0	3	0	0	0	1	4	0	0	0
hsa-mir-892c	2	0	0	0	0	0	0	0	0	0	1	0	0	0	0	1	0	0	0	0	0	0	0	0	0	1	0	0	0	0	0	0	0	0	0	0	0	0	0	0	7	9	0	0	0	0	0	0	0
hsa-mir-888	3	0	0	0	1	0	1	0	1	7	5	0	4	2	1	1	0	0	0	1	0	0	0	0	0	8	0	1	0	1	0	0	0	0	0	1	0	0	0	0	14	24	0	1	0	0	1	0	0
hsa-mir-1973	0	0	0	0	0	0	0	0	0	0	0	0	0	0	0	0	0	0	0	0	0	0	0	0	0	0	0	0	0	0	0	0	0	0	0	0	0	0	0	0	0	0	0	0	0	0	0	0	0
hsa-mir-6127	0	0	0	0	0	0	0	0	0	0	0	0	0	0	0	0	0	0	0	0	0	0	0	0	0	0	0	0	0	0	0	0	0	0	0	0	0	0	0	0	0	0	0	0	0	0	0	0	0
hsa-mir-6844	0	0	0	1	0	0	0	0	0	0	0	1	0	0	0	0	0	0	0	0	2	0	1	0	0	0	3	0	0	1	0	0	0	0	1	2	0	0	1	1	0	0	1	2	0	1	0	0	0
hsa-mir-5004	0	1	0	0	0	0	0	0	1	0	0	0	0	0	0	0	0	0	0	0	0	0	0	0	0	0	0	0	0	0	0	0	0	0	0	0	0	0	0	0	0	0	0	0	0	0	0	0	0
hsa-mir-203b	50	156	255	190	228	170	294	230	525	230	369	397	419	240	231	106	78	714	981	178	865	253	248	371	324	450	219	102	799	259	561	269	10	324	214	247	569	194	66	259	348	182	271	133	176	912	478	619	266
hsa-mir-514a-2	5	15	35	23	10	11	10	15	43	20	20	47	40	25	15	10	4	56	37	9	18	9	26	31	14	56	14	10	10	35	11	17	1	16	21	10	31	32	11	9	10	13	25	11	7	60	8	19	6
hsa-mir-198	0	0	0	2	0	0	0	0	0	0	0	0	0	0	1	0	1	0	0	1	0	0	0	0	0	0	0	0	0	0	0	0	0	1	0	0	0	0	0	3	0	0	0	1	0	0	0	0	1
hsa-mir-6790	0	0	0	0	0	0	0	0	0	0	0	0	0	0	0	0	0	0	0	0	0	0	0	0	0	0	0	0	0	0	0	0	0	0	0	0	0	0	0	0	0	0	0	0	0	0	0	0	0
hsa-mir-576	106	71	75	78	73	55	68	68	142	59	54	81	82	59	97	80	83	139	199	57	259	65	106	32	57	106	87	69	97	98	134	82	6	91	80	67	167	71	60	53	155	89	75	119	87	192	105	203	52
hsa-mir-3149	0	0	0	0	0	0	0	0	0	0	1	0	1	0	0	0	0	0	0	0	0	0	0	0	0	0	0	0	0	0	0	0	0	1	0	1	0	0	1	0	0	0	1	0	0	0	0	0	0
hsa-mir-3689c	0	0	0	0	0	0	0	0	0	0	0	0	0	0	0	0	0	0	0	0	0	0	0	0	0	0	0	0	0	0	0	0	0	0	0	0	0	0	0	0	0	0	0	0	0	0	0	0	0
hsa-mir-4672	0	0	0	0	1	1	0	0	0	1	0	0	0	0	0	0	0	1	0	1	0	0	0	0	0	0	0	1	0	0	0	0	0	0	2	0	0	0	0	0	0	0	0	0	0	0	1	0	1
hsa-mir-617	0	0	0	0	0	0	0	0	0	0	0	0	0	0	0	0	0	0	0	0	0	0	0	0	0	0	0	0	0	0	0	0	0	0	0	0	0	0	0	0	0	0	0	0	0	0	0	0	0
hsa-mir-5009	1	0	2	1	0	0	0	0	0	0	1	0	0	0	1	0	0	1	0	0	0	0	0	0	0	2	1	0	0	0	2	0	0	0	0	0	1	1	0	0	0	1	0	1	0	1	0	2	0
hsa-mir-4330	0	0	0	0	0	0	0	0	0	0	0	0	0	0	0	0	0	0	0	0	0	0	0	0	0	0	0	0	0	0	0	0	0	0	0	0	0	0	0	0	0	0	0	0	0	0	0	0	0
hsa-mir-4711	0	0	0	0	0	0	0	0	0	0	0	0	0	0	0	0	0	0	0	0	0	0	0	0	0	0	0	0	0	0	0	0	0	0	0	0	0	0	0	0	0	0	0	0	0	0	0	0	0
hsa-mir-1283-2	0	0	0	1	1	0	0	2	0	0	0	0	0	0	0	0	0	0	0	1	0	0	0	0	0	0	0	0	0	0	0	0	0	0	0	0	0	0	0	0	0	0	0	0	0	0	0	0	0
hsa-let-7c	11626	53503	52372	76975	62890	57926	50404	73327	83294	63404	77356	70639	52153	61421	60555	51500	30294	92363	66115	68769	48092	36300	66863	11287	42158	102710	72626	42684	27034	59125	57659	42370	12639	59999	77641	33408	63676	42371	50018	33868	36715	57250	53635	48971	43937	110571	51848	33830	27339
hsa-mir-4302	0	0	0	0	0	0	0	0	0	0	0	0	0	0	0	0	0	0	0	0	0	0	0	0	0	0	0	0	0	0	0	0	0	0	0	0	0	0	0	0	0	0	0	0	0	0	0	0	0
hsa-mir-6068	0	0	0	0	0	0	0	0	0	0	0	0	0	0	0	0	0	0	0	0	0	0	0	0	0	0	0	0	0	0	0	0	0	0	0	0	0	0	0	0	0	0	0	0	0	0	0	0	0
hsa-mir-1-2	6	105	87	143	98	63	80	92	141	282	252	211	128	25	877	172	72	328	106	65	402	38	1047	11	109	193	152	451	101	204	161	70	0	91	59	87	179	46	297	119	115	171	317	83	278	167	93	103	69
hsa-mir-7706	10	12	15	11	34	14	10	59	17	12	8	9	26	15	8	12	9	22	18	15	10	6	5	28	3	21	22	10	14	11	15	16	4	26	45	16	7	12	11	5	15	9	8	13	3	29	11	20	3
hsa-mir-3919	0	0	0	0	0	0	0	0	0	0	0	1	0	0	0	0	0	0	0	0	0	0	0	0	0	0	0	0	0	0	0	0	0	0	0	0	1	0	0	0	0	0	0	0	0	0	0	0	0
hsa-mir-6124	0	0	0	0	0	0	0	0	0	0	0	0	0	0	0	0	0	0	0	0	0	0	0	0	0	0	0	0	0	0	0	0	0	0	0	0	0	0	0	0	0	0	0	0	0	0	0	0	0
hsa-mir-4650-2	0	0	0	0	0	0	0	0	0	0	0	0	0	0	0	0	0	0	0	0	0	0	0	0	0	0	0	0	0	0	0	0	0	0	0	0	0	0	0	0	0	0	0	0	1	0	0	0	0
hsa-mir-3907	0	0	0	0	0	0	2	2	1	1	0	0	0	1	1	0	1	0	0	3	3	0	0	1	0	0	0	1	1	0	1	0	1	2	1	0	0	1	0	0	2	0	0	0	0	4	0	1	0
hsa-mir-151a	9052	19547	15653	26634	26653	24338	19271	28800	35570	18494	21777	25831	27836	23110	26256	15202	10305	37949	22921	28201	14794	15686	18176	20394	17578	36264	22289	15985	9162	20186	34107	22037	7464	28605	33358	10911	13584	20184	13039	13811	10785	20893	19229	23704	13059	28947	23917	11191	7712
hsa-mir-3155a	0	0	1	0	0	0	0	0	1	0	0	0	0	0	0	0	0	0	0	2	0	2	0	1	0	0	0	0	0	2	0	0	2	1	0	0	2	0	0	0	0	1	0	0	0	0	0	0	0
hsa-mir-6086	0	0	0	0	0	0	0	0	0	0	0	0	0	0	0	0	0	0	0	0	0	0	0	0	0	0	0	0	0	0	0	0	0	0	0	0	0	0	0	0	0	0	0	0	0	0	0	0	0
hsa-mir-124-1	0	1	0	0	2	1	0	0	0	1	0	0	0	1	1	0	0	0	0	1	1	2	0	0	0	0	0	1	0	0	0	1	0	0	2	1	0	0	0	0	0	0	0	0	0	0	1	0	1
hsa-mir-889	15	60	44	252	19	26	38	27	37	39	42	50	47	30	54	32	24	28	20	23	17	27	30	15	8	53	22	10	38	29	21	19	2	20	107	27	25	28	20	19	23	36	48	52	41	28	24	31	14
hsa-mir-6504	0	0	0	0	0	0	0	1	0	0	0	0	1	0	0	1	1	0	0	0	0	0	0	0	1	0	1	0	0	0	0	1	0	0	2	0	0	0	0	1	0	0	0	0	1	0	0	0	1
hsa-mir-374b	580	1077	776	869	973	902	1079	761	1179	1058	701	1170	1751	995	1220	840	503	1684	1351	730	2392	1306	998	598	392	2177	1018	504	975	1184	1226	822	62	1420	1018	660	905	738	781	960	1285	1144	1084	1262	885	2271	1311	674	496
hsa-mir-1249	11	13	11	2	27	6	10	21	7	8	5	13	18	10	9	7	10	4	11	17	8	5	13	6	9	26	14	4	6	7	13	12	4	12	15	5	10	5	7	11	11	7	10	11	11	19	4	13	6
hsa-mir-485	1	7	6	24	10	5	8	9	14	12	7	11	14	13	4	12	10	9	14	12	16	6	11	4	3	25	8	7	11	14	11	2	2	6	17	12	18	10	5	5	10	19	15	24	12	23	6	14	0
hsa-mir-140	10052	13365	10806	13920	9540	10691	10490	10126	18363	10323	15378	15523	18714	9306	17674	10321	9398	20153	14113	12923	9095	9138	11374	8892	8940	18429	8772	8649	13870	9690	12896	13036	3405	10034	11416	6330	13364	9214	12308	8727	13668	12269	10500	15919	21047	17363	12706	13043	5164
hsa-mir-3140	1	0	0	2	0	0	1	0	0	0	0	0	2	0	1	0	2	1	1	0	0	0	1	2	1	2	0	3	2	0	0	1	0	0	0	1	1	0	0	0	2	3	4	1	1	0	0	0	0
hsa-mir-297	0	0	0	0	0	0	0	0	0	0	0	0	0	0	0	0	0	0	0	0	0	0	0	0	0	0	0	0	0	0	0	0	0	0	0	0	0	0	0	0	0	0	0	0	0	0	0	0	0
hsa-mir-4668	13	10	6	11	4	4	5	9	6	5	8	7	11	2	4	6	8	4	7	2	22	3	5	2	2	10	3	2	46	8	5	8	0	7	5	3	11	3	8	3	41	1	7	4	2	10	6	14	0
hsa-mir-4794	1	1	0	0	0	0	0	2	1	0	0	0	0	0	0	0	0	0	0	0	1	0	2	0	0	0	1	1	0	0	0	1	0	3	1	1	0	1	0	1	0	0	1	1	0	0	0	0	0
hsa-mir-626	0	0	0	0	0	0	0	0	0	0	0	0	0	0	0	0	0	0	0	0	0	0	0	0	0	0	0	0	0	0	0	0	0	0	0	0	0	0	0	0	0	0	0	0	0	0	0	0	0
hsa-mir-941-1	0	0	0	0	0	0	0	0	0	0	0	0	0	0	0	0	0	0	0	0	0	0	0	0	0	0	0	0	0	0	0	0	0	0	0	0	0	0	0	0	0	0	0	0	0	0	0	0	0
hsa-mir-3198-1	0	0	0	0	0	0	0	0	0	0	0	1	0	0	0	0	0	0	0	0	0	1	1	0	0	0	0	0	0	0	0	0	0	0	0	0	0	0	0	0	2	0	0	0	0	0	0	1	0
hsa-mir-3689f	0	0	0	0	0	0	0	0	0	0	0	0	0	0	0	0	0	0	0	0	0	0	0	0	0	0	0	0	0	0	0	0	0	0	0	0	0	0	0	0	0	0	0	0	0	0	0	0	0
hsa-mir-4318	0	0	0	0	0	0	0	0	0	0	0	0	0	0	0	0	0	0	0	0	0	0	0	0	0	0	0	0	0	0	0	0	0	0	0	0	0	0	0	0	0	0	0	0	0	0	0	0	0
hsa-mir-639	5	1	6	3	8	7	1	25	7	1	0	1	9	2	2	3	9	2	2	12	4	1	0	12	1	4	11	2	10	1	2	6	2	4	65	1	4	0	1	1	5	2	0	0	1	9	3	3	1
hsa-mir-5700	0	0	0	0	0	0	0	0	0	0	0	0	0	0	0	0	0	0	0	0	0	0	0	0	0	0	0	0	0	0	0	0	0	0	0	0	0	0	0	0	0	0	0	0	0	0	0	0	0
hsa-mir-524	0	0	0	0	2	0	0	0	0	0	0	0	0	0	0	0	0	1	0	1	0	0	0	0	0	0	0	0	0	0	0	0	0	0	0	0	0	0	0	0	0	0	0	0	0	0	0	0	1
hsa-mir-6828	0	0	0	0	0	0	0	0	0	0	0	0	0	0	0	0	0	0	0	0	0	0	0	0	0	0	0	0	0	0	0	0	0	0	0	0	0	0	0	0	0	0	0	0	0	0	0	0	0
hsa-mir-518c	0	0	0	5	25	0	0	8	0	2	0	0	0	0	0	0	0	1	1	11	4	1	0	0	0	1	0	2	0	0	0	1	3	0	0	0	0	0	0	0	1	0	0	0	0	3	0	0	0
hsa-mir-4723	0	1	0	0	0	0	0	0	1	0	0	0	0	0	2	0	1	0	0	1	0	0	0	1	0	2	1	1	0	0	1	0	2	0	2	1	4	1	0	1	0	1	0	2	0	3	0	2	0
hsa-mir-548h-2	0	0	0	0	0	0	0	0	0	0	0	0	0	0	0	0	0	0	0	0	0	0	0	0	0	0	0	0	0	0	0	0	0	0	0	0	0	0	0	0	0	0	0	0	0	0	0	0	0
hsa-mir-612	1	6	0	0	11	1	6	1	0	1	0	0	0	7	2	1	1	4	1	9	2	9	1	1	0	0	0	0	4	0	3	0	1	0	0	22	0	0	0	8	1	0	2	0	0	0	9	6	3
hsa-mir-504	5	12	2	12	17	5	14	9	6	8	5	7	13	11	7	6	7	19	16	16	14	10	5	2	2	18	11	7	5	7	5	9	19	16	12	1	12	5	10	5	9	6	5	7	12	25	6	4	2
hsa-mir-518a-1	0	1	0	2	10	0	0	7	0	0	0	0	0	0	0	0	0	0	0	3	0	0	0	0	0	0	1	0	0	0	0	0	1	0	0	1	0	0	0	0	1	1	0	0	0	0	0	0	0
hsa-mir-934	0	0	0	0	1	0	1	1	0	1	0	1	0	0	1	2	0	0	0	2	0	0	0	0	0	0	0	0	0	0	0	1	0	1	0	0	1	0	0	0	0	0	5	0	0	0	0	2	1
hsa-mir-4328	0	0	0	0	0	0	0	0	0	0	0	0	0	0	0	0	0	0	0	0	0	0	0	0	0	0	0	0	0	0	0	0	0	0	0	0	0	0	0	0	0	0	0	0	0	0	0	0	0
hsa-mir-548a-2	0	0	0	0	0	0	0	0	0	0	0	0	0	0	0	0	0	0	0	0	0	0	0	0	0	0	0	0	0	0	0	0	0	0	0	0	0	0	0	0	0	0	0	0	0	0	0	0	0
hsa-mir-3943	0	1	0	1	1	1	1	1	1	0	1	2	1	0	1	0	1	2	1	0	3	0	0	0	1	1	0	0	0	0	2	0	1	0	3	0	0	2	0	1	0	1	0	1	1	4	0	0	0
hsa-mir-1291	6	8	3	6	19	11	20	8	10	3	0	7	7	16	4	3	6	10	18	12	143	11	2	4	1	10	11	5	36	7	8	6	2	10	6	12	11	6	9	14	25	9	11	9	4	25	10	27	3
hsa-mir-4676	3	4	1	9	0	3	2	4	5	4	0	2	1	0	2	1	0	8	2	4	2	3	4	3	0	7	2	1	3	1	5	3	1	1	1	2	0	1	3	2	0	1	2	3	2	3	3	0	0
hsa-mir-1972-2	0	0	0	0	0	0	0	0	0	0	0	0	0	0	0	0	0	0	0	0	0	0	0	0	0	0	0	0	0	0	0	0	0	0	0	0	0	0	0	0	0	0	0	0	0	0	0	0	0
hsa-mir-615	2	1	6	0	5	5	3	2	1	0	0	5	0	0	6	2	0	4	8	9	2	1	4	1	0	3	3	3	1	2	3	0	2	0	3	1	1	4	1	2	1	1	4	1	0	0	3	1	0
hsa-mir-651	14	28	71	40	18	23	33	21	29	23	27	20	35	32	26	26	23	37	70	24	72	26	49	14	18	56	33	39	44	36	31	26	0	28	51	28	19	20	36	31	35	62	38	33	37	127	36	44	22
hsa-mir-320d-1	3	0	2	11	8	0	0	9	0	2	1	1	8	0	4	0	0	7	1	10	4	0	0	3	1	5	3	4	2	4	3	5	1	1	2	0	1	2	2	3	1	0	2	3	1	4	1	4	0
hsa-mir-548o	3	4	5	0	5	1	1	2	5	2	1	1	1	3	1	3	1	6	1	3	1	3	3	3	1	1	4	1	4	1	4	7	0	2	5	3	1	2	0	1	0	5	3	4	0	6	4	2	0
hsa-mir-4264	0	0	0	0	0	0	0	0	0	0	0	0	0	0	0	0	0	0	0	0	0	0	0	0	0	0	0	0	0	0	0	0	0	0	0	0	0	0	0	0	0	0	0	0	0	0	0	0	0
hsa-mir-657	0	0	0	0	0	0	0	0	0	0	0	0	0	0	0	0	0	0	0	0	0	0	0	0	0	0	0	0	0	0	0	0	0	0	0	0	0	0	0	0	0	0	0	0	0	0	0	0	0
hsa-mir-542	1707	5717	8760	8004	5855	6969	6334	6406	12637	4296	3697	5768	11070	5959	6014	2779	2359	10340	8475	6370	8416	4654	5155	5204	2488	13186	7116	3703	3149	4934	12072	4646	468	10063	14423	3010	3969	6080	3740	3107	4086	7027	4377	9358	4774	12166	9765	3520	2372
hsa-mir-383	0	0	1	2	1	0	0	0	1	0	3	5	0	0	1	0	0	0	1	0	1	0	0	0	0	4	0	0	0	1	0	0	0	1	0	0	12	0	0	0	1	0	0	1	1	0	1	1	0
hsa-mir-4683	1	5	4	3	2	2	1	10	5	2	7	8	5	3	3	4	1	4	17	4	10	2	6	3	1	6	3	5	17	8	6	1	6	10	7	2	16	10	4	1	9	4	6	13	1	29	9	12	7
hsa-mir-5047	0	0	0	0	0	0	0	0	0	0	0	0	0	0	0	0	0	0	0	0	2	0	0	0	0	0	0	0	0	0	2	0	0	0	0	1	0	0	1	0	0	0	0	0	0	0	0	0	0
hsa-mir-1282	0	0	0	0	0	0	0	0	0	0	0	0	0	0	0	0	0	0	0	0	0	0	0	0	0	0	0	0	0	0	0	0	0	0	0	0	0	0	0	0	0	0	0	0	0	0	0	0	0
hsa-mir-6742	0	0	0	0	0	0	0	1	0	0	0	0	0	2	1	0	0	0	0	0	0	2	2	0	0	1	0	0	0	2	0	0	0	0	0	0	0	1	0	1	0	1	0	0	0	1	1	0	0
hsa-mir-4773-1	0	0	0	0	0	0	1	0	0	0	0	0	0	0	0	1	0	0	0	0	0	0	0	0	0	0	0	0	1	0	0	0	0	0	0	0	0	0	0	0	0	0	0	0	0	0	0	0	0
hsa-mir-5192	0	0	0	0	0	0	1	0	0	0	0	0	0	0	0	0	0	0	0	0	0	0	0	0	0	0	0	0	0	0	1	0	0	0	0	1	0	0	0	0	0	0	0	0	0	0	0	0	0
hsa-mir-3133	0	0	0	0	1	0	0	0	0	0	0	1	1	0	0	0	0	2	0	0	0	0	0	0	0	0	0	0	1	0	0	1	0	0	0	0	0	0	1	0	1	0	0	0	1	0	0	0	0
hsa-mir-1184-2	0	0	0	0	0	0	0	0	0	0	0	0	0	0	0	0	0	0	0	0	0	0	0	0	0	0	0	0	0	0	0	0	0	0	0	0	0	0	0	0	0	0	0	0	0	0	0	0	0
hsa-mir-6859-1	0	0	0	0	0	0	0	0	0	0	0	0	0	0	0	0	0	0	0	0	0	0	0	0	0	0	0	0	0	0	0	0	0	0	0	0	0	0	0	0	0	0	0	0	0	0	0	0	0
hsa-mir-762	0	0	0	0	0	0	0	0	0	0	0	0	0	0	0	0	0	0	0	0	0	0	0	0	0	0	0	0	0	0	0	0	0	0	0	0	0	0	0	0	0	0	0	0	0	0	0	0	0
hsa-mir-4516	0	0	0	1	0	0	0	0	0	2	0	0	0	0	0	1	0	0	0	1	0	0	3	0	0	0	0	0	0	0	0	0	1	0	0	2	0	0	0	1	0	2	1	0	0	0	0	0	0
hsa-mir-4449	3	2	0	6	10	0	1	6	5	2	1	2	8	2	1	3	3	3	3	7	17	3	0	3	1	3	6	2	16	2	2	4	7	5	5	2	7	4	1	5	18	2	6	2	3	7	3	3	0
hsa-mir-1303	0	0	0	0	0	0	0	0	0	0	0	0	1	1	2	0	0	1	1	0	1	0	1	0	0	0	2	0	1	0	0	0	0	0	0	0	0	0	1	0	0	0	1	0	0	0	1	0	0
hsa-mir-4283-1	0	0	0	0	0	0	0	0	0	0	0	0	0	0	0	0	0	0	0	0	0	0	0	0	0	0	0	0	0	0	0	0	0	0	0	0	0	0	0	0	0	0	0	0	0	0	0	0	0
hsa-mir-517c	0	0	0	3	6	0	0	4	0	0	0	0	0	0	0	0	0	0	2	3	1	0	0	0	0	0	0	0	0	0	0	0	1	0	0	0	0	0	0	0	0	0	0	0	0	0	0	0	0
hsa-mir-378e	0	0	0	0	0	0	0	0	0	0	0	0	0	0	1	0	0	0	0	0	0	0	0	0	0	0	0	0	0	0	0	0	0	0	0	0	0	0	0	0	0	0	0	0	0	0	0	0	0
hsa-mir-5680	1	1	2	3	0	1	0	2	6	0	0	2	2	3	1	1	0	3	1	1	0	2	2	2	1	1	3	0	2	2	1	0	0	0	2	0	0	1	2	1	1	5	2	2	1	1	2	2	1
hsa-mir-6868	4	1	0	3	0	4	0	8	4	6	0	6	3	4	10	0	2	14	4	1	2	7	6	6	3	6	5	6	8	8	2	4	1	6	0	0	0	3	1	4	4	7	0	2	2	12	0	5	2
hsa-mir-98	219	522	688	588	513	656	537	552	1175	735	748	966	799	624	724	577	332	1449	1037	494	1017	507	742	290	538	1740	612	449	478	787	1199	629	35	827	767	391	713	490	511	582	560	763	626	669	577	1281	778	536	355
hsa-mir-3199-1	2	5	5	2	1	4	2	2	1	3	0	1	0	4	7	1	1	5	7	4	11	1	3	2	2	4	4	1	2	0	4	6	1	9	3	3	0	5	2	6	2	3	3	8	5	10	3	3	0
hsa-mir-4313	0	0	0	0	0	0	0	0	0	0	0	0	0	0	0	0	0	0	0	0	0	0	0	0	0	0	0	0	0	0	0	0	0	0	0	0	0	0	0	0	0	0	0	0	0	0	0	0	0
hsa-mir-1273f	0	0	0	0	0	0	0	0	0	0	0	0	0	0	0	0	0	0	0	0	0	0	0	0	0	0	0	0	0	0	0	0	0	0	0	0	0	0	0	0	0	0	0	0	0	0	0	0	0
hsa-mir-6760	0	0	0	0	0	0	0	0	0	0	0	0	0	1	0	0	0	0	2	3	1	0	2	0	0	0	0	0	0	0	0	0	0	0	1	1	0	0	0	0	0	0	0	0	0	2	0	0	0
hsa-mir-3187	5	2	1	2	2	0	2	4	1	1	0	5	2	2	0	1	0	5	1	3	6	2	2	3	0	3	3	1	5	2	0	2	0	4	4	1	6	3	0	3	5	3	0	2	1	11	4	0	0
hsa-mir-1972-1	0	0	0	0	0	0	0	0	0	0	0	0	0	0	0	0	0	0	0	0	0	0	0	0	0	0	0	0	0	0	0	0	0	0	0	0	0	0	0	0	0	0	0	0	0	0	0	0	0
hsa-mir-188	19	17	26	29	20	10	16	33	7	10	14	13	36	12	17	17	18	9	23	20	29	13	12	13	5	16	22	7	17	18	7	23	5	28	31	14	19	17	15	19	23	20	21	23	20	34	25	21	10
hsa-mir-658	2	0	1	1	5	0	0	2	3	0	0	0	6	2	2	1	0	1	4	3	1	0	0	3	0	5	8	4	4	3	3	3	1	1	20	0	1	2	0	1	1	1	0	2	1	4	1	4	2
hsa-mir-135a-1	497	2000	2912	1348	1263	1622	1969	1073	2624	2002	1697	2678	2144	2305	1701	1595	1176	3595	4828	692	23317	2407	2172	649	1298	4274	1723	1113	4742	3933	3061	1786	39	3093	1768	2316	3729	1274	1872	3172	3480	2422	2268	1711	1978	6741	2406	5012	1086
hsa-mir-875	0	0	0	0	0	0	0	0	0	0	0	0	0	0	0	0	0	0	0	0	0	0	0	1	0	0	0	0	1	0	0	0	0	0	0	0	0	0	0	0	0	0	0	1	0	0	0	0	0
hsa-mir-5096	0	0	0	0	0	0	0	0	0	0	0	0	0	0	0	0	0	0	0	0	0	0	0	0	0	0	0	0	0	0	0	0	0	0	0	0	0	0	0	0	0	0	0	0	0	0	0	0	0
hsa-mir-4657	0	0	0	1	0	0	1	0	1	0	0	0	0	0	0	2	0	0	0	0	0	1	0	0	0	1	2	0	1	0	1	1	0	0	0	0	0	0	1	1	1	1	0	2	0	0	2	0	0
hsa-mir-6846	0	0	0	0	0	0	0	0	0	0	0	0	0	0	0	0	0	0	0	0	0	0	0	0	0	0	0	0	0	0	0	0	0	0	0	0	0	0	0	0	0	0	0	0	0	0	0	0	0
hsa-mir-1914	0	0	0	1	1	0	1	0	0	0	0	2	2	0	2	0	0	1	0	0	1	0	0	0	0	0	1	1	1	0	1	0	0	0	0	0	0	1	0	0	0	0	0	0	0	3	0	0	0
hsa-mir-4789	0	0	0	0	0	0	0	0	0	0	0	0	0	1	0	0	0	0	0	0	1	0	0	0	0	0	1	1	0	0	0	0	0	0	0	0	0	0	0	1	0	1	0	1	0	0	0	0	0
hsa-mir-573	2	0	0	0	1	0	0	0	0	0	0	0	0	0	0	0	0	0	0	1	1	0	0	0	0	1	0	0	1	0	0	1	0	0	0	0	0	1	1	0	0	0	0	0	1	0	0	1	0
hsa-mir-370	6	36	22	125	24	14	30	25	16	15	23	21	24	30	33	25	13	16	25	29	8	8	16	7	5	41	21	13	23	15	11	4	8	12	38	20	31	27	22	18	15	26	27	50	30	36	25	26	4
hsa-mir-6764	0	0	1	1	4	2	0	1	3	0	0	3	2	0	0	0	0	0	3	0	1	0	1	1	4	2	1	0	2	0	0	1	0	0	1	1	0	1	0	1	1	0	0	2	1	3	0	0	1
hsa-mir-3922	5	3	1	3	1	0	2	2	4	2	2	1	5	2	2	4	1	1	3	2	3	6	3	1	0	1	5	0	2	2	0	10	0	0	2	3	1	2	0	0	9	2	4	6	1	4	1	3	2
hsa-mir-653	31	73	66	51	51	44	44	27	85	49	70	39	105	39	69	128	141	57	70	25	99	42	120	62	25	48	79	51	196	26	33	119	3	47	53	94	221	77	48	34	168	55	141	62	52	145	21	207	30
hsa-mir-5000	10	19	18	25	9	8	20	15	33	7	15	16	37	20	24	13	8	51	26	12	30	11	6	7	9	35	24	7	11	14	24	29	2	17	21	10	8	18	9	7	22	14	21	27	24	35	24	18	4
hsa-mir-3913-1	12	31	11	25	21	32	28	27	24	14	22	21	21	18	50	12	9	25	20	25	17	14	17	19	4	42	34	11	13	15	13	24	4	24	40	8	19	22	15	14	14	23	17	35	7	46	22	13	2
hsa-mir-564	0	0	0	4	0	1	2	5	0	0	0	0	1	0	0	0	0	0	1	0	1	1	0	0	0	0	2	1	1	1	2	2	1	1	2	0	2	0	0	0	1	0	1	0	2	0	2	1	1
hsa-mir-4679-2	2	1	0	0	0	0	0	1	0	1	0	0	0	2	1	0	1	0	0	0	3	0	0	0	0	2	0	0	2	0	0	1	0	1	0	0	2	1	0	0	3	0	3	0	0	2	0	1	0
hsa-mir-27a	5027	12421	10497	22559	11903	6641	11233	13475	8608	12621	7618	8937	15424	8039	14600	9461	4623	10531	5874	13483	12964	9457	10589	5001	4058	11713	17821	4953	9228	8903	5676	13240	1908	10999	18374	8165	4837	6948	8900	11540	8055	11441	11495	12191	8848	13884	13051	6231	6006
hsa-mir-548b	17	28	29	22	29	23	30	29	22	32	16	14	33	43	19	12	6	16	46	12	34	40	26	7	5	24	25	21	44	27	13	27	3	53	25	8	14	15	7	19	31	29	26	34	17	44	71	18	17
hsa-mir-3689d-1	0	0	0	0	0	0	0	0	0	0	0	0	0	0	0	0	0	0	0	0	0	0	0	0	0	0	0	0	0	0	0	0	0	0	0	0	0	0	0	0	0	0	0	0	0	0	0	0	0
hsa-mir-548m	0	0	0	0	0	0	0	0	0	0	0	0	0	0	0	0	0	0	0	0	0	0	0	0	0	0	0	0	0	0	0	0	0	0	0	0	0	0	0	0	0	0	0	0	0	0	0	0	0
hsa-mir-4518	0	0	0	0	0	0	0	0	0	0	0	0	0	0	0	0	0	0	0	0	0	0	0	0	0	0	0	0	0	0	0	0	0	0	0	0	0	0	0	0	0	0	0	0	0	0	0	0	0
hsa-mir-5589	0	0	0	0	0	0	0	0	0	0	0	0	0	0	0	0	0	0	0	0	0	0	0	0	0	0	0	0	0	0	0	0	0	0	0	0	0	0	0	0	0	0	0	0	0	0	0	0	0
hsa-mir-3939	0	0	0	1	0	1	0	1	2	1	0	0	0	1	0	0	0	3	0	0	0	0	0	2	0	1	0	0	0	0	0	0	0	0	0	0	0	0	0	0	0	0	1	0	0	0	0	0	0
hsa-mir-6070	0	0	0	0	0	0	0	0	0	0	0	0	0	0	0	0	0	0	0	0	0	0	0	0	0	0	0	0	0	0	0	0	0	0	0	0	0	0	0	0	0	0	0	0	0	0	0	0	0
hsa-mir-5193	2	3	0	0	0	2	0	5	2	0	0	0	3	1	1	1	2	5	3	0	2	2	0	1	0	2	5	0	0	1	1	1	2	1	2	2	5	5	1	1	7	2	0	1	1	1	1	1	1
hsa-mir-1203	0	0	0	0	0	0	0	0	0	0	0	0	0	0	0	0	0	0	0	0	0	0	0	0	0	0	0	0	0	0	0	0	0	0	0	1	0	0	0	0	0	0	0	0	0	0	0	0	0
hsa-mir-340	67	97	106	99	68	79	113	53	317	169	290	214	413	79	124	273	127	344	143	57	185	97	215	131	129	392	93	88	183	246	184	104	6	106	115	137	101	72	128	191	130	231	206	151	87	254	163	106	82
hsa-mir-3132	0	0	0	1	0	0	0	0	3	0	2	1	0	0	0	0	0	1	1	0	0	0	0	0	0	0	0	0	0	0	0	0	0	1	0	0	0	0	0	0	0	0	0	0	0	1	0	0	0
hsa-mir-3679	0	0	1	1	1	0	1	0	0	1	0	0	1	1	1	0	0	0	1	1	0	0	0	0	0	0	0	0	0	1	0	0	0	0	0	0	1	0	1	0	0	0	0	0	0	2	0	1	0
hsa-mir-7152	2	1	0	2	1	1	1	1	1	1	1	0	0	0	1	1	0	1	1	1	0	0	1	0	0	0	0	0	0	0	1	0	1	0	2	0	0	1	1	0	2	1	1	1	0	1	0	1	0
hsa-mir-6735	0	0	1	0	1	1	1	0	0	2	0	0	0	0	2	1	1	0	0	0	0	0	0	0	0	1	1	0	1	5	3	0	0	2	1	0	2	0	0	0	0	0	0	1	1	3	0	0	0
hsa-mir-568	0	0	0	0	0	0	0	0	0	0	0	0	0	0	0	0	0	0	0	0	0	0	0	0	0	0	0	0	0	0	0	0	0	0	0	0	0	0	0	0	0	0	0	0	0	0	0	0	0
hsa-mir-20a	1437	1617	2585	1438	964	1476	1599	1196	2077	1810	1820	1630	1462	1396	1860	1878	1755	2096	3723	1073	5270	1801	2120	482	1168	2935	1076	1164	5047	1981	1828	1574	75	1859	1375	1322	2358	1174	1327	2052	4231	2855	2066	2064	2906	5654	2586	3526	1516
hsa-mir-545	2	1	3	7	2	1	3	4	5	6	5	0	4	1	1	2	2	0	7	3	24	3	3	2	1	4	6	0	7	5	0	2	0	4	6	2	3	2	2	5	2	2	2	2	4	7	9	1	2
hsa-mir-1179	12	93	123	768	111	102	76	200	279	212	73	223	158	96	118	49	23	548	326	98	622	106	121	21	91	178	164	41	71	222	64	87	37	269	76	61	111	154	53	108	141	190	107	134	154	647	249	94	34
hsa-mir-3118-2	0	0	0	0	0	0	0	0	0	0	0	0	0	0	0	0	0	0	0	0	0	0	0	0	0	0	0	0	0	0	0	0	0	0	0	0	0	0	0	0	0	0	0	0	0	0	0	0	0
hsa-mir-326	61	53	18	128	128	49	80	168	65	31	22	27	135	68	101	24	27	55	45	190	50	41	39	32	16	72	86	28	23	42	40	50	50	53	99	25	63	58	48	43	32	25	67	89	45	63	40	49	12
hsa-mir-4422	2	0	0	0	0	0	1	1	0	1	0	0	2	0	0	0	0	0	0	0	0	0	0	0	1	0	1	0	0	0	0	0	0	0	0	0	0	0	0	1	0	0	0	0	0	0	1	1	0
hsa-mir-4443	0	0	4	12	7	1	0	12	1	3	1	3	1	1	2	0	2	3	4	5	4	0	1	14	1	2	4	1	1	3	4	1	5	2	7	1	3	1	1	1	3	2	0	4	2	5	1	3	1
hsa-mir-29b-1	5175	4854	5210	3471	3678	3644	4435	6022	4309	3174	1727	3047	6244	3771	5541	3128	3229	7330	7312	2335	11807	6640	3986	2551	1001	5871	5418	1954	10940	4672	2972	7821	372	5711	4608	3786	6241	3755	4179	4537	6888	3988	3894	6242	4037	10092	6245	5677	2781
hsa-mir-4662a	35	70	78	101	88	43	37	29	98	46	84	186	75	77	63	89	38	232	174	57	167	91	67	79	39	151	65	61	100	52	100	49	1	129	26	48	207	41	86	72	212	126	38	44	146	165	66	96	32
hsa-mir-4525	0	0	0	0	0	2	0	0	1	1	0	0	0	0	0	0	0	0	2	0	0	1	5	0	0	0	2	0	1	0	0	0	1	0	1	0	1	0	0	0	0	0	0	0	2	1	0	1	1
hsa-mir-9-2	626	1054	1160	454	190	477	676	426	903	440	503	1291	827	497	566	371	338	775	829	344	1497	234	641	373	413	1160	426	237	2200	645	318	583	17	345	815	413	1605	544	471	340	1561	530	476	529	925	1764	412	1610	1431
hsa-mir-32	521	709	690	1093	451	501	775	618	735	374	405	453	1347	551	1150	291	285	980	789	600	1598	1066	596	284	253	868	1015	298	510	670	619	793	43	934	882	445	263	347	527	833	650	593	607	767	542	921	1358	316	289
hsa-mir-607	1	4	2	10	3	4	12	4	4	1	4	5	8	1	6	5	2	15	0	12	13	10	4	0	5	11	3	3	2	5	12	2	0	3	4	2	6	1	0	3	7	14	4	4	6	1	13	6	1
hsa-mir-367	0	0	0	0	0	0	0	0	0	0	0	0	0	0	0	0	0	0	0	0	0	0	0	0	0	0	0	0	0	0	0	0	0	0	0	0	0	0	0	0	0	0	0	0	0	0	0	0	0
hsa-mir-1228	4	2	1	7	1	1	4	1	2	1	2	4	1	1	3	3	1	2	2	1	1	4	5	3	1	4	2	3	0	1	0	4	0	4	7	0	6	3	1	1	5	1	1	5	2	2	1	1	0
hsa-mir-3118-3	0	0	0	0	0	0	0	0	0	0	0	0	0	0	0	0	0	0	0	0	0	0	0	0	0	0	0	0	0	0	0	0	0	0	0	0	0	0	0	0	0	0	0	0	0	0	0	0	0
hsa-mir-638	0	0	0	0	0	0	0	0	0	0	0	0	0	0	0	0	0	0	0	0	0	0	0	0	0	0	0	0	0	0	0	0	0	0	0	0	0	0	0	0	0	0	0	0	0	0	0	0	0
hsa-mir-6823	0	0	0	0	0	0	0	0	0	0	0	0	0	0	0	0	0	0	0	0	0	0	0	0	0	0	0	0	0	0	1	0	0	0	0	0	0	0	0	0	0	0	0	0	0	0	0	0	0
hsa-mir-5089	0	0	0	0	0	0	0	0	0	0	0	0	0	0	0	1	0	0	0	0	0	0	0	0	0	0	0	0	0	1	0	2	0	0	0	0	0	0	0	0	1	0	0	0	0	0	0	0	0
hsa-mir-513c	0	0	0	0	2	1	0	0	0	0	0	0	1	0	0	0	1	2	1	0	1	1	1	1	0	0	0	0	1	0	0	0	0	0	0	0	1	0	1	0	1	0	0	0	0	3	0	0	1
hsa-mir-887	19	26	41	59	20	17	50	44	26	34	19	20	34	22	56	19	12	34	48	33	105	89	29	11	7	40	34	11	335	46	10	20	17	36	33	31	89	21	28	38	125	39	26	33	40	140	62	58	14
hsa-mir-1256	0	1	1	1	0	0	0	0	1	0	0	1	1	0	0	1	0	2	1	2	0	1	2	0	0	1	0	1	0	1	0	1	0	1	3	0	1	0	0	1	0	0	1	0	1	1	0	0	0
hsa-mir-6780b	0	0	0	0	0	0	1	1	1	0	0	0	1	1	0	0	0	0	2	1	1	0	0	0	0	1	1	0	0	1	1	0	3	3	2	0	1	0	1	0	2	0	0	0	0	2	1	1	1
hsa-mir-1283-1	0	0	0	0	1	0	0	0	0	0	0	0	0	0	0	0	0	0	0	1	0	0	0	0	0	0	0	0	0	0	0	0	0	0	0	0	0	0	0	0	0	0	0	0	0	0	0	0	0
hsa-mir-3689d-2	0	0	0	0	0	0	0	0	0	0	0	0	0	0	0	0	0	0	0	0	0	0	0	0	0	0	0	0	0	0	0	0	0	0	0	0	0	0	0	0	0	0	0	0	0	0	0	0	0
hsa-mir-147b	2	0	1	1	1	0	2	3	1	1	0	2	2	2	0	3	0	0	1	2	2	0	0	7	0	0	3	0	14	2	0	2	0	1	2	1	1	0	0	3	8	1	2	1	0	5	4	1	0
hsa-mir-3152	0	3	0	4	0	1	2	1	0	0	1	4	1	0	1	0	1	2	0	1	0	0	3	0	0	0	1	3	1	0	0	0	0	2	0	1	1	2	2	0	0	0	1	3	0	1	1	1	0
hsa-mir-4718	0	0	0	0	0	0	0	0	0	0	0	0	0	0	0	0	0	0	0	0	0	0	0	0	0	0	0	0	0	0	0	0	0	0	0	0	0	0	0	0	0	0	0	0	0	0	0	0	0
hsa-mir-5691	0	0	0	0	0	0	0	0	0	0	0	0	0	0	0	0	0	0	0	0	0	1	0	0	0	0	0	0	0	0	1	0	0	0	0	0	0	0	0	0	0	0	0	0	1	0	0	0	0
hsa-mir-744	169	295	302	621	684	566	312	969	489	302	193	321	384	492	446	217	159	544	642	749	563	198	297	343	189	408	528	318	214	313	531	428	617	668	711	135	448	529	158	207	240	312	248	483	238	684	415	292	167
hsa-mir-211	0	1	0	0	0	0	0	2	0	0	0	0	0	0	0	0	0	0	0	0	0	0	0	0	0	0	0	0	0	2	0	0	0	0	0	0	0	1	0	0	0	0	0	1	0	1	4	0	0
hsa-mir-601	0	0	0	0	0	0	0	0	0	0	0	0	0	0	0	0	0	0	0	0	0	0	0	0	0	0	0	0	0	0	0	0	0	0	0	1	0	0	0	0	0	0	0	0	0	0	0	0	0
hsa-mir-7106	0	0	0	0	0	0	1	0	0	0	0	0	0	0	0	0	0	0	0	0	1	0	0	0	0	0	0	1	0	0	0	0	0	0	0	0	0	0	0	0	0	0	0	0	0	0	0	0	0
hsa-mir-6744	0	0	0	0	0	0	0	0	0	0	0	0	0	0	0	0	0	0	0	0	0	0	0	0	0	0	0	0	0	0	0	0	0	0	0	0	0	0	0	0	0	0	0	0	0	0	0	0	0
hsa-mir-3146	0	0	0	1	0	0	0	0	1	0	0	1	0	0	1	2	1	0	0	0	0	0	0	0	0	2	0	0	3	0	0	0	0	1	0	0	1	0	1	0	0	0	0	0	0	1	1	1	0
hsa-mir-4685	5	4	1	7	3	2	0	4	2	5	0	1	2	2	6	1	1	3	6	4	7	6	4	3	1	0	2	1	3	1	3	0	1	1	2	2	3	3	1	1	4	1	0	8	1	10	3	3	0
hsa-mir-7705	1	2	0	3	2	3	1	2	0	2	2	0	0	1	1	2	2	0	1	0	1	1	0	1	0	3	1	0	8	0	1	2	2	0	1	1	1	0	1	1	4	0	0	1	1	3	0	3	0
hsa-mir-4754	1	0	5	1	3	5	1	4	2	2	2	4	0	1	4	2	0	0	5	1	3	0	0	1	1	1	0	4	0	0	2	2	2	5	3	0	0	0	0	0	3	2	1	2	1	2	2	2	0
hsa-mir-3180-1	0	1	0	0	0	0	0	0	0	0	0	0	0	0	0	0	0	0	0	0	0	0	0	0	0	0	0	0	0	0	0	0	0	0	0	0	0	0	0	0	0	0	0	0	0	0	0	0	0
hsa-mir-8073	0	0	0	0	0	0	0	0	0	0	0	0	0	0	0	0	0	0	0	0	0	0	0	0	0	0	0	0	0	0	0	0	0	0	0	0	0	0	0	0	0	0	0	0	0	0	0	0	0
hsa-mir-124-3	1	1	1	2	0	1	0	0	0	1	0	2	0	0	0	0	0	0	0	0	3	1	2	0	0	1	1	0	0	0	0	0	0	0	0	0	0	0	0	1	0	0	0	0	0	0	3	0	3
hsa-mir-5087	0	0	0	0	0	0	0	0	0	0	0	0	0	0	0	0	0	0	0	0	0	0	0	0	0	0	1	0	0	0	0	0	0	0	0	0	0	0	0	0	0	0	0	0	0	0	0	0	0
hsa-mir-371b	0	0	0	0	0	0	0	0	0	1	0	0	0	0	0	0	0	0	1	0	0	0	1	0	0	0	0	0	0	0	0	0	0	0	0	0	0	0	1	0	0	0	0	0	0	0	1	1	0
hsa-mir-6733	4	4	4	3	1	1	0	9	11	2	0	3	9	2	3	4	0	9	1	1	6	1	1	5	0	7	8	6	4	1	4	7	0	5	7	3	6	3	3	1	3	1	0	5	3	8	8	0	0
hsa-mir-3924	0	0	1	0	0	0	0	0	0	2	0	0	1	0	1	1	2	0	0	0	0	0	1	0	0	0	0	0	0	0	0	0	0	1	0	0	2	0	0	0	0	0	0	1	0	0	0	0	2
hsa-mir-3123	0	0	0	0	0	0	0	0	0	0	0	0	0	0	0	0	0	0	0	0	0	0	0	0	0	0	0	0	0	0	0	0	0	0	0	0	0	0	0	0	0	0	0	0	0	0	0	0	0
hsa-mir-4266	0	0	0	0	0	0	0	0	0	0	0	0	0	0	0	0	0	0	0	0	0	0	0	0	0	0	0	0	0	0	0	0	0	0	0	0	0	0	0	0	0	0	0	0	0	0	0	0	0
hsa-mir-497	90	359	222	398	315	206	286	274	148	299	139	153	221	238	421	208	146	230	211	400	519	259	292	69	61	302	308	141	203	281	121	272	40	278	321	205	324	212	268	305	242	279	259	246	299	554	235	189	173
hsa-mir-196b	332	64	25	118	76	46	193	74	46	81	73	27	55	32	163	188	126	58	46	159	279	350	148	27	24	52	108	80	196	162	49	170	6	92	76	71	82	60	95	106	208	170	162	193	109	85	531	112	32
hsa-mir-4643	0	1	0	0	1	0	0	1	1	0	1	1	0	0	1	0	0	3	0	2	1	1	2	0	0	2	2	0	0	0	0	0	0	3	2	0	0	0	0	1	0	0	0	0	3	0	2	0	1
hsa-mir-4473	8	5	7	6	7	7	4	19	9	10	2	6	1	7	4	9	9	10	19	11	28	7	4	3	4	5	8	3	5	9	7	15	3	8	17	5	18	22	9	4	5	7	4	5	5	35	8	7	2
hsa-mir-675	15	63	380	205	96	50	225	158	54	37	26	66	35	141	199	189	15	153	339	77	274	110	112	4	8	108	33	298	122	168	84	33	151	44	236	47	370	72	69	46	161	130	45	84	54	95	214	209	53
hsa-mir-7-2	18	114	93	198	187	118	69	577	939	763	126	451	315	121	95	85	29	1976	621	269	797	66	176	45	93	303	214	89	35	305	230	146	112	346	134	48	268	256	55	78	105	316	142	261	166	991	204	90	35
hsa-mir-6893	0	0	0	0	0	0	0	0	0	0	0	0	0	0	0	0	0	0	0	0	0	0	0	0	0	0	0	0	0	0	0	0	0	0	0	0	0	0	0	0	0	0	0	0	0	0	1	0	0
hsa-mir-4779	0	0	0	0	0	0	0	0	0	0	1	1	0	0	0	0	0	0	0	0	0	0	0	0	0	0	1	0	0	1	1	0	0	0	0	0	0	0	0	0	0	0	0	0	0	0	0	0	0
hsa-mir-3927	0	0	0	0	0	0	0	0	0	0	0	0	0	0	0	0	0	0	0	0	0	0	0	0	0	0	0	0	0	0	0	0	0	0	0	0	0	0	0	0	0	0	0	0	0	0	0	0	0
hsa-mir-5701-3	0	0	0	0	0	0	0	0	0	0	0	0	0	0	0	0	0	0	0	0	0	0	0	0	0	0	0	0	0	0	0	0	0	0	0	0	0	0	0	0	0	0	0	0	0	0	0	0	0
hsa-mir-4757	0	1	1	1	0	0	1	6	2	0	3	1	3	0	1	1	0	0	5	0	0	0	1	1	0	2	1	1	3	0	0	0	0	1	1	1	0	3	3	2	1	0	0	2	0	2	0	1	0
hsa-mir-509-1	2	5	15	11	13	7	5	15	14	7	3	5	12	8	7	6	2	20	12	5	7	11	14	4	4	18	6	5	5	16	5	3	4	6	6	2	10	9	4	3	3	11	8	12	3	30	12	8	0
hsa-mir-1260a	0	0	1	0	0	0	0	0	0	1	0	0	0	0	0	0	0	0	0	0	0	0	0	0	0	0	0	0	0	0	0	0	0	0	0	0	0	0	0	0	0	0	1	0	0	1	0	0	0
hsa-mir-210	553	803	924	584	628	719	996	1046	289	610	297	286	339	761	854	751	451	424	1849	595	4101	768	670	108	83	256	884	633	1134	1087	435	819	236	1315	759	523	1601	923	685	686	1592	791	680	938	701	3454	1480	1562	606
hsa-mir-589	453	376	362	558	448	434	506	706	506	324	284	299	650	485	506	276	285	684	673	626	436	417	308	438	186	441	530	302	415	346	476	596	158	590	528	234	385	394	250	324	527	400	391	615	301	997	646	351	185
hsa-mir-483	3	11	17	14	8	5	13	19	5	7	4	11	7	6	14	4	5	18	22	13	12	10	17	1	1	17	9	22	4	10	6	8	24	11	14	10	12	7	11	11	9	13	8	2	24	20	6	14	3
hsa-mir-4691	0	0	0	0	0	0	1	0	1	1	0	2	0	0	1	0	0	1	0	0	0	0	0	0	0	0	0	0	0	0	0	0	0	0	4	0	0	0	0	1	1	0	0	1	0	0	0	0	0
hsa-mir-6768	0	0	0	0	0	0	0	0	0	0	0	0	0	0	0	0	0	0	0	0	0	0	0	0	0	0	0	0	0	0	0	0	0	0	0	0	0	0	0	0	0	0	0	0	0	0	0	0	0
hsa-mir-1273d	0	0	0	0	0	0	0	0	0	0	0	0	0	0	0	0	0	0	0	0	0	0	0	0	0	0	0	0	0	0	0	0	0	0	0	0	0	0	0	0	0	0	0	0	0	0	0	0	0
hsa-mir-4520-2	0	2	0	1	0	0	0	0	1	1	0	1	1	1	0	0	0	3	0	0	0	0	0	0	1	1	0	0	1	0	0	3	0	2	0	0	0	3	0	0	0	0	3	0	0	0	0	0	0
hsa-mir-145	4471	20619	16012	24417	14318	12935	19760	12351	12459	15371	7495	16942	14048	13834	35760	11211	7270	25640	45517	21840	48606	14578	25444	5656	7017	23072	12816	13718	34057	20281	17086	15652	4563	14904	12658	7342	42884	14813	27111	16152	22780	14317	14953	17100	26905	43436	21174	24088	6516
hsa-mir-422a	0	0	0	0	0	0	0	0	0	0	0	0	0	0	0	1	1	0	0	0	0	0	0	0	0	0	0	0	0	0	0	0	0	0	1	0	0	0	0	0	0	0	0	0	0	0	0	0	0
hsa-mir-4257	0	0	0	0	0	0	0	0	0	0	0	0	0	0	0	0	0	0	0	0	0	0	0	0	0	0	0	0	0	0	0	0	0	0	0	0	0	0	0	0	0	0	0	0	0	0	0	0	0
hsa-mir-548a-3	0	0	0	0	1	0	0	0	0	0	0	2	0	0	0	0	0	0	0	0	0	0	0	1	0	1	0	0	0	0	0	0	0	0	0	0	0	0	0	0	0	2	1	1	0	0	0	0	0
hsa-mir-4526	0	0	0	1	0	1	0	1	0	0	0	0	0	0	0	0	0	0	0	0	0	0	0	0	0	0	0	0	0	1	0	0	0	0	0	0	0	1	0	0	0	0	0	0	0	0	0	0	0
hsa-mir-4288	0	0	0	0	0	0	0	0	0	0	0	0	0	0	0	0	0	0	0	0	0	0	0	0	0	0	0	0	0	0	0	0	0	0	0	0	0	0	0	0	0	0	0	0	0	0	0	0	0
hsa-mir-6857	1	0	0	0	0	0	0	0	2	0	0	0	0	1	0	0	0	0	0	0	0	0	0	0	0	0	1	0	0	0	0	1	0	0	0	0	0	0	0	0	0	0	0	0	0	0	0	0	0
hsa-mir-1237	0	0	0	0	1	0	0	0	0	0	1	0	0	0	0	0	0	0	0	0	1	0	1	0	0	0	1	0	0	0	1	1	1	0	1	0	1	0	0	0	0	0	0	0	0	1	0	0	0
hsa-mir-1236	0	0	0	0	0	0	0	0	0	1	0	1	0	0	0	0	0	0	0	1	1	1	0	0	0	0	0	0	0	0	0	0	0	0	0	0	0	0	0	1	0	0	1	0	0	0	1	0	0
hsa-mir-516a-2	0	0	0	2	18	0	0	5	0	0	0	0	0	0	0	0	0	0	2	5	1	0	1	0	0	0	0	1	0	0	0	0	1	0	0	0	0	0	0	0	0	0	2	0	0	4	0	0	0
hsa-mir-6796	0	1	0	0	0	0	2	0	0	0	0	0	1	1	0	0	0	0	0	0	0	0	0	0	0	0	0	0	0	0	0	0	0	0	1	0	0	0	0	0	0	0	0	0	0	1	0	0	0
hsa-mir-1181	2	4	4	3	12	9	1	12	6	1	3	1	11	3	3	1	1	4	7	4	3	1	0	2	4	5	9	3	0	2	8	16	1	6	19	2	2	8	0	1	1	1	2	8	2	13	2	2	1
hsa-mir-621	0	0	0	1	5	0	0	0	0	0	0	0	0	0	1	0	0	0	0	0	2	1	0	0	0	0	0	0	0	0	0	0	2	0	0	1	0	1	1	1	0	0	0	0	0	0	1	0	1
hsa-mir-1302-7	0	0	0	0	0	0	0	0	0	0	0	0	0	0	0	0	0	0	0	0	0	0	0	0	0	0	0	0	0	0	0	0	0	0	0	0	0	0	0	0	0	0	0	0	0	0	0	0	0
hsa-mir-4297	0	0	0	0	0	0	0	0	0	0	0	0	0	0	0	0	0	0	0	0	0	0	0	0	0	0	0	0	0	0	0	0	0	0	0	0	0	0	0	0	0	0	0	0	0	0	0	0	0
hsa-mir-520h	0	0	0	3	0	0	2	3	0	0	0	0	0	0	0	0	0	0	0	1	0	0	0	0	0	0	0	0	0	1	0	0	0	0	1	0	0	0	0	0	0	0	0	0	0	1	0	0	0
hsa-mir-647	0	0	0	1	0	0	0	0	0	0	0	0	0	0	1	0	0	0	0	0	0	0	0	0	0	0	0	0	0	0	0	0	0	0	0	0	0	0	0	0	0	0	0	0	0	0	0	0	0
hsa-mir-4495	0	0	0	0	0	0	0	0	0	0	0	0	0	0	0	0	0	0	0	0	0	0	0	0	0	0	0	0	0	0	0	0	0	0	0	0	0	0	0	0	0	0	0	0	0	0	0	0	0
hsa-mir-411	10	44	16	147	22	33	33	33	40	44	57	55	89	29	39	54	29	20	15	34	41	31	38	2	14	82	42	12	39	40	11	8	7	26	34	32	30	30	39	27	37	70	44	50	23	36	34	28	7
hsa-mir-1301	75	37	63	89	95	74	52	144	102	56	32	76	69	68	85	43	33	121	135	87	207	56	47	99	33	113	120	61	68	75	126	84	39	100	121	31	92	72	35	45	84	35	61	82	54	177	102	114	24
hsa-mir-3157	0	4	1	12	6	3	4	15	3	1	3	4	5	3	1	5	2	9	3	9	12	9	4	4	1	5	7	6	10	4	8	5	5	6	6	3	6	7	0	6	5	5	3	8	6	4	11	5	0
hsa-mir-4755	1	0	1	2	0	0	1	1	5	1	0	2	0	0	2	1	0	3	1	1	1	0	2	1	0	0	0	0	3	0	2	0	3	0	1	1	3	1	0	0	2	2	1	1	1	0	2	2	0
hsa-mir-4507	2	0	0	0	0	0	0	0	0	0	0	0	2	0	0	0	0	0	0	0	0	0	0	0	0	0	0	0	1	0	0	0	0	0	0	1	1	0	0	0	0	0	0	0	0	0	0	0	0
hsa-mir-4292	0	0	0	0	1	0	0	0	0	0	0	0	0	0	0	0	0	0	0	0	0	0	0	0	0	0	0	0	0	0	0	0	0	0	0	0	0	0	0	0	0	0	0	0	0	0	0	0	0
hsa-mir-23c	2	13	17	28	11	7	6	10	2	6	2	5	8	12	8	3	3	5	12	9	8	5	8	4	8	3	11	1	4	5	2	5	6	15	23	4	5	5	5	4	2	5	1	9	11	9	6	1	8
hsa-mir-193b	330	238	60	196	963	569	675	592	568	143	69	325	457	197	842	177	251	288	1402	308	2709	314	523	103	126	128	373	477	387	150	75	389	114	173	795	140	531	190	527	462	272	485	647	402	166	305	215	456	109
hsa-mir-488	0	2	0	5	0	0	0	1	1	0	3	2	2	0	1	3	0	0	1	1	0	0	1	3	0	3	1	0	2	0	1	0	0	1	0	0	1	0	3	1	0	0	2	0	0	0	2	0	0
hsa-mir-4751	0	1	0	0	0	0	0	2	0	0	0	0	0	0	0	0	0	2	0	0	1	0	0	1	0	0	0	0	0	0	0	0	0	0	0	0	0	0	0	0	0	0	0	0	0	0	2	0	0
hsa-mir-16-2	3294	2084	1323	3970	2748	1299	3083	2710	4209	2591	1739	2077	3917	1485	2859	3159	1737	4043	3567	2575	13951	5294	2577	2205	1984	4383	2923	1419	6316	2755	5201	2807	244	2864	2169	2231	2630	1859	1466	3296	5901	3569	2090	3941	3148	4049	7931	4272	1340
hsa-mir-548ah	0	0	0	0	0	2	0	1	0	1	0	0	0	0	0	1	0	3	0	2	0	0	2	0	0	0	1	1	0	0	0	2	0	0	1	2	0	0	0	0	0	0	1	0	0	0	0	1	0
hsa-mir-5590	0	0	0	0	0	0	0	0	0	0	0	0	0	0	0	0	0	0	0	0	0	0	0	0	0	0	0	0	0	0	0	0	0	0	0	0	0	0	0	0	0	0	0	0	0	0	0	0	0
hsa-mir-3130-1	35	23	12	144	120	11	24	136	30	12	0	21	78	15	34	4	9	59	30	71	26	10	10	30	12	25	45	15	8	28	36	31	37	28	54	20	8	12	14	17	9	15	24	45	2	35	0	8	4
hsa-mir-6885	0	0	1	2	1	1	0	1	2	3	0	1	1	2	3	2	1	6	0	1	4	0	2	0	0	0	3	2	1	0	1	3	3	1	3	1	0	2	1	0	0	0	0	2	1	3	3	0	0
hsa-mir-1244-4	0	0	0	0	0	0	0	0	0	0	0	0	0	0	0	0	0	0	0	0	0	0	0	0	0	0	0	0	0	0	0	0	0	0	0	0	0	0	0	0	0	0	0	0	0	0	0	0	0
hsa-mir-526a-1	0	0	0	0	0	0	0	0	0	0	0	0	0	0	0	0	0	0	0	0	0	0	0	0	0	0	0	0	0	0	0	0	0	0	0	0	0	0	0	0	0	0	0	0	0	0	0	0	0
hsa-mir-331	215	317	426	735	858	378	384	1118	339	368	138	254	352	469	480	286	189	394	673	890	796	338	353	300	142	327	714	357	301	332	366	422	523	490	844	181	632	493	270	233	296	337	273	460	290	880	512	437	232
hsa-mir-943	0	0	2	1	0	1	0	1	0	0	0	0	0	0	1	1	0	0	0	0	3	0	2	0	0	1	1	1	2	0	1	1	1	0	4	0	1	0	0	2	0	1	0	1	2	4	2	1	1
hsa-mir-891b	1	0	1	2	2	0	5	0	0	4	2	0	0	0	0	2	0	0	1	0	0	0	0	0	0	2	0	0	1	0	1	0	0	0	0	3	0	0	0	0	30	32	1	0	0	0	3	0	0
hsa-mir-8072	1	0	1	1	4	3	0	12	4	1	1	0	3	2	0	3	1	7	2	2	7	0	3	1	0	3	5	2	0	4	4	3	7	3	3	1	0	0	0	2	2	2	0	0	0	7	1	3	1
hsa-mir-6727	0	0	0	1	0	0	0	1	1	0	1	0	1	1	0	0	0	0	3	0	2	0	0	0	0	0	1	0	0	1	0	0	1	2	2	0	0	1	0	0	0	1	0	0	0	0	1	0	0
hsa-mir-4715	0	0	0	0	0	0	0	0	0	0	0	0	0	0	0	1	0	0	0	0	1	0	0	0	0	0	0	0	0	0	0	0	0	0	0	0	1	0	0	0	0	0	0	1	0	0	0	0	0
hsa-mir-192	3026	5111	7233	5999	6783	5865	5119	6920	8376	4258	4382	4662	6804	5604	6672	4065	5568	7980	11159	5246	16735	4942	4808	3224	2634	9716	8527	4037	7330	6858	7167	5968	1177	8581	10910	3822	9365	4949	5027	4238	8791	4573	4076	6292	5184	20183	7534	9188	3404
hsa-mir-7156	1	0	0	0	0	0	0	0	0	0	0	2	1	0	1	0	0	0	0	0	0	0	0	1	1	0	0	0	0	0	0	0	0	0	0	0	1	1	0	0	0	0	1	0	0	0	0	3	0
hsa-mir-369	4	30	20	89	28	15	32	15	30	31	19	25	48	18	36	25	8	25	17	29	36	35	25	8	10	96	27	3	68	26	8	7	4	11	21	30	22	5	24	18	36	34	20	32	30	28	16	33	5
hsa-mir-6736	1	0	0	2	0	0	1	0	0	0	0	0	1	1	1	0	0	0	0	0	0	0	1	0	0	0	2	0	0	0	0	0	0	0	1	0	0	0	0	0	0	0	0	0	0	0	0	0	0
hsa-mir-4693	0	0	0	0	0	0	0	0	0	0	0	0	0	0	0	0	0	0	0	0	0	0	0	0	0	0	0	0	0	0	0	0	0	0	0	0	0	0	0	0	0	0	0	0	0	0	0	0	0
hsa-mir-4726	0	0	2	1	1	2	1	1	3	1	1	1	3	1	2	0	0	4	2	1	4	0	0	3	0	2	1	0	1	1	2	2	2	3	3	0	1	1	0	0	0	1	0	2	0	0	1	1	0
hsa-mir-4427	0	0	0	0	0	0	0	0	0	0	0	0	0	0	0	0	0	0	0	0	0	0	0	0	0	0	0	0	0	0	0	0	0	0	0	0	0	0	0	0	0	0	0	0	0	0	0	0	0
hsa-mir-506	0	1	2	0	1	0	0	1	8	0	0	0	3	2	0	0	0	4	2	1	5	1	5	5	2	6	2	1	0	3	1	2	0	2	0	0	1	3	0	2	2	5	1	0	4	3	1	1	2
hsa-mir-8075	0	0	0	0	0	0	0	0	0	0	0	0	0	0	0	0	0	0	0	0	0	0	0	0	0	0	0	0	0	0	0	0	0	0	0	0	0	0	0	0	0	0	0	0	0	0	0	0	0
hsa-mir-3168	0	0	0	0	0	0	0	0	0	0	0	0	0	0	0	0	0	0	0	0	0	0	0	1	0	0	0	0	0	0	0	0	0	0	0	0	0	0	0	0	0	0	0	0	0	0	0	0	0
hsa-mir-490	1	13	4	4	2	2	0	0	1	0	2	2	0	2	1	0	0	1	3	0	0	0	2	0	1	0	2	0	0	0	0	0	2	4	3	0	1	2	0	0	1	0	1	1	2	1	0	0	1
hsa-mir-3605	6	14	15	11	30	26	15	44	15	16	11	14	29	16	14	14	7	36	46	45	57	6	19	17	8	18	29	16	12	16	16	23	21	31	45	7	40	32	12	6	13	12	13	19	17	67	11	21	7
hsa-mir-3913-2	9	15	14	32	21	26	16	24	22	12	26	27	26	24	38	12	10	20	20	22	19	16	17	9	13	25	22	9	15	16	20	20	9	20	32	4	14	14	14	11	16	11	13	28	7	52	27	10	6
hsa-mir-26b	5761	10945	10906	10927	8579	6919	11740	9952	19669	14868	8306	17680	21508	8716	13015	10683	6160	29797	26621	7727	63609	12802	12397	7814	8214	26374	12346	6858	21386	20901	18920	9389	652	14483	10560	11098	17063	7194	13577	17387	21178	13831	14257	10226	11196	41472	17078	14266	6036
hsa-mir-4732	12	6	2	30	47	12	23	12	15	13	11	12	15	9	37	18	3	35	27	67	25	26	28	0	12	29	10	18	9	17	60	1	22	24	22	11	11	13	3	25	13	26	13	44	36	16	51	10	4
hsa-mir-302a	0	0	0	1	0	1	0	0	0	0	0	0	0	0	0	0	0	0	0	0	0	0	0	0	0	0	0	0	0	0	0	0	0	0	0	0	0	0	0	0	0	0	0	0	0	0	0	0	0
hsa-mir-631	0	0	0	1	1	0	0	0	0	0	0	0	0	0	0	0	0	0	0	0	0	0	0	0	0	0	0	0	0	0	0	0	0	0	1	0	0	0	0	0	0	0	0	0	0	0	0	0	0
hsa-mir-4293	0	0	0	0	0	0	0	0	0	0	0	0	0	0	0	0	0	0	0	0	0	0	0	0	0	0	0	0	0	0	0	0	0	0	0	0	0	0	0	0	0	0	0	0	0	0	0	0	0
hsa-mir-3138	1	1	1	2	2	0	2	0	0	1	2	1	1	0	0	0	1	1	1	2	0	2	0	5	0	1	1	2	0	0	1	0	1	0	1	0	0	0	0	0	0	0	1	2	1	0	1	0	0
hsa-mir-4270	0	0	0	0	0	0	0	0	0	0	0	0	0	0	0	0	0	0	0	0	0	0	0	0	0	0	0	0	0	0	0	0	0	0	0	0	0	0	0	0	0	0	0	0	0	0	0	0	0
hsa-mir-3686	0	0	0	0	0	0	0	0	0	0	0	0	0	0	0	1	0	0	0	0	0	0	0	0	0	0	0	0	0	0	0	0	0	0	0	0	0	0	0	0	0	0	0	0	0	0	0	0	0
hsa-mir-1288	4	4	3	12	7	1	5	7	6	3	1	9	6	2	12	0	4	5	5	10	2	3	0	3	1	7	6	0	3	1	4	5	0	5	7	1	5	2	1	2	0	4	1	1	3	7	4	5	2
hsa-mir-7847	0	0	0	0	0	0	0	0	0	0	0	0	0	0	0	0	0	0	0	0	0	0	0	0	0	0	0	0	0	0	0	0	0	0	0	0	0	0	0	0	0	0	1	0	0	0	0	0	0
hsa-mir-6516	2	3	5	5	3	0	1	2	3	1	5	7	1	6	5	5	1	4	3	3	10	7	7	1	2	3	1	1	9	6	3	5	1	4	3	4	4	6	1	1	8	1	4	2	1	5	5	6	4
hsa-mir-4475	0	0	0	0	0	0	0	0	0	0	0	0	0	0	0	0	0	0	0	0	0	0	0	0	0	0	0	0	0	0	0	0	0	0	0	0	0	0	0	0	0	0	0	0	0	0	0	0	0
hsa-mir-216b	0	7	3	1	5	3	4	0	3	0	0	4	1	1	17	2	0	0	1	1	4	1	2	0	1	2	0	0	1	0	0	1	0	1	0	1	1	3	0	0	2	0	1	0	3	0	0	2	2
hsa-mir-3611	0	0	0	1	0	0	1	0	1	0	0	0	1	1	0	0	0	0	0	0	3	0	2	0	0	0	0	0	0	0	0	0	0	1	1	0	1	1	1	0	0	0	0	1	0	1	0	1	0
hsa-mir-133b	3	41	12	82	32	15	33	87	25	36	15	20	32	13	417	15	9	50	13	53	53	14	139	2	1	23	65	170	12	11	20	12	17	23	20	8	20	20	43	25	25	27	40	42	46	22	55	17	3
hsa-mir-7-1	363	130	149	246	218	167	214	461	873	678	144	298	371	151	237	167	112	1640	672	192	752	166	171	178	130	328	283	147	221	308	447	371	40	293	189	96	302	224	104	128	314	314	206	391	147	885	232	275	60
hsa-mir-16-1	3360	1946	1259	3742	2666	1360	3097	2640	4066	2558	1685	1988	3768	1491	2852	3026	1723	3841	3497	2440	13419	5160	2448	2111	1860	4433	2722	1247	6090	2477	4917	2873	236	2674	2113	2222	2607	1849	1411	3336	6108	3386	2008	3780	2996	3810	7819	4268	1262
hsa-mir-3176	0	0	0	1	1	1	0	1	0	0	0	0	1	0	3	1	0	3	1	0	0	1	0	1	0	0	0	0	2	0	0	0	0	0	0	0	0	0	0	0	4	1	0	1	0	0	0	1	0
hsa-mir-4540	0	0	0	0	0	0	0	0	0	0	0	0	0	0	0	0	0	0	0	0	0	0	0	0	0	0	0	0	0	0	0	0	0	0	0	0	0	0	0	0	0	0	0	0	0	0	0	0	0
hsa-mir-6779	0	0	0	1	0	0	0	0	0	0	0	0	0	1	0	0	1	0	0	0	0	1	0	0	0	2	1	1	2	0	0	1	0	0	0	0	0	0	0	0	0	0	0	0	0	1	0	0	0
hsa-mir-4320	0	0	0	0	0	0	0	0	0	0	0	0	0	0	0	0	0	0	0	0	0	0	0	0	0	0	0	0	0	0	0	0	0	0	0	0	0	0	0	0	0	0	0	0	0	0	0	0	0
hsa-mir-4706	0	1	0	2	0	0	0	0	0	0	0	0	0	0	0	0	0	0	0	0	0	0	0	0	0	0	0	0	0	1	0	0	0	0	0	0	0	0	0	0	1	0	0	1	0	1	0	0	0
hsa-mir-2117	0	3	3	2	2	2	7	8	8	3	1	1	1	1	4	0	2	0	6	0	12	2	5	4	0	2	0	0	4	1	5	1	3	2	4	2	5	6	3	0	3	1	0	1	3	7	3	5	0
hsa-mir-6788	0	1	0	0	0	0	2	0	1	3	1	0	0	1	1	1	1	0	0	0	0	0	0	0	0	2	0	0	0	0	0	2	0	1	2	1	1	0	1	1	1	1	1	3	1	2	0	1	0
hsa-mir-6761	4	3	1	9	10	7	4	3	7	2	1	5	7	2	5	5	4	5	4	8	10	2	1	3	2	9	10	2	7	1	5	3	4	5	11	1	6	7	4	5	3	4	10	7	1	15	6	7	3
hsa-mir-1302-3	0	0	0	0	0	0	0	0	0	0	0	0	0	0	0	0	0	0	0	0	0	0	0	0	0	0	0	1	0	0	0	0	0	0	0	0	0	0	0	0	0	0	0	0	0	0	0	0	0
hsa-mir-6812	0	0	0	0	2	0	0	3	0	1	0	0	1	0	1	0	0	0	0	0	1	0	0	0	1	1	0	1	0	1	0	0	1	0	0	1	1	4	1	0	0	0	0	2	0	1	0	2	2
hsa-mir-5586	33	12	12	22	2	4	14	9	26	2	10	16	67	8	5	27	32	9	9	4	22	21	4	16	13	40	13	8	65	11	20	30	0	12	21	13	19	12	4	3	47	4	30	31	15	19	7	30	8
hsa-mir-514a-3	6	11	26	18	9	8	13	11	61	9	14	37	36	13	20	7	5	65	36	10	23	13	30	20	21	48	19	4	11	40	10	10	1	33	20	7	16	26	8	17	4	18	24	14	11	59	18	18	13
hsa-mir-3137	0	0	0	0	0	0	0	0	0	0	0	0	2	0	0	0	0	0	0	0	0	0	0	0	0	0	0	0	0	0	0	2	0	0	0	0	0	1	0	0	0	0	0	1	1	0	1	0	0
hsa-mir-221	2918	1196	1275	2170	1754	991	899	2794	1272	1190	1534	1148	2456	1039	1281	2936	1213	951	826	1123	1317	1644	1226	6427	746	1625	1752	425	1726	1373	831	2053	341	1171	1736	1247	1218	763	684	933	1461	1097	1920	2840	789	920	1046	1292	475
hsa-mir-634	0	0	0	0	0	0	0	0	0	0	0	0	0	0	0	0	0	0	0	0	0	0	0	0	0	0	0	0	0	0	0	0	0	0	0	0	0	0	0	0	0	0	0	0	0	0	0	0	0
hsa-mir-5583-2	0	0	0	0	0	0	0	0	0	0	0	0	0	0	0	0	0	0	0	0	0	0	0	0	0	0	0	1	0	0	0	0	0	0	0	0	0	0	0	0	0	0	0	0	0	0	0	0	0
hsa-mir-6802	3	1	6	7	8	8	7	13	7	4	1	7	8	7	4	2	1	13	11	3	29	4	3	1	1	10	13	6	0	12	7	3	5	11	5	3	12	5	5	8	8	7	4	9	6	10	5	11	1
hsa-mir-1182	0	0	0	0	0	0	0	0	0	0	0	0	0	0	0	0	0	0	0	0	0	0	0	0	0	0	0	0	0	0	0	0	0	0	0	0	0	0	0	0	0	0	0	0	0	0	0	0	0
hsa-mir-7704	0	0	0	0	0	0	0	1	0	0	0	0	0	0	0	0	0	0	0	1	0	1	0	0	0	0	0	0	0	0	0	0	0	0	0	0	0	0	0	0	1	0	0	0	0	0	0	0	0
hsa-mir-541	1	2	0	5	0	0	0	1	0	0	2	1	0	1	2	1	0	1	2	0	0	0	0	2	2	6	0	0	0	0	1	0	0	0	3	0	0	1	0	0	0	2	0	2	1	1	2	1	0
hsa-mir-1302-2	0	0	0	0	0	0	0	0	0	0	0	0	0	0	0	0	0	0	0	0	0	0	0	0	0	0	0	0	0	0	0	0	0	0	0	0	0	0	0	0	0	0	0	0	0	0	0	0	0
hsa-mir-4326	18	16	23	8	30	28	0	16	24	8	20	44	8	17	49	9	4	69	47	29	0	15	33	17	15	31	26	14	45	18	36	12	13	22	15	7	73	33	1	15	47	17	11	32	19	61	29	71	4
hsa-mir-6867	0	0	0	0	1	0	0	0	0	0	0	0	0	0	0	0	1	0	0	0	0	0	0	0	0	0	0	0	0	0	0	0	0	0	0	0	0	0	0	0	0	0	0	0	0	0	0	0	0
hsa-mir-4500	0	0	0	0	0	0	0	0	0	0	0	0	0	0	0	0	0	0	0	0	0	0	0	0	0	0	0	0	0	0	0	0	0	0	0	0	0	0	0	0	0	0	0	0	0	0	0	0	0
hsa-mir-548h-1	0	0	0	0	0	0	0	0	0	0	0	0	0	0	0	0	0	0	0	0	0	0	0	0	0	0	0	0	0	0	0	0	0	0	0	0	0	0	0	0	0	0	0	0	0	0	0	0	0
hsa-mir-3690-1	4	0	0	1	1	1	2	4	6	3	5	1	15	3	0	1	1	1	2	2	0	1	5	10	1	6	5	0	1	2	4	13	0	4	5	0	1	0	0	1	30	2	3	7	3	0	0	5	0
hsa-mir-4766	6	1	0	3	1	0	3	4	0	2	0	2	2	1	1	8	4	3	1	0	8	3	1	1	0	0	7	2	6	3	4	2	0	6	0	3	8	2	4	4	4	1	1	0	5	4	2	4	3
hsa-mir-8065	0	0	0	0	0	0	0	0	0	0	0	0	0	0	0	0	0	0	0	0	0	0	0	0	0	0	0	0	0	0	0	0	0	0	0	0	0	0	0	0	0	0	0	0	0	0	0	0	0
hsa-mir-548au	1	0	0	0	1	1	1	5	0	2	0	1	1	1	3	2	0	1	2	2	3	3	0	1	2	0	0	0	2	4	0	2	0	1	0	1	1	0	3	1	1	1	0	2	0	1	3	3	0
hsa-mir-4432	0	0	0	0	0	0	0	0	0	0	0	0	1	0	0	0	0	0	0	0	0	0	0	0	0	0	0	0	0	0	0	0	0	0	0	1	0	0	0	0	0	0	0	0	0	0	0	0	0
hsa-mir-9-3	596	1067	1135	489	196	490	665	490	920	509	474	1287	836	443	589	362	368	748	816	313	1473	216	618	376	440	1153	399	249	2217	608	289	573	18	385	723	399	1617	524	465	355	1600	606	495	509	864	1685	371	1705	1390
hsa-mir-3617	0	0	0	0	1	0	0	0	0	0	0	0	0	0	0	0	0	0	0	0	1	0	0	0	0	0	0	0	0	0	0	0	0	0	0	0	0	0	0	0	0	0	0	0	0	0	0	0	0
hsa-mir-7150	0	0	0	0	0	0	0	0	0	0	0	0	0	0	0	0	0	0	0	0	0	0	0	0	0	0	0	0	0	0	0	0	1	0	0	0	0	0	0	0	0	0	0	0	0	0	0	0	0
hsa-mir-3914-2	0	1	0	0	0	0	0	0	0	0	0	0	0	0	0	0	0	0	0	0	0	0	0	0	0	0	0	0	1	0	0	0	0	0	0	0	0	0	0	0	0	0	0	0	0	0	0	0	0
hsa-mir-521-2	0	0	0	0	1	0	0	0	0	0	0	0	0	0	0	0	0	0	0	0	0	0	0	0	0	0	0	0	0	0	0	0	0	0	0	0	0	0	0	0	0	0	0	0	0	0	0	0	0
hsa-mir-6772	0	1	2	2	2	0	1	5	1	0	1	3	1	4	3	0	0	6	3	2	4	0	0	0	2	0	0	1	0	0	0	0	0	2	2	0	1	1	0	0	0	2	1	0	1	3	0	2	0
hsa-mir-5692a-1	0	0	0	0	0	0	0	0	0	0	0	0	0	0	0	0	0	0	0	0	1	0	0	0	0	0	0	0	0	0	0	0	0	1	0	0	0	0	0	0	0	0	0	0	0	0	0	0	0
hsa-mir-3690-2	0	0	0	0	0	0	0	0	0	0	0	0	0	0	0	0	0	0	0	0	0	0	0	0	0	0	0	0	0	0	0	0	0	0	0	0	0	0	0	0	0	0	0	0	0	0	0	0	0
hsa-mir-4786	3	1	0	2	2	2	2	8	6	3	1	2	7	3	7	0	1	4	2	4	3	4	1	3	3	2	4	0	5	1	6	6	0	2	3	1	0	4	1	3	2	3	6	6	3	3	8	4	0
hsa-mir-557	0	0	0	0	0	0	0	0	0	0	0	0	0	0	0	0	0	0	0	0	0	0	0	0	0	0	0	0	0	0	0	0	0	0	0	0	0	0	0	0	0	0	0	0	0	0	0	0	0
hsa-mir-3179-3	0	0	0	0	0	0	0	0	0	0	0	0	0	0	0	0	0	0	0	0	0	0	0	0	0	0	0	0	0	0	0	0	0	0	0	0	0	0	0	0	0	0	0	0	0	0	0	0	0
hsa-mir-4283-2	0	0	0	0	0	0	0	0	0	0	0	0	0	0	0	0	0	0	0	0	0	0	0	0	0	0	0	0	0	0	0	0	0	0	0	0	0	0	0	0	0	0	0	0	0	0	0	0	0
hsa-mir-2278	0	1	1	0	0	0	0	0	0	1	1	0	0	0	0	1	1	0	0	0	1	0	1	0	0	1	0	0	0	0	0	0	1	0	1	1	1	0	0	1	1	1	1	0	0	1	2	0	0
hsa-mir-6769b	0	0	0	0	0	0	0	1	0	0	0	1	0	0	0	0	1	0	0	0	0	1	1	0	0	0	0	0	0	0	0	1	0	0	0	0	0	0	0	0	0	0	0	1	0	1	0	0	0
hsa-mir-5685	0	0	1	0	0	0	0	0	0	0	0	0	0	0	0	0	0	0	0	0	0	0	0	1	0	0	0	0	0	0	0	0	0	0	0	0	0	0	0	0	1	0	0	0	0	0	0	0	1
hsa-mir-4276	0	0	0	0	0	0	0	0	0	0	0	0	0	0	0	0	0	0	0	0	0	0	0	0	0	0	0	0	0	0	0	0	0	0	0	0	0	0	0	0	0	0	0	0	0	0	0	0	0
hsa-mir-6077	0	0	0	0	0	0	0	0	0	0	0	0	0	0	0	0	0	0	0	0	0	0	0	0	0	0	0	0	0	0	0	0	0	0	0	0	0	0	0	0	0	0	0	0	0	0	0	0	0
hsa-mir-1199	0	0	0	0	0	0	0	0	1	0	0	0	0	0	0	0	0	0	0	0	0	0	0	0	0	0	0	0	0	0	0	0	0	0	0	1	0	0	0	0	0	0	0	0	0	0	0	0	0
hsa-mir-6888	0	0	0	0	2	1	4	1	1	1	0	0	0	1	1	2	1	4	1	2	2	0	0	0	0	0	3	1	0	0	0	4	0	2	1	1	2	1	1	2	0	1	2	2	0	4	1	0	0
hsa-mir-1286	0	0	1	0	0	1	0	0	0	0	0	0	0	0	0	0	0	0	0	0	0	0	0	1	0	0	0	0	0	0	0	0	0	0	2	0	0	0	0	0	0	0	1	0	0	0	0	0	0
hsa-mir-1244-1	0	0	0	0	0	0	0	0	0	0	0	1	0	0	0	0	0	0	0	0	0	0	0	0	0	0	0	0	0	0	1	0	0	0	0	0	0	0	0	0	0	0	0	0	0	0	0	0	0
hsa-mir-4530	0	0	0	0	1	0	0	0	0	0	0	0	0	1	0	0	0	1	0	1	1	0	0	0	0	0	1	0	0	0	0	0	0	0	0	0	0	0	0	0	0	0	0	0	0	0	0	0	0
hsa-mir-4692	0	0	0	0	0	0	0	0	0	0	0	0	0	0	0	0	0	0	0	0	0	0	0	0	0	0	0	0	0	0	0	0	0	0	0	0	0	0	0	0	0	0	0	0	0	0	0	0	0
hsa-mir-4522	2	0	1	2	4	1	0	8	1	0	0	1	0	0	0	0	1	5	2	1	0	0	0	2	0	5	8	0	0	1	0	4	0	4	16	0	3	1	0	0	1	2	1	2	2	5	0	2	0
hsa-mir-8069-2	0	0	0	0	0	0	0	0	0	0	0	0	0	0	0	0	0	0	0	0	0	0	0	0	0	0	0	0	0	0	0	0	0	0	0	0	0	0	0	0	0	0	0	0	0	0	0	0	0
hsa-mir-6826	0	0	1	0	1	2	0	0	0	1	3	0	0	0	0	0	0	0	5	1	0	0	0	0	0	1	1	0	0	0	0	0	0	0	0	0	0	0	0	1	0	0	0	0	0	0	1	0	0
hsa-mir-6762	0	0	1	0	1	3	5	4	1	1	1	0	0	2	1	0	2	1	7	2	1	0	1	0	1	2	0	0	3	1	0	2	2	2	1	0	3	1	0	1	1	5	2	2	1	1	0	0	0
hsa-mir-3915	0	0	0	0	0	0	0	0	0	0	0	0	0	0	0	0	0	0	0	0	0	0	0	0	0	0	0	0	0	0	0	0	0	0	0	0	0	0	0	0	0	0	0	0	0	0	0	0	0
hsa-mir-933	0	0	0	0	0	0	0	1	0	0	0	1	0	0	0	0	0	0	0	0	0	0	0	0	0	0	1	0	0	0	0	0	0	0	1	0	0	0	0	0	0	0	0	0	0	0	0	0	0
hsa-mir-4434	4	1	0	0	0	0	0	2	0	0	0	0	6	0	1	0	0	0	0	0	0	0	1	3	0	1	4	0	1	0	0	3	0	0	0	0	0	1	0	0	1	0	0	1	0	0	0	0	0
hsa-mir-6786	0	0	0	1	1	2	0	1	0	1	0	0	0	0	0	0	0	1	3	0	0	0	0	2	0	0	1	1	0	0	0	0	1	2	0	0	1	0	0	0	0	0	1	0	0	0	0	0	0
hsa-mir-3936	0	0	1	0	2	0	1	1	3	1	0	0	1	1	1	0	0	0	3	0	2	0	0	1	0	0	0	1	0	2	1	0	0	1	1	2	0	0	0	0	0	1	0	1	0	1	1	0	1
hsa-mir-214	97	187	186	472	165	178	314	112	127	235	138	148	219	189	294	177	98	153	203	173	400	282	157	19	166	360	177	102	459	202	113	137	40	254	163	147	215	150	125	218	264	226	192	244	254	472	287	235	87
hsa-mir-371a	0	0	0	1	0	1	1	0	0	1	0	0	0	0	0	0	1	0	0	0	0	0	0	0	0	0	1	0	0	0	0	0	0	0	0	0	0	0	0	0	0	0	0	0	0	0	0	0	0
hsa-mir-3618	0	0	0	1	1	0	0	2	0	2	0	0	2	1	2	0	0	0	0	2	2	0	0	0	0	1	1	0	1	1	1	0	1	0	1	0	0	1	1	2	0	0	0	0	0	0	1	0	0
hsa-mir-548ar	1	0	0	0	0	1	0	0	0	0	0	0	0	0	0	0	0	0	0	1	0	0	0	0	0	0	0	0	0	0	0	0	0	0	0	0	0	0	1	0	0	0	0	3	0	0	0	0	1
hsa-mir-1254-1	0	2	4	1	0	0	0	3	0	4	1	2	2	1	1	5	1	2	5	2	3	1	1	2	0	1	0	0	1	1	4	0	0	2	1	1	4	3	1	0	0	2	1	0	3	2	0	6	0
hsa-mir-3672	0	0	0	0	0	0	0	0	0	0	0	0	0	0	0	0	0	0	0	0	0	0	0	0	0	0	0	0	0	0	0	0	0	0	0	0	0	0	0	0	0	0	0	0	0	0	0	0	0
hsa-mir-6749	1	0	1	1	0	0	0	0	3	0	1	0	0	1	1	0	1	4	0	2	2	0	0	0	0	0	0	1	0	0	0	2	2	1	1	0	3	0	0	0	1	0	0	2	0	2	0	0	0
hsa-mir-4804	3	0	1	1	1	2	0	3	1	0	1	1	1	0	0	0	0	0	0	0	1	0	1	0	0	0	0	0	0	1	0	0	0	1	0	0	1	0	0	0	1	0	0	0	0	0	0	0	0
hsa-mir-941-5	0	0	0	0	0	0	0	0	0	0	0	0	0	0	0	0	0	0	0	0	0	0	0	0	0	0	0	0	0	0	0	0	0	0	0	0	0	0	0	0	0	0	0	0	0	0	0	0	0
hsa-mir-6781	1	3	1	1	3	0	2	2	3	1	2	1	1	0	2	0	2	2	3	3	9	2	0	0	0	2	1	0	0	1	1	0	1	3	1	1	1	1	2	1	0	0	2	3	1	3	3	0	1
hsa-mir-3116-2	0	0	0	1	0	0	0	0	0	0	0	0	0	0	0	0	0	0	0	0	0	0	0	0	0	0	0	0	0	0	0	0	0	0	0	0	0	0	0	0	0	0	0	0	0	0	0	0	0
hsa-mir-373	0	0	0	0	0	1	0	0	0	0	0	1	0	1	0	0	1	0	0	0	3	0	0	0	0	0	0	1	5	2	0	0	0	1	0	0	0	0	0	0	1	4	0	0	0	1	0	0	0
hsa-mir-7973-1	0	0	0	0	0	0	0	0	0	0	1	0	0	0	0	0	0	0	0	0	0	1	0	0	0	0	0	0	0	3	0	0	0	0	0	0	0	0	0	0	0	0	0	0	0	0	0	0	0
hsa-mir-3928	8	3	3	10	9	9	6	15	11	9	3	3	4	7	6	5	7	5	23	6	15	2	5	6	2	4	12	5	7	11	6	9	8	11	12	2	10	10	4	6	4	2	6	8	8	16	10	14	2
hsa-mir-6511a-4	0	0	0	0	0	0	0	0	0	0	0	0	0	0	0	0	0	0	0	0	0	0	0	0	0	0	0	0	0	0	0	0	0	0	0	0	0	0	0	0	0	0	0	0	0	0	0	0	0
hsa-mir-7157	0	0	0	0	1	0	1	0	0	1	0	2	1	0	0	0	0	1	2	0	0	2	1	0	0	0	0	3	0	0	1	0	0	0	2	1	0	1	1	2	0	0	1	0	0	4	2	1	1
hsa-mir-200a	1257	2507	4599	4714	6213	5539	4268	5742	6245	4327	3102	4238	3023	4887	5628	2210	2447	8736	9389	2670	5607	2563	3467	2682	2410	7672	4829	2549	3718	5759	4948	5479	598	7523	7792	2136	4426	5722	2950	3170	4164	4160	2518	6041	3451	17119	5657	3714	2548
hsa-mir-23a	7932	23901	26785	42668	33231	22365	19893	31325	23155	27414	20002	23972	22541	18811	25541	22310	14463	26913	26672	39889	25220	15846	28622	16108	11154	29187	30779	19197	24823	18006	18646	25207	5071	23112	46222	14747	27503	21106	18150	15300	22340	23744	22519	27250	22490	42740	19072	21669	17482
hsa-mir-6756	0	0	1	0	0	0	0	0	0	0	0	0	0	0	0	1	0	0	0	2	0	0	0	0	0	0	0	0	2	0	0	0	1	0	0	0	1	0	0	0	1	0	0	0	1	0	1	0	0
hsa-mir-532	6210	9563	10010	8707	7560	10227	7490	9087	7269	7643	7673	6350	5780	8935	11369	5587	5380	8284	15937	8920	7662	5672	8149	5166	3313	9496	5724	5549	4460	6517	7155	9393	2744	12208	10429	4825	10281	10044	4291	4348	9408	8328	6154	10979	8790	19543	9078	8107	4454
hsa-mir-640	0	0	0	0	0	0	0	0	0	0	0	0	0	0	0	0	0	0	0	0	0	0	0	0	0	0	0	0	0	0	0	0	0	0	0	0	0	0	0	0	0	0	0	0	0	0	1	0	0
hsa-mir-223	2767	1147	599	2329	1171	385	1461	1707	3195	557	726	867	2193	634	1942	3187	1316	1220	992	2084	4694	1701	1125	390	836	2599	1716	1096	2180	1602	3546	1047	127	923	618	1195	1025	781	726	903	2916	1052	2211	2509	1063	892	1682	1222	238
hsa-mir-5692c-1	0	0	0	0	0	0	0	0	0	1	0	0	0	0	0	0	0	0	0	0	1	0	0	0	0	0	0	0	0	0	0	0	0	0	0	0	0	0	0	0	0	0	0	0	1	0	0	0	0
hsa-mir-181c	731	2494	2684	2690	3462	2211	1693	3255	1152	1990	1575	1523	2563	2814	1827	1223	1160	1394	1901	1665	2080	1245	1331	854	526	2497	2921	1160	883	2079	868	2419	844	2807	3746	904	1462	1540	1502	1587	1462	2044	1522	1655	1738	4397	2514	1606	1676
hsa-mir-3656	0	0	0	3	0	0	0	0	0	0	0	0	0	0	0	0	0	0	0	0	0	0	0	0	0	0	0	0	0	1	0	0	1	0	0	0	0	0	0	0	0	0	1	0	0	1	0	0	0
hsa-mir-17	4010	4988	5295	5433	3648	4763	4555	4385	6199	4180	5204	4156	5696	4697	6223	4090	3678	5677	8194	3486	12375	4557	4785	1611	2678	6947	4245	2668	7983	4438	3819	4865	619	5581	5259	2840	5526	3941	2906	4489	7354	6146	4685	6281	5712	11830	7680	7001	2804
hsa-mir-708	1207	2684	2990	2256	1468	2695	1976	1833	2505	1398	1056	1359	1690	2009	1538	1797	1091	3152	2366	1352	7544	1720	2410	297	414	3382	2278	2372	2558	3242	2499	3732	139	2987	2385	1650	2463	1324	2460	1789	3211	2119	2156	2234	1868	4799	2470	3067	728
hsa-mir-3619	1	0	0	1	0	1	0	1	2	0	0	0	0	1	1	0	0	1	1	1	0	1	0	1	0	0	0	0	2	0	4	0	1	0	1	0	1	0	0	0	0	1	0	1	1	1	0	1	0
hsa-mir-4485	0	0	0	0	0	0	0	0	0	0	0	0	0	0	0	0	0	0	0	0	0	0	0	0	0	0	0	0	0	0	0	0	0	0	0	0	0	0	0	0	0	0	0	0	0	0	0	0	0
hsa-mir-4501	0	5	4	6	5	13	6	12	15	5	3	9	6	12	8	0	2	4	17	4	3	3	10	3	3	9	10	4	1	5	10	2	1	7	12	5	4	5	2	1	0	4	1	6	3	7	8	2	0
hsa-mir-5581	2	0	1	0	4	2	1	4	3	1	2	1	0	2	2	2	3	2	1	1	0	1	2	0	0	0	0	0	1	0	4	0	2	3	2	0	2	1	1	1	3	0	0	2	2	1	1	1	0
hsa-mir-216a	1	15	4	20	6	0	6	3	7	7	6	8	9	6	28	3	2	13	1	3	2	3	5	1	8	28	4	5	3	3	0	7	0	2	6	2	6	6	6	2	4	10	4	13	3	7	5	6	4
hsa-mir-4488	0	0	0	0	1	0	0	0	0	0	0	0	0	0	1	0	0	0	0	0	0	0	0	0	0	0	0	0	0	0	0	0	0	0	0	0	0	0	0	0	0	0	1	0	0	0	0	0	0
hsa-mir-1185-1	0	1	0	1	0	1	1	2	2	2	0	0	1	1	0	1	0	1	1	1	0	0	1	0	1	2	1	0	0	0	0	0	0	1	1	0	2	0	0	0	1	0	1	0	1	0	1	0	0
hsa-mir-148a	215150	346007	346931	308245	252226	341129	352186	407046	562670	257121	251799	471612	718472	318342	462717	353196	292869	586349	757807	218755	984072	306300	252816	432431	181894	689882	519068	236019	443049	319887	372947	795472	28551	515327	422950	317087	573924	412325	345708	187829	723970	330041	274318	616303	315225	1079124	344989	565113	126935
hsa-mir-1251	244	631	1309	1004	1127	712	582	1806	335	623	316	364	426	1058	857	620	391	560	1848	789	2933	498	618	189	72	489	1415	631	506	813	437	931	348	1294	1986	494	1895	995	771	485	899	654	482	1059	408	2199	972	1926	529
hsa-mir-6499	0	0	0	0	0	0	0	0	0	0	0	0	0	0	0	1	0	0	2	0	0	0	0	0	0	0	0	0	0	0	1	0	0	0	0	0	1	0	0	0	1	0	0	0	0	0	0	0	0
hsa-mir-5591	0	0	0	0	0	0	0	0	0	0	0	0	0	0	0	0	0	0	0	0	0	0	0	0	0	0	0	0	0	0	0	0	0	0	0	0	0	0	0	0	0	0	0	0	0	0	0	0	0
hsa-mir-876	3	6	12	11	7	8	7	4	9	6	1	6	2	5	6	4	0	13	23	6	25	10	7	3	2	18	8	8	11	11	12	3	1	22	10	4	12	6	9	9	10	13	5	4	5	15	12	6	6
hsa-mir-4462	0	0	0	0	0	0	0	0	0	0	0	0	0	0	0	0	0	0	0	0	0	0	0	0	0	0	0	0	0	0	0	0	0	0	0	0	0	0	0	0	0	0	0	0	0	0	0	0	0
hsa-mir-1250	0	1	0	2	4	5	3	3	2	1	1	0	1	3	4	2	0	0	4	2	2	0	0	0	0	0	2	2	0	4	3	2	0	5	7	0	1	3	0	1	2	2	1	4	1	6	1	0	1
hsa-mir-548d-1	0	0	0	0	0	0	0	0	0	0	0	1	0	0	0	1	3	0	1	0	1	0	2	0	1	0	1	0	4	1	0	0	0	0	0	1	0	0	0	0	1	0	0	2	0	0	1	0	0
hsa-mir-6803	1	2	2	1	10	4	3	4	5	5	2	2	5	2	3	2	4	4	12	6	11	4	4	3	2	4	6	6	6	3	6	2	5	3	13	2	10	3	1	5	7	0	1	3	5	15	4	7	2
hsa-mir-1909	0	0	0	0	2	0	0	0	0	0	0	1	0	0	1	0	0	0	0	0	0	0	0	0	0	0	1	0	1	0	0	0	0	0	0	0	0	0	0	0	0	0	1	0	0	0	1	0	0
hsa-mir-374a	4189	5818	8677	15367	4621	4577	6964	4739	28498	2544	10288	19369	26083	5013	8435	3600	3147	34607	16480	4776	13713	4425	7816	5666	11578	29369	10423	3373	8455	6134	16178	8418	95	7686	11235	5416	9931	3735	7437	4699	6150	8078	6378	8723	8212	19654	7814	9511	3366
hsa-mir-6838	0	0	0	4	1	0	0	2	0	0	0	1	0	0	0	0	0	0	2	0	1	1	0	0	0	1	0	0	2	0	0	2	0	1	1	0	1	0	0	2	0	0	1	0	1	2	3	2	0
hsa-mir-4445	0	0	0	0	0	0	0	0	0	0	0	0	1	0	0	0	0	0	0	0	0	0	0	0	0	0	0	0	0	0	0	3	0	0	0	1	0	1	0	0	0	0	0	0	0	0	0	0	0
hsa-mir-8071-1	0	0	0	0	0	0	0	0	0	0	0	0	0	0	0	0	0	0	0	0	0	0	0	0	0	0	0	0	0	0	0	0	0	0	0	0	0	0	0	0	0	0	0	0	0	0	0	0	0
hsa-mir-3680-1	3	0	0	4	4	2	1	2	3	1	1	1	1	0	1	1	1	3	1	3	0	0	1	2	2	2	1	1	3	1	1	1	0	1	2	0	0	0	3	0	1	4	3	5	2	2	2	2	0
hsa-mir-6723	1	3	1	9	9	0	1	3	10	1	3	3	2	7	2	1	0	5	0	12	2	3	1	2	3	5	1	0	3	3	3	0	0	3	4	3	1	4	0	3	2	0	0	0	2	0	9	0	1
hsa-mir-3713	0	0	0	0	0	0	0	0	0	0	0	0	0	0	0	0	0	0	0	0	0	0	0	0	0	0	0	0	0	0	0	0	0	0	0	0	0	0	0	0	0	0	0	0	0	0	0	0	0
hsa-mir-337	25	194	68	372	89	98	162	87	108	102	77	106	197	140	161	120	82	112	135	134	188	115	102	17	19	228	100	57	133	114	84	43	18	108	138	92	227	103	110	49	118	131	126	190	155	203	94	198	33
hsa-mir-338	1385	5440	7036	4092	5226	5017	4428	3249	2430	3000	2983	4953	4281	5379	4845	4042	2010	5419	7645	2891	7142	1941	2991	1103	1010	5352	3351	3014	3954	5868	2967	3477	383	5303	5403	2315	5956	2687	3618	2053	6683	5775	4410	3565	6334	13483	3604	4309	3542
hsa-mir-6715a	5	17	45	51	33	17	34	30	20	90	53	21	29	9	16	21	5	52	56	106	80	17	50	49	15	28	80	28	33	45	114	15	18	23	9	97	16	54	18	12	24	26	16	123	11	98	11	33	7
hsa-mir-4491	52	1	1	1	0	0	1	57	6	0	0	1	16	1	0	7	10	0	0	0	0	16	0	7	1	0	13	0	12	0	0	31	0	0	1	5	1	1	1	2	16	2	6	14	0	1	0	5	1
hsa-mir-4745	1	0	0	0	0	1	0	3	1	1	0	1	1	0	0	1	0	1	2	1	7	0	2	0	2	0	0	0	1	3	1	1	2	3	1	0	1	0	0	0	0	0	1	0	1	3	0	0	0
hsa-mir-2392	0	0	0	0	0	0	0	0	0	0	0	0	0	0	0	0	0	0	0	0	0	0	0	0	0	0	0	0	0	0	0	0	0	0	0	0	0	0	0	0	0	0	0	0	0	0	0	0	0
hsa-mir-1266	15	68	64	89	104	79	119	115	308	61	58	292	172	94	93	42	28	494	236	80	402	53	55	98	126	230	80	74	130	109	247	66	65	105	88	35	186	117	46	88	74	61	80	63	60	385	110	143	40
hsa-mir-5187	2	7	2	5	5	6	5	4	10	7	5	5	12	5	4	5	3	12	12	5	2	4	5	1	4	11	4	2	2	2	10	8	1	2	4	0	2	5	4	2	2	6	2	4	1	7	6	4	1
hsa-mir-4538	0	0	0	0	0	0	0	1	1	0	0	0	0	0	0	0	0	0	0	0	0	0	0	0	0	0	1	0	2	0	0	0	0	0	0	0	0	0	0	0	0	0	0	0	0	0	0	1	0
hsa-mir-8064	0	0	0	0	0	0	0	0	0	0	0	0	0	0	0	0	0	0	0	0	0	0	0	0	0	0	0	0	0	0	0	0	0	0	0	0	0	0	0	0	0	0	0	0	0	0	0	0	0
hsa-mir-548p	0	0	0	0	0	0	0	0	0	0	0	0	0	0	0	0	0	0	0	0	0	0	0	0	0	0	0	0	0	0	0	0	0	0	0	0	0	0	0	0	0	0	0	0	0	0	0	0	0
hsa-mir-7974	3	0	0	0	0	0	0	0	7	0	2	1	0	1	0	1	0	0	2	0	0	0	0	0	0	3	1	0	1	1	1	0	0	0	0	0	0	0	1	1	1	0	1	0	0	2	0	2	0
hsa-mir-582	1817	450	412	877	293	279	532	957	729	215	428	455	1848	320	830	591	465	992	504	413	952	530	523	596	259	878	1173	262	1308	457	344	1233	19	427	417	507	713	476	473	433	1013	499	710	937	390	676	572	870	195
hsa-mir-1224	3	1	3	14	6	5	1	9	4	6	3	11	1	2	2	3	6	19	6	16	1	8	1	0	6	15	11	3	2	5	14	2	6	3	10	1	10	7	3	0	4	1	0	2	3	2	5	3	1
hsa-mir-518e	0	0	0	4	7	0	0	4	1	0	0	0	0	0	0	0	0	0	0	3	3	0	0	0	0	0	0	0	0	0	0	0	3	0	1	1	0	0	0	0	0	0	0	1	0	0	0	0	0
hsa-mir-3925	0	0	0	0	0	0	0	0	0	0	0	0	0	0	0	0	0	0	0	0	0	0	0	0	0	0	0	0	1	0	0	0	0	0	0	0	1	0	0	0	0	0	0	0	0	0	0	0	0
[truncated: 524 more columns]
