# Supplementary material for: Bioinformatic analysis and identification of potential prognostic microRNAs and mRNAs in thyroid cancer
Source: PeerJ. 2018 May 4;6:e4674. doi: 10.7717/peerj.4674 (PMC5937477; doi:10.7717/peerj.4674)
Supplement: Supplemental Information 2 [file peerj-06-4674-s006.txt]

BarCode	diseaseCode	tumorTissueSite	histologicalType	rice	age	gender	stage	T	N	M	grade	status	time	recurrence	recurrenceTime	primaryNeoplasmFocusType	personNeoplasmCancerStatus
TCGA-EL-A3GQ	thca	Thyroid	Thyroid Papillary Carcinoma - Follicular (>= 99% follicular patterned)	WHITE	72	FEMALE	Stage I	T1	N0	M0		Alive	1528			Unifocal	TUMOR FREE
TCGA-DJ-A2PQ	thca	Thyroid	Thyroid Papillary Carcinoma - Classical/usual	WHITE	26	MALE	Stage I	T2	N1a	M0		Alive	1077			Unifocal	TUMOR FREE
TCGA-EM-A3SZ	thca	Thyroid	Thyroid Papillary Carcinoma - Classical/usual		42	FEMALE	Stage I	T2	N0	MX		Alive	389			Multifocal	TUMOR FREE
TCGA-BJ-A0Z2	thca	Thyroid	Thyroid Papillary Carcinoma - Follicular (>= 99% follicular patterned)	BLACK OR AFRICAN AMERICAN	57	MALE	Stage IVC	T2	N0	M1		Alive	1514	Distant Metastasis	158	Unifocal	WITH TUMOR
TCGA-EL-A3ZG	thca	Thyroid	Thyroid Papillary Carcinoma - Classical/usual	ASIAN	15	MALE	Stage I	T3	N0	M0		Alive	2724			Unifocal	TUMOR FREE
TCGA-FE-A231	thca	Thyroid	Thyroid Papillary Carcinoma - Classical/usual	WHITE	70	MALE	Stage IVA	T3	N1b	MX		Alive	961			Unifocal	TUMOR FREE
TCGA-ET-A39O	thca	Thyroid	Thyroid Papillary Carcinoma - Tall Cell (>= 50% tall cell features)	WHITE	39	MALE	Stage I	T1	N0	MX		Alive	3059			Multifocal	TUMOR FREE
TCGA-DJ-A1QN	thca	Thyroid	Thyroid Papillary Carcinoma - Classical/usual		42	FEMALE	Stage I	T1b	N0	M0		Alive	1295			Multifocal	TUMOR FREE
TCGA-E3-A3E5	thca	Thyroid	Thyroid Papillary Carcinoma - Classical/usual	WHITE	57	MALE	Stage IVA	T4a	N1b	MX		Alive	1215			Multifocal	TUMOR FREE
TCGA-EL-A3D5	thca	Thyroid	Thyroid Papillary Carcinoma - Classical/usual	WHITE	44	FEMALE	Stage I	T3	N1b	M0		Alive	1737			Multifocal	TUMOR FREE
TCGA-EL-A3CZ	thca	Thyroid	Thyroid Papillary Carcinoma - Classical/usual	WHITE	37	FEMALE	Stage I	T1	N1a	M0		Alive	2418	Locoregional Recurrence	1426	Unifocal	WITH TUMOR
TCGA-FE-A22Z	thca	Thyroid	Thyroid Papillary Carcinoma - Follicular (>= 99% follicular patterned)	WHITE	61	FEMALE	Stage IVA	T4a	N1	MX		Alive	2243	Distant Metastasis	2072	Unifocal	WITH TUMOR
TCGA-EM-A1YC	thca	Thyroid	Thyroid Papillary Carcinoma - Follicular (>= 99% follicular patterned)		71	FEMALE	Stage III	T3	N0	MX		Alive	2391			Unifocal	TUMOR FREE
TCGA-EM-A2CN	thca	Thyroid	Thyroid Papillary Carcinoma - Follicular (>= 99% follicular patterned)		62	MALE	Stage IVC	T3	N0	M1		Alive	715			Unifocal	WITH TUMOR
TCGA-E8-A44M	thca	Thyroid	Thyroid Papillary Carcinoma - Classical/usual	ASIAN	23	FEMALE	Stage I	T1b	N0	M0		Alive	917			Unifocal	TUMOR FREE
TCGA-EM-A3AJ	thca	Thyroid	Thyroid Papillary Carcinoma - Follicular (>= 99% follicular patterned)		39	MALE	Stage I	T3	N1a	MX		Alive	941			Multifocal	TUMOR FREE
TCGA-KS-A4I9	thca	Thyroid	Thyroid Papillary Carcinoma - Classical/usual	BLACK OR AFRICAN AMERICAN	46	FEMALE	Stage I	T1b	N0	M0		Alive	2658			Unifocal	TUMOR FREE
TCGA-ET-A3DS	thca	Thyroid	Thyroid Papillary Carcinoma - Classical/usual	WHITE	33	FEMALE	Stage I	T1	N0	MX		Alive	2033			Unifocal	TUMOR FREE
TCGA-DJ-A13W	thca	Thyroid	Thyroid Papillary Carcinoma - Follicular (>= 99% follicular patterned)	WHITE	45	FEMALE	Stage I	T1b	N0	M0		Alive	1593			Multifocal	TUMOR FREE
TCGA-DJ-A4V0	thca	Thyroid	Thyroid Papillary Carcinoma - Classical/usual	ASIAN	36	FEMALE	Stage I	T2	N0	M0		Alive	1081			Unifocal	TUMOR FREE
TCGA-DE-A0Y2	thca	Thyroid	Thyroid Papillary Carcinoma - Classical/usual	WHITE	30	FEMALE	Stage I	T2	N1a	M0		Alive	658			Multifocal	TUMOR FREE
TCGA-DE-A4MC	thca	Thyroid	Thyroid Papillary Carcinoma - Classical/usual	AMERICAN INDIAN OR ALASKA NATIVE	43	FEMALE	Stage I	T3	N1b	M0		Alive	913	Locoregional Recurrence	332	Unifocal	TUMOR FREE
TCGA-DJ-A2QC	thca	Thyroid	Thyroid Papillary Carcinoma - Classical/usual		70	FEMALE	Stage II	T2	N0	M0		Alive	1215			Unifocal	TUMOR FREE
TCGA-DJ-A13T	thca	Thyroid	Thyroid Papillary Carcinoma - Classical/usual	WHITE	37	FEMALE	Stage I	T2	N0	M0		Alive	1709			Multifocal	TUMOR FREE
TCGA-EL-A3N3	thca	Thyroid	Thyroid Papillary Carcinoma - Classical/usual	WHITE	53	FEMALE	Stage II	T3	NX	M0		Alive	5423			Unifocal	TUMOR FREE
TCGA-DJ-A2PS	thca	Thyroid	Thyroid Papillary Carcinoma - Classical/usual	WHITE	40	FEMALE	Stage I	T3	N1a	M0		Alive	797			Multifocal	TUMOR FREE
TCGA-BJ-A3F0	thca	Thyroid	Thyroid Papillary Carcinoma - Classical/usual	WHITE	64	FEMALE	Stage I	T1b	N0	M0		Alive	424			Unifocal	TUMOR FREE
TCGA-EM-A1CU	thca	Thyroid	Thyroid Papillary Carcinoma - Classical/usual		31	MALE	Stage I	T3	N1a	M0		Alive	636			Multifocal	TUMOR FREE
TCGA-EL-A3H4	thca	Thyroid	Thyroid Papillary Carcinoma - Classical/usual	BLACK OR AFRICAN AMERICAN	46	FEMALE	Stage IVA	T4a	N1	M0		Alive	1512			Unifocal	TUMOR FREE
TCGA-EM-A1CW	thca	Thyroid	Thyroid Papillary Carcinoma - Follicular (>= 99% follicular patterned)		39	FEMALE	Stage I	T3	N0	MX		Alive	549			Multifocal	TUMOR FREE
TCGA-EM-A3SX	thca	Thyroid	Thyroid Papillary Carcinoma - Classical/usual		28	FEMALE	Stage I	T3	N1a	MX		Alive	908			Multifocal	WITH TUMOR
TCGA-EM-A2OY	thca	Thyroid	Thyroid Papillary Carcinoma - Follicular (>= 99% follicular patterned)		46	FEMALE	Stage II	T2	N0	MX		Alive	983			Multifocal	TUMOR FREE
TCGA-DJ-A2PR	thca	Thyroid	Thyroid Papillary Carcinoma - Classical/usual	ASIAN	27	MALE	Stage I	T3	N1a	M0		Alive	835			Multifocal	TUMOR FREE
TCGA-BJ-A0YZ	thca	Thyroid	Thyroid Papillary Carcinoma - Classical/usual	WHITE	65	MALE	Stage II	T2	N0	M0		Alive	754			Unifocal	TUMOR FREE
TCGA-DE-A4MD	thca	Thyroid	Thyroid Papillary Carcinoma - Classical/usual	WHITE	71	MALE	Stage IVA	T3	N1b	M0		Alive	764	Locoregional Recurrence	330	Unifocal	TUMOR FREE
TCGA-DJ-A1QE	thca	Thyroid	Thyroid Papillary Carcinoma - Classical/usual	WHITE	62	FEMALE	Stage III	T3	N0	M0		Alive	4134			Unifocal	TUMOR FREE
TCGA-CE-A3MD	thca	Thyroid	Thyroid Papillary Carcinoma - Classical/usual	ASIAN	31	MALE	Stage I	T2	N1	M0		Alive	389			Unifocal	TUMOR FREE
TCGA-EM-A2OV	thca	Thyroid	Thyroid Papillary Carcinoma - Follicular (>= 99% follicular patterned)	ASIAN	64	FEMALE	Stage II	T2	N0	MX		Alive	674			Multifocal	TUMOR FREE
TCGA-EL-A3CX	thca	Thyroid	Thyroid Papillary Carcinoma - Classical/usual	WHITE	22	FEMALE	Stage I	T2	N0	M0		Alive	3243			Unifocal	TUMOR FREE
TCGA-EL-A3MX	thca	Thyroid	Thyroid Papillary Carcinoma - Classical/usual	WHITE	66	FEMALE	Stage IVC	T4	N1	M1		Dead	1753	Distant Metastasis	1708	Unifocal	WITH TUMOR
TCGA-EM-A22M	thca	Thyroid	Thyroid Papillary Carcinoma - Classical/usual	ASIAN	52	MALE	Stage I	T1b	N0	MX		Alive	442			Multifocal	TUMOR FREE
TCGA-FY-A4B0	thca	Thyroid	Thyroid Papillary Carcinoma - Classical/usual	WHITE	76	MALE	Stage I	T1a	NX	MX		Alive	420			Multifocal	TUMOR FREE
TCGA-FY-A3R6	thca	Thyroid	Thyroid Papillary Carcinoma - Classical/usual	WHITE	57	FEMALE	Stage IVA	T2	N1b	MX		Alive	423			Multifocal	TUMOR FREE
TCGA-FY-A40K	thca	Thyroid	Thyroid Papillary Carcinoma - Classical/usual	WHITE	46	FEMALE	Stage I	T1a	N0	MX		Alive	461			Multifocal	TUMOR FREE
TCGA-EM-A22O	thca	Thyroid	Thyroid Papillary Carcinoma - Classical/usual	ASIAN	75	MALE	Stage IVA	T4a	N1a	MX		Alive	1344			Multifocal	TUMOR FREE
TCGA-L6-A4EP	thca	Thyroid	Thyroid Papillary Carcinoma - Classical/usual	ASIAN	41	FEMALE	Stage I	T2	N0	M0		Alive	1016			Unifocal	TUMOR FREE
TCGA-EL-A3GP	thca	Thyroid	Thyroid Papillary Carcinoma - Classical/usual	BLACK OR AFRICAN AMERICAN	70	MALE	Stage III	T3	N1a	M0		Alive	1506			Unifocal
TCGA-DJ-A4V4	thca	Thyroid	Thyroid Papillary Carcinoma - Tall Cell (>= 50% tall cell features)	WHITE	48	FEMALE	Stage I	T1a	N0	M0		Alive	481			Multifocal	TUMOR FREE
TCGA-KS-A4I7	thca	Thyroid	Thyroid Papillary Carcinoma - Classical/usual	WHITE	61	FEMALE	Stage I	T1b	N0	M0		Alive	987			Unifocal	TUMOR FREE
TCGA-EM-A2P0	thca	Thyroid	Thyroid Papillary Carcinoma - Classical/usual		33	MALE	Stage I	T2	N1b	MX		Alive	535			Multifocal	TUMOR FREE
TCGA-J8-A42S	thca	Thyroid	Thyroid Papillary Carcinoma - Classical/usual	WHITE	45	MALE	Stage III	T1b	N1a	MX		Alive	75			Multifocal
TCGA-DO-A2HM	thca	Thyroid	Thyroid Papillary Carcinoma - Classical/usual	WHITE	49	MALE	Stage IVA	T1b	N1b	MX		Alive	71			Unifocal	TUMOR FREE
TCGA-MK-A4N7	thca	Thyroid	Thyroid Papillary Carcinoma - Classical/usual	WHITE	20	FEMALE	Stage I	T2	N0	M0		Alive	987			Unifocal	TUMOR FREE
TCGA-BJ-A291	thca	Thyroid	Thyroid Papillary Carcinoma - Classical/usual	WHITE	56	FEMALE	Stage I	T1	N0	M0		Alive	696			Multifocal	TUMOR FREE
TCGA-H2-A3RI	thca	Thyroid	Thyroid Papillary Carcinoma - Classical/usual	WHITE	29	FEMALE	Stage I	T3	N0	MX		Alive	335	Locoregional Recurrence	279	Unifocal
TCGA-ET-A40P	thca	Thyroid	Thyroid Papillary Carcinoma - Follicular (>= 99% follicular patterned)	WHITE	32	FEMALE	Stage I	T2	N0	MX		Alive	1338			Unifocal	TUMOR FREE
TCGA-J8-A3YH	thca	Thyroid	Thyroid Papillary Carcinoma - Classical/usual	WHITE	39	MALE	Stage I	T3	N1b	M0		Alive	175			Multifocal	TUMOR FREE
TCGA-KS-A41L	thca	Thyroid	Thyroid Papillary Carcinoma - Follicular (>= 99% follicular patterned)	WHITE	39	FEMALE	Stage I	T2	N0	M0		Alive	3463			Unifocal	TUMOR FREE
TCGA-DO-A1K0	thca	Thyroid	Thyroid Papillary Carcinoma - Classical/usual	WHITE	30	FEMALE	Stage I	T3	N1b	MX		Alive	655	Locoregional Recurrence	577	Multifocal	WITH TUMOR
TCGA-FK-A3SD	thca	Thyroid	Thyroid Papillary Carcinoma - Classical/usual	WHITE	61	FEMALE	Stage I	T1	N0	M0		Alive	32			Unifocal	TUMOR FREE
TCGA-BJ-A2N7	thca	Thyroid	Thyroid Papillary Carcinoma - Classical/usual	WHITE	30	FEMALE	Stage I	T3	N0	M0		Alive	559			Multifocal	TUMOR FREE
TCGA-DJ-A2Q7	thca	Thyroid	Thyroid Papillary Carcinoma - Classical/usual	ASIAN	52	FEMALE	Stage III	T2	N1a	M0		Alive	1068			Multifocal	TUMOR FREE
TCGA-BJ-A18Y	thca	Thyroid	Thyroid Papillary Carcinoma - Classical/usual	WHITE	29	MALE	Stage I	T1b	N0	MX		Alive	1563			Multifocal	TUMOR FREE
TCGA-E8-A419	thca	Thyroid	Thyroid Papillary Carcinoma - Classical/usual	WHITE	30	FEMALE	Stage I	T2	N1	M0		Alive	774			Unifocal	TUMOR FREE
TCGA-DJ-A2PO	thca	Thyroid	Thyroid Papillary Carcinoma - Classical/usual	WHITE	54	MALE	Stage I	T1a	N0	M0		Alive	238			Multifocal	TUMOR FREE
TCGA-DJ-A3VM	thca	Thyroid	Thyroid Papillary Carcinoma - Follicular (>= 99% follicular patterned)	WHITE	68	FEMALE	Stage II	T2	N0	M0		Alive	840			Unifocal	TUMOR FREE
TCGA-EM-A4FM	thca	Thyroid	Thyroid Papillary Carcinoma - Classical/usual		59	FEMALE	Stage IVA	T3	N1b	MX		Alive	162			Multifocal	WITH TUMOR
TCGA-BJ-A0Z3	thca	Thyroid	Thyroid Papillary Carcinoma - Classical/usual	WHITE	33	FEMALE	Stage I	T1	N0	M0		Alive	497			Multifocal	TUMOR FREE
TCGA-H2-A421	thca	Thyroid	Thyroid Papillary Carcinoma - Classical/usual	WHITE	34	FEMALE	Stage I	T1b	N1a	M0		Alive	610			Unifocal	TUMOR FREE
TCGA-EM-A22P	thca	Thyroid	Thyroid Papillary Carcinoma - Classical/usual		64	MALE	Stage IVA	T1b	N1b	MX		Alive	1256			Multifocal	TUMOR FREE
TCGA-CE-A481	thca	Thyroid	Thyroid Papillary Carcinoma - Classical/usual	ASIAN	41	FEMALE	Stage I	T1	N0	M0		Alive	346			Unifocal	TUMOR FREE
TCGA-ET-A25J	thca	Thyroid	Thyroid Papillary Carcinoma - Classical/usual	WHITE	40	FEMALE	Stage I	T2	N1a	MX		Alive	2359			Unifocal	TUMOR FREE
TCGA-E8-A413	thca	Thyroid	Thyroid Papillary Carcinoma - Classical/usual	ASIAN	38	FEMALE	Stage I	T1b	N0	M0		Alive	912			Unifocal	TUMOR FREE
TCGA-FK-A3SB	thca	Thyroid	Thyroid Papillary Carcinoma - Classical/usual	ASIAN	28	FEMALE	Stage I	T3	N1a	MX		Alive	125			Unifocal	TUMOR FREE
TCGA-DJ-A13L	thca	Thyroid	Thyroid Papillary Carcinoma - Tall Cell (>= 50% tall cell features)	WHITE	85	MALE	Stage I	T1b	N0	M0		Alive	303			Multifocal	TUMOR FREE
TCGA-DJ-A3UU	thca	Thyroid	Thyroid Papillary Carcinoma - Classical/usual	WHITE	49	FEMALE	Stage III	T3	N0	M0		Alive	713			Multifocal	WITH TUMOR
TCGA-DE-A4M9	thca	Thyroid	Thyroid Papillary Carcinoma - Classical/usual	WHITE	28	MALE	Stage I	T2	NX	M0		Alive	573			Multifocal	TUMOR FREE
TCGA-EM-A2CO	thca	Thyroid	Thyroid Papillary Carcinoma - Follicular (>= 99% follicular patterned)		77	FEMALE	Stage II	T2	NX	MX		Alive	184			Unifocal	TUMOR FREE
TCGA-DJ-A1QF	thca	Thyroid	Thyroid Papillary Carcinoma - Classical/usual	WHITE	61	FEMALE	Stage II	T2	N0	M0		Alive	931			Multifocal	TUMOR FREE
TCGA-ET-A40Q	thca	Thyroid	Thyroid Papillary Carcinoma - Tall Cell (>= 50% tall cell features)	WHITE	38	MALE	Stage I	T3	N1b	MX		Alive	1407	Distant Metastasis	218	Multifocal	TUMOR FREE
TCGA-KS-A41J	thca	Thyroid	Thyroid Papillary Carcinoma - Classical/usual	WHITE	28	FEMALE	Stage I	T2	N1	M0		Alive	477			Unifocal	TUMOR FREE
TCGA-CE-A483	thca	Thyroid	Thyroid Papillary Carcinoma - Classical/usual	ASIAN	34	FEMALE	Stage I	T2	N1	M0		Alive	457			Unifocal	TUMOR FREE
TCGA-EL-A4KG	thca	Thyroid	Thyroid Papillary Carcinoma - Classical/usual	WHITE	35	FEMALE	Stage I	T3	N0	M0		Alive	739			Unifocal	TUMOR FREE
TCGA-E8-A433	thca	Thyroid	Thyroid Papillary Carcinoma - Classical/usual	ASIAN	25	FEMALE	Stage I	T2	N0	M0		Alive	951			Unifocal	TUMOR FREE
TCGA-DJ-A2Q2	thca	Thyroid	Thyroid Papillary Carcinoma - Follicular (>= 99% follicular patterned)	WHITE	57	FEMALE	Stage III	T3	N0	M0		Alive	1337			Unifocal	TUMOR FREE
TCGA-E3-A3DZ	thca	Thyroid	Thyroid Papillary Carcinoma - Follicular (>= 99% follicular patterned)	WHITE	55	FEMALE	Stage III	T3	N0	M0		Alive	1436			Multifocal	TUMOR FREE
TCGA-DJ-A3UP	thca	Thyroid	Thyroid Papillary Carcinoma - Follicular (>= 99% follicular patterned)		38	FEMALE	Stage I	T2	N0	M0		Alive	499			Unifocal	TUMOR FREE
TCGA-DJ-A2Q3	thca	Thyroid	Thyroid Papillary Carcinoma - Tall Cell (>= 50% tall cell features)	ASIAN	61	FEMALE	Stage III	T3	N1a	M0		Alive	1224	New Primary Tumor	385	Unifocal	TUMOR FREE
TCGA-FY-A3YR	thca	Thyroid	Thyroid Papillary Carcinoma - Classical/usual	WHITE	64	FEMALE	Stage III	T3	N1a	MX		Alive	528			Unifocal	TUMOR FREE
TCGA-EM-A3AQ	thca	Thyroid	Thyroid Papillary Carcinoma - Classical/usual		85	FEMALE	Stage I	T1b	N0	MX		Alive	904			Multifocal	TUMOR FREE
TCGA-EL-A3ZK	thca	Thyroid	Thyroid Papillary Carcinoma - Classical/usual	WHITE	41	FEMALE	Stage I	T2	N1	M0		Alive	1575			Unifocal	TUMOR FREE
TCGA-EM-A3FL	thca	Thyroid	Thyroid Papillary Carcinoma - Follicular (>= 99% follicular patterned)		63	FEMALE	Stage I	T1b	NX	MX		Alive	1441			Multifocal	TUMOR FREE
TCGA-DJ-A3VK	thca	Thyroid	Thyroid Papillary Carcinoma - Follicular (>= 99% follicular patterned)	WHITE	63	MALE	Stage III	T3	N0	M0		Alive	753			Multifocal	TUMOR FREE
TCGA-EM-A2CS	thca	Thyroid	Thyroid Papillary Carcinoma - Classical/usual		51	FEMALE	Stage IVA	T3	N1b	MX		Alive	841			Multifocal	WITH TUMOR
TCGA-DJ-A1QG	thca	Thyroid	Thyroid Papillary Carcinoma - Follicular (>= 99% follicular patterned)	WHITE	62	MALE	Stage I	T1b	N0	M0		Alive	1368			Multifocal	TUMOR FREE
TCGA-EM-A1YE	thca	Thyroid	Thyroid Papillary Carcinoma - Follicular (>= 99% follicular patterned)		47	FEMALE	Stage II	T2	N0	MX		Alive	1645			Unifocal	TUMOR FREE
TCGA-BJ-A0ZE	thca	Thyroid	Thyroid Papillary Carcinoma - Classical/usual	WHITE	63	FEMALE	Stage III	T3	N0	M0		Alive	509			Unifocal	TUMOR FREE
TCGA-DJ-A2Q5	thca	Thyroid	Thyroid Papillary Carcinoma - Classical/usual	WHITE	51	MALE	Stage IVA	T2	N1b	M0		Alive	1140			Unifocal	TUMOR FREE
TCGA-EL-A3GY	thca	Thyroid	Thyroid Papillary Carcinoma - Classical/usual	WHITE	40	FEMALE	Stage II	T1	N1	M1		Alive	3076			Unifocal	WITH TUMOR
TCGA-ET-A40R	thca	Thyroid	Thyroid Papillary Carcinoma - Follicular (>= 99% follicular patterned)	WHITE	24	FEMALE	Stage I	T2	N1a	MX		Alive	1350			Unifocal	TUMOR FREE
TCGA-L6-A4EQ	thca	Thyroid	Thyroid Papillary Carcinoma - Classical/usual	WHITE	47	MALE	Stage III	T2	N1a	M0		Alive	1228			Unifocal	TUMOR FREE
TCGA-ET-A39K	thca	Thyroid	Thyroid Papillary Carcinoma - Classical/usual	WHITE	48	FEMALE	Stage III	T3	N1a	MX		Alive	3267	Locoregional Recurrence	1249	Multifocal	TUMOR FREE
TCGA-EM-A2OZ	thca	Thyroid	Thyroid Papillary Carcinoma - Classical/usual		66	MALE	Stage I	T1b	N0	MX		Alive	1033			Multifocal	TUMOR FREE
TCGA-EL-A3CS	thca	Thyroid	Thyroid Papillary Carcinoma - Classical/usual	WHITE	62	FEMALE	Stage IVA	T4a	N0	M0		Dead	1385			Unifocal	WITH TUMOR
TCGA-FE-A234	thca	Thyroid	Thyroid Papillary Carcinoma - Classical/usual	WHITE	26	FEMALE	Stage I	T2	N1	MX		Alive	2075	Locoregional Recurrence	483	Unifocal	WITH TUMOR
TCGA-EM-A3FJ	thca	Thyroid	Thyroid Papillary Carcinoma - Classical/usual		24	FEMALE	Stage I	T1a	N1b	MX		Alive	850			Multifocal	TUMOR FREE
TCGA-EM-A3FK	thca	Thyroid	Thyroid Papillary Carcinoma - Classical/usual		30	FEMALE	Stage I	T1b	N1b	MX		Alive	723			Multifocal	TUMOR FREE
TCGA-E8-A242	thca	Thyroid	Thyroid Papillary Carcinoma - Classical/usual	WHITE	56	FEMALE	Stage III	T3	N0	MX		Alive	950			Unifocal	TUMOR FREE
TCGA-EL-A3D6	thca	Thyroid	Thyroid Papillary Carcinoma - Classical/usual	WHITE	51	FEMALE	Stage III	T3	N1b	M0		Alive	3296			Unifocal
TCGA-FY-A3NP	thca	Thyroid	Thyroid Papillary Carcinoma - Follicular (>= 99% follicular patterned)	WHITE	69	MALE	Stage I	T1	N0	M0		Alive	491			Unifocal	TUMOR FREE
TCGA-DJ-A3UO	thca	Thyroid	Thyroid Papillary Carcinoma - Classical/usual	WHITE	63	MALE	Stage IVA	T3	N1b	M0		Alive	957	New Primary Tumor	641	Multifocal	TUMOR FREE
TCGA-EL-A3ZL	thca	Thyroid	Thyroid Papillary Carcinoma - Classical/usual	WHITE	34	FEMALE	Stage I	T1	N1	M0		Alive	1895			Unifocal	TUMOR FREE
TCGA-ET-A25O	thca	Thyroid	Thyroid Papillary Carcinoma - Classical/usual	BLACK OR AFRICAN AMERICAN	35	FEMALE	Stage I	T2	N1a	MX		Alive	1986			Unifocal	TUMOR FREE
TCGA-ET-A40T	thca	Thyroid	Thyroid Papillary Carcinoma - Classical/usual	WHITE	26	FEMALE	Stage I	T2	N1a	MX		Alive	1140			Unifocal	TUMOR FREE
TCGA-FY-A3I5	thca	Thyroid	Thyroid Papillary Carcinoma - Follicular (>= 99% follicular patterned)	WHITE	64	FEMALE	Stage III	T3	N0	MX		Alive	238			Multifocal	TUMOR FREE
TCGA-E8-A437	thca	Thyroid	Thyroid Papillary Carcinoma - Classical/usual	WHITE	57	FEMALE	Stage I	TX	NX	M0		Alive	1213			Unifocal	TUMOR FREE
TCGA-BJ-A2NA	thca	Thyroid	Thyroid Papillary Carcinoma - Classical/usual	WHITE	77	MALE	Stage III	T3	N0	M0		Alive	577	Distant Metastasis	127	Multifocal	WITH TUMOR
TCGA-DJ-A13R	thca	Thyroid	Thyroid Papillary Carcinoma - Follicular (>= 99% follicular patterned)	WHITE	50	MALE	Stage III	T3	N0	M0		Alive	565			Multifocal	TUMOR FREE
TCGA-FE-A232	thca	Thyroid	Thyroid Papillary Carcinoma - Classical/usual	WHITE	44	FEMALE	Stage I	T3	NX	MX		Alive	2424			Unifocal	TUMOR FREE
TCGA-EL-A3CR	thca	Thyroid	Thyroid Papillary Carcinoma - Classical/usual	WHITE	78	FEMALE	Stage III	T3	N1b	M0		Dead	233			Unifocal
TCGA-ET-A3DR	thca	Thyroid	Thyroid Papillary Carcinoma - Classical/usual	WHITE	42	FEMALE	Stage I	T1	N1a	MX		Alive	2451			Unifocal	TUMOR FREE
TCGA-EM-A3AR	thca	Thyroid	Thyroid Papillary Carcinoma - Classical/usual		41	MALE	Stage I	T1b	N1a	MX		Alive	1133			Multifocal	TUMOR FREE
TCGA-EL-A3CM	thca	Thyroid	Thyroid Papillary Carcinoma - Classical/usual	WHITE	64	FEMALE	Stage III	T3	N1b	M0		Dead	813			Unifocal
TCGA-EM-A1CT	thca	Thyroid	Thyroid Papillary Carcinoma - Classical/usual		76	MALE	Stage IVA	T1b	N1b	MX		Alive	553			Unifocal	TUMOR FREE
TCGA-ET-A2N4	thca	Thyroid	Thyroid Papillary Carcinoma - Follicular (>= 99% follicular patterned)	WHITE	53	FEMALE	Stage III	T3	N0	MX		Alive	81			Multifocal	TUMOR FREE
TCGA-EL-A4K0	thca	Thyroid	Thyroid Papillary Carcinoma - Classical/usual	WHITE	54	FEMALE	Stage I	T1	N0	M0		Alive	944			Unifocal	TUMOR FREE
TCGA-DJ-A3UX	thca	Thyroid	Thyroid Papillary Carcinoma - Classical/usual	WHITE	46	FEMALE	Stage I	T1	N0	M0		Alive	345			Unifocal	WITH TUMOR
TCGA-EM-A4FO	thca	Thyroid	Thyroid Papillary Carcinoma - Classical/usual		72	MALE	Stage I	T1b	N0	MX		Alive	802			Multifocal	TUMOR FREE
TCGA-L6-A4ET	thca	Thyroid	Thyroid Papillary Carcinoma - Follicular (>= 99% follicular patterned)	WHITE	49	FEMALE	Stage IVC	T3	NX	M1		Alive	664			Unifocal	TUMOR FREE
TCGA-EM-A3FQ	thca	Thyroid	Thyroid Papillary Carcinoma - Classical/usual		19	FEMALE	Stage I	T3	N1b	MX		Alive	492			Multifocal	WITH TUMOR
TCGA-BJ-A45D	thca	Thyroid	Thyroid Papillary Carcinoma - Follicular (>= 99% follicular patterned)	WHITE	36	MALE	Stage I	T2	N0	M0		Alive	331			Unifocal	TUMOR FREE
TCGA-DE-A4MA	thca	Thyroid	Thyroid Papillary Carcinoma - Classical/usual	BLACK OR AFRICAN AMERICAN	52	FEMALE	Stage III	T3	N1a	M0		Alive	916			Unifocal	TUMOR FREE
TCGA-DJ-A3V3	thca	Thyroid	Thyroid Papillary Carcinoma - Classical/usual	ASIAN	57	FEMALE	Stage II	T2	N0	M0		Alive	931			Unifocal	TUMOR FREE
TCGA-EL-A3T1	thca	Thyroid	Thyroid Papillary Carcinoma - Classical/usual	BLACK OR AFRICAN AMERICAN	38	FEMALE	Stage I	T2	N0	M0		Alive	3941			Unifocal	TUMOR FREE
TCGA-ET-A4KQ	thca	Thyroid	Thyroid Papillary Carcinoma - Follicular (>= 99% follicular patterned)	WHITE	45	FEMALE	Stage II	T2	NX	MX		Alive	955			Unifocal	TUMOR FREE
TCGA-BJ-A0ZC	thca	Thyroid	Thyroid Papillary Carcinoma - Classical/usual	WHITE	55	MALE	Stage I	T1	N0	M0		Alive	352				TUMOR FREE
TCGA-DJ-A13M	thca	Thyroid	Thyroid Papillary Carcinoma - Follicular (>= 99% follicular patterned)	WHITE	28	FEMALE	Stage I	T1b	N0	M0		Alive	1484			Multifocal	TUMOR FREE
TCGA-DJ-A13S	thca	Thyroid	Thyroid Papillary Carcinoma - Follicular (>= 99% follicular patterned)	WHITE	19	FEMALE	Stage I	T1b	N0	M0		Alive	265			Unifocal	TUMOR FREE
TCGA-BJ-A0Z5	thca	Thyroid	Thyroid Papillary Carcinoma - Classical/usual	WHITE	58	MALE	Stage III	T3	N1a	M0		Alive	448				TUMOR FREE
TCGA-ET-A3DT	thca	Thyroid	Thyroid Papillary Carcinoma - Classical/usual	WHITE	23	FEMALE	Stage I	T2	N1a	MX		Alive	1330			Unifocal	TUMOR FREE
TCGA-BJ-A45F	thca	Thyroid	Thyroid Papillary Carcinoma - Classical/usual	WHITE	59	FEMALE	Stage I	T1b	N0	M0		Alive	105			Unifocal	TUMOR FREE
TCGA-DJ-A3VI	thca	Thyroid	Thyroid Papillary Carcinoma - Classical/usual	WHITE	52	FEMALE	Stage III	T1b	N1a	M0		Alive	95			Multifocal	TUMOR FREE
TCGA-FY-A76V	thca	Thyroid	Thyroid Papillary Carcinoma - Classical/usual	BLACK OR AFRICAN AMERICAN	54	MALE	Stage II	T2	NX	MX		Alive	51			Multifocal	TUMOR FREE
TCGA-BJ-A2N9	thca	Thyroid	Thyroid Papillary Carcinoma - Classical/usual	WHITE	42	FEMALE	Stage I	T2	N0	M0		Alive	623	Distant Metastasis	225	Unifocal	WITH TUMOR
TCGA-EM-A3O3	thca	Thyroid	Thyroid Papillary Carcinoma - Classical/usual		83	FEMALE	Stage III	T2	N1a	MX		Alive	441			Unifocal	TUMOR FREE
TCGA-EL-A4KI	thca	Thyroid	Thyroid Papillary Carcinoma - Classical/usual	WHITE	63	MALE	Stage III	T3	N0	MX		Alive	727	Distant Metastasis	265	Multifocal	WITH TUMOR
TCGA-KS-A4ID	thca	Thyroid	Thyroid Papillary Carcinoma - Follicular (>= 99% follicular patterned)	WHITE	55	FEMALE	Stage I	T1	N0	M0		Alive	1011			Unifocal	TUMOR FREE
TCGA-EM-A3O9	thca	Thyroid	Thyroid Papillary Carcinoma - Follicular (>= 99% follicular patterned)		40	MALE	Stage I	T3	N0	MX		Alive	281			Multifocal	TUMOR FREE
TCGA-FE-A23A	thca	Thyroid	Thyroid Papillary Carcinoma - Classical/usual	WHITE	27	FEMALE	Stage I	T2	N0	MX		Alive	2489			Unifocal	TUMOR FREE
TCGA-ET-A3BO	thca	Thyroid	Thyroid Papillary Carcinoma - Tall Cell (>= 50% tall cell features)	WHITE	44	FEMALE	Stage I	T3	N1a	MX		Alive	1533			Multifocal	TUMOR FREE
TCGA-EM-A3O6	thca	Thyroid	Thyroid Papillary Carcinoma - Follicular (>= 99% follicular patterned)		54	FEMALE	Stage II	T2	NX	MX		Alive	458			Unifocal	TUMOR FREE
TCGA-ET-A25N	thca	Thyroid	Thyroid Papillary Carcinoma - Classical/usual	WHITE	28	FEMALE	Stage I	T2	N1a	MX		Alive	1928			Unifocal	TUMOR FREE
TCGA-FK-A3SH	thca	Thyroid	Thyroid Papillary Carcinoma - Classical/usual	WHITE	50	FEMALE	Stage III	T2	N1a	MX		Alive	1463			Multifocal	TUMOR FREE
TCGA-ET-A39N	thca	Thyroid	Thyroid Papillary Carcinoma - Classical/usual	WHITE	35	FEMALE	Stage I	T3	NX	MX		Alive	3751			Unifocal	TUMOR FREE
TCGA-EM-A22Q	thca	Thyroid	Thyroid Papillary Carcinoma - Follicular (>= 99% follicular patterned)		36	MALE	Stage I	T3	N0	MX		Alive	433			Unifocal	TUMOR FREE
TCGA-KS-A4I1	thca	Thyroid	Thyroid Papillary Carcinoma - Classical/usual	ASIAN	37	FEMALE	Stage I	T2	N0	M0		Alive	812			Unifocal	TUMOR FREE
TCGA-EM-A1YA	thca	Thyroid	Thyroid Papillary Carcinoma - Follicular (>= 99% follicular patterned)		74	FEMALE	Stage II	T2	NX	MX		Alive	602			Unifocal	TUMOR FREE
TCGA-IM-A420	thca	Thyroid	Thyroid Papillary Carcinoma - Classical/usual	WHITE	39	FEMALE	Stage I	T2	N1a	MX		Alive	250			Multifocal	TUMOR FREE
TCGA-BJ-A0ZA	thca	Thyroid	Thyroid Papillary Carcinoma - Classical/usual	WHITE	67	FEMALE	Stage II	T2	N0	M0		Alive	574			Multifocal	TUMOR FREE
TCGA-EM-A3FO	thca	Thyroid	Thyroid Papillary Carcinoma - Classical/usual		40	MALE	Stage I	T3	N0	MX		Alive	532			Multifocal	TUMOR FREE
TCGA-J8-A3YG	thca	Thyroid	Thyroid Papillary Carcinoma - Classical/usual	WHITE	54	FEMALE	Stage III	T2	N1a	M0		Alive	678			Multifocal	TUMOR FREE
TCGA-ET-A39S	thca	Thyroid	Thyroid Papillary Carcinoma - Classical/usual	WHITE	27	FEMALE	Stage I	T1	N0	MX		Alive	1676			Unifocal	TUMOR FREE
TCGA-EL-A3T9	thca	Thyroid	Thyroid Papillary Carcinoma - Classical/usual	WHITE	69	FEMALE	Stage IV	T4	N1	MX		Dead	174			Unifocal	WITH TUMOR
TCGA-EL-A3ZP	thca	Thyroid	Thyroid Papillary Carcinoma - Classical/usual	WHITE	19	MALE	Stage I	T4	N1	M0		Alive	1992			Unifocal	TUMOR FREE
TCGA-EM-A1CS	thca	Thyroid	Thyroid Papillary Carcinoma - Classical/usual		55	FEMALE	Stage I	T1	N0	MX		Alive	817			Multifocal	TUMOR FREE
TCGA-IM-A3U2	thca	Thyroid	Thyroid Papillary Carcinoma - Tall Cell (>= 50% tall cell features)	WHITE	89	FEMALE	Stage IVA	T3	N1b	MX		Alive	563			Multifocal	TUMOR FREE
TCGA-BJ-A45G	thca	Thyroid	Thyroid Papillary Carcinoma - Follicular (>= 99% follicular patterned)	WHITE	48	FEMALE	Stage III	T2	N1	M0		Alive	725			Multifocal	TUMOR FREE
TCGA-EL-A3GO	thca	Thyroid	Thyroid Papillary Carcinoma - Classical/usual	WHITE	31	FEMALE	Stage I	T2	N0	M0		Alive	1973	Locoregional Recurrence	6	Unifocal	WITH TUMOR
TCGA-DJ-A4UP	thca	Thyroid	Thyroid Papillary Carcinoma - Classical/usual	WHITE	15	FEMALE	Stage I	T1b	N1b	M0		Alive	916			Unifocal	TUMOR FREE
TCGA-DE-A69K	thca	Thyroid	Thyroid Papillary Carcinoma - Classical/usual	BLACK OR AFRICAN AMERICAN	58	FEMALE	Stage III	T3	N0	M0		Alive	434	Biochemical evidence of disease	434	Multifocal	WITH TUMOR
TCGA-BJ-A3PT	thca	Thyroid	Thyroid Papillary Carcinoma - Classical/usual	WHITE	51	FEMALE	Stage III	T3	N0	M0		Alive	709			Multifocal	TUMOR FREE
TCGA-DJ-A2Q9	thca	Thyroid	Thyroid Papillary Carcinoma - Tall Cell (>= 50% tall cell features)	WHITE	65	FEMALE	Stage III	T1b	N1a	M0		Alive	1092			Multifocal	TUMOR FREE
TCGA-ET-A39J	thca	Thyroid	Thyroid Papillary Carcinoma - Classical/usual	WHITE	23	FEMALE	Stage I	T2	NX	MX		Alive	3227			Multifocal	TUMOR FREE
TCGA-DJ-A4UW	thca	Thyroid	Thyroid Papillary Carcinoma - Tall Cell (>= 50% tall cell features)	ASIAN	34	FEMALE	Stage I	T1a	N1b	M0		Alive	819			Multifocal	TUMOR FREE
TCGA-EM-A1CV	thca	Thyroid	Thyroid Papillary Carcinoma - Classical/usual		32	FEMALE	Stage I	T1	N0	MX		Alive	1475			Multifocal	TUMOR FREE
TCGA-CE-A485	thca	Thyroid	Thyroid Papillary Carcinoma - Classical/usual	ASIAN	32	MALE	Stage I	T2	N1	M0		Alive	385			Multifocal	TUMOR FREE
TCGA-FY-A3RA	thca	Thyroid	Thyroid Papillary Carcinoma - Classical/usual	WHITE	21	FEMALE	Stage I	T2	NX	MX		Alive	550			Unifocal	TUMOR FREE
TCGA-FY-A3W9	thca	Thyroid	Thyroid Papillary Carcinoma - Follicular (>= 99% follicular patterned)	WHITE	66	FEMALE	Stage II	T2	N0	MX		Alive	658			Unifocal	TUMOR FREE
TCGA-DJ-A1QO	thca	Thyroid	Thyroid Papillary Carcinoma - Tall Cell (>= 50% tall cell features)	WHITE	69	MALE	Stage III	T3	N0	M0		Alive	1442	New Primary Tumor	1062	Multifocal	TUMOR FREE
TCGA-EM-A3AP	thca	Thyroid	Thyroid Papillary Carcinoma - Follicular (>= 99% follicular patterned)		31	FEMALE	Stage I	T2	NX	MX		Alive	254			Unifocal	TUMOR FREE
TCGA-EM-A2CU	thca	Thyroid	Thyroid Papillary Carcinoma - Follicular (>= 99% follicular patterned)		47	FEMALE	Stage III	T2	N1a	MX		Alive	400			Unifocal	WITH TUMOR
TCGA-E3-A3E3	thca	Thyroid	Thyroid Papillary Carcinoma - Classical/usual	WHITE	49	FEMALE	Stage II	T2	N0	M0		Alive	1595	Distant Metastasis	445	Multifocal	TUMOR FREE
TCGA-EM-A3AL	thca	Thyroid	Thyroid Papillary Carcinoma - Follicular (>= 99% follicular patterned)		45	FEMALE	Stage I	T1b	N0	MX		Alive	430			Multifocal	TUMOR FREE
TCGA-ET-A39M	thca	Thyroid	Thyroid Papillary Carcinoma - Classical/usual	WHITE	34	MALE	Stage I	T2	NX	MX		Alive	2582			Unifocal	TUMOR FREE
TCGA-EM-A2CQ	thca	Thyroid	Thyroid Papillary Carcinoma - Follicular (>= 99% follicular patterned)		40	FEMALE	Stage I	T1b	N1a	MX		Alive	374			Multifocal	TUMOR FREE
TCGA-FY-A3R7	thca	Thyroid	Thyroid Papillary Carcinoma - Classical/usual	WHITE	50	FEMALE	Stage III	T3	N1a	MX		Alive	495			Multifocal	TUMOR FREE
TCGA-DJ-A1QL	thca	Thyroid	Thyroid Papillary Carcinoma - Follicular (>= 99% follicular patterned)		70	MALE	Stage II	T2	N0	M0		Alive	535			Unifocal	TUMOR FREE
TCGA-ET-A39R	thca	Thyroid	Thyroid Papillary Carcinoma - Classical/usual	WHITE	24	FEMALE	Stage I	T1	N0	MX		Alive	2863			Multifocal	TUMOR FREE
TCGA-EM-A3OA	thca	Thyroid	Thyroid Papillary Carcinoma - Follicular (>= 99% follicular patterned)		55	FEMALE	Stage II	T2	N0	MX		Alive	822			Unifocal	TUMOR FREE
TCGA-DJ-A2PP	thca	Thyroid	Thyroid Papillary Carcinoma - Follicular (>= 99% follicular patterned)		47	MALE	Stage II	T2	N0	M0		Alive	930			Multifocal	TUMOR FREE
TCGA-ET-A2MZ	thca	Thyroid	Thyroid Papillary Carcinoma - Classical/usual	WHITE	39	MALE	Stage I	T1b	N0	MX		Alive	1133			Unifocal	TUMOR FREE
TCGA-EL-A3D4	thca	Thyroid	Thyroid Papillary Carcinoma - Classical/usual	BLACK OR AFRICAN AMERICAN	62	MALE	Stage IVA	T3	N1b	M0		Alive	2116			Multifocal	TUMOR FREE
TCGA-EL-A3CL	thca	Thyroid	Thyroid Papillary Carcinoma - Classical/usual	WHITE	70	FEMALE	Stage II	T2	NX	M0		Dead	963			Unifocal
TCGA-ET-A3BP	thca	Thyroid	Thyroid Papillary Carcinoma - Classical/usual	WHITE	34	FEMALE	Stage I	T2	N1a	MX		Alive	2406			Multifocal	TUMOR FREE
TCGA-FY-A3WA	thca	Thyroid	Thyroid Papillary Carcinoma - Follicular (>= 99% follicular patterned)	WHITE	52	FEMALE	Stage I	T1a	NX	MX		Alive	519			Unifocal	TUMOR FREE
TCGA-MK-A4N9	thca	Thyroid	Thyroid Papillary Carcinoma - Classical/usual	WHITE	41	FEMALE	Stage I	T3	N1	M0		Alive	919			Multifocal	TUMOR FREE
TCGA-BJ-A0ZB	thca	Thyroid	Thyroid Papillary Carcinoma - Classical/usual	WHITE	66	MALE	Stage IVA	T3	N1b	M0		Alive	122			Unifocal	TUMOR FREE
TCGA-E8-A2EA	thca	Thyroid	Thyroid Papillary Carcinoma - Classical/usual	WHITE	52	FEMALE	Stage I	T1b	N0	M0		Alive	1085			Unifocal	TUMOR FREE
TCGA-EL-A4JX	thca	Thyroid	Thyroid Papillary Carcinoma - Classical/usual	BLACK OR AFRICAN AMERICAN	31	FEMALE	Stage I	T3	N0	MX		Alive	1398			Unifocal	TUMOR FREE
TCGA-EM-A2P1	thca	Thyroid	Thyroid Papillary Carcinoma - Classical/usual		33	MALE	Stage I	T2	N1b	MX		Alive	531	Locoregional Recurrence	363	Multifocal	WITH TUMOR
TCGA-FK-A3S3	thca	Thyroid	Thyroid Papillary Carcinoma - Follicular (>= 99% follicular patterned)	BLACK OR AFRICAN AMERICAN	43	FEMALE	Stage I	T3	N1b	MX		Alive	2162			Multifocal	TUMOR FREE
TCGA-EL-A3CO	thca	Thyroid	Thyroid Papillary Carcinoma - Classical/usual	WHITE	88	MALE	Stage III	T3	N1b	M0		Dead	2973			Multifocal
TCGA-EM-A22L	thca	Thyroid	Thyroid Papillary Carcinoma - Follicular (>= 99% follicular patterned)		33	FEMALE	Stage I	T2	N0	MX		Alive	318			Multifocal	TUMOR FREE
TCGA-FK-A4UB	thca	Thyroid	Thyroid Papillary Carcinoma - Classical/usual	WHITE	51	MALE	Stage III	T3	N1a	MX		Alive	3531			Multifocal	TUMOR FREE
TCGA-ET-A3DW	thca	Thyroid	Thyroid Papillary Carcinoma - Tall Cell (>= 50% tall cell features)	ASIAN	64	MALE	Stage III	T2	N1	MX		Alive	752			Unifocal	TUMOR FREE
TCGA-EL-A3MY	thca	Thyroid	Thyroid Papillary Carcinoma - Classical/usual	WHITE	81	MALE	Stage IVC	T4	NX	M1		Dead	533			Unifocal	WITH TUMOR
TCGA-J8-A3O1	thca	Thyroid	Thyroid Papillary Carcinoma - Classical/usual	WHITE	33	FEMALE	Stage I	T3	N1b	M0		Alive	827			Unifocal	TUMOR FREE
TCGA-DJ-A4UL	thca	Thyroid	Thyroid Papillary Carcinoma - Classical/usual	WHITE	68	FEMALE	Stage I	T1b	N0	M0		Alive	939			Multifocal	TUMOR FREE
TCGA-DJ-A3VE	thca	Thyroid	Thyroid Papillary Carcinoma - Classical/usual	WHITE	50	MALE	Stage I	T1b	N0	M0		Alive	577			Unifocal	TUMOR FREE
TCGA-FY-A4B3	thca	Thyroid	Thyroid Papillary Carcinoma - Classical/usual	WHITE	51	MALE	Stage III	T3	N1a	MX		Alive	427			Multifocal	WITH TUMOR
TCGA-E8-A414	thca	Thyroid	Thyroid Papillary Carcinoma - Classical/usual	ASIAN	45	FEMALE	Stage III	T3	N0	M0		Alive	958			Unifocal	TUMOR FREE
TCGA-CE-A484	thca	Thyroid	Thyroid Papillary Carcinoma - Classical/usual	ASIAN	37	FEMALE	Stage I	T2	N1	M0		Alive	378			Unifocal	TUMOR FREE
TCGA-ET-A25P	thca	Thyroid	Thyroid Papillary Carcinoma - Classical/usual	ASIAN	24	FEMALE	Stage I	T1	N0	MX		Alive	559			Multifocal	TUMOR FREE
TCGA-DJ-A1QI	thca	Thyroid	Thyroid Papillary Carcinoma - Classical/usual	WHITE	63	FEMALE	Stage II	T2	N0	M0		Alive	455			Multifocal	TUMOR FREE
TCGA-H2-A3RH	thca	Thyroid	Thyroid Papillary Carcinoma - Follicular (>= 99% follicular patterned)	WHITE	41	FEMALE	Stage I	T1b	N0	M0		Alive	379			Multifocal	TUMOR FREE
TCGA-ET-A25G	thca	Thyroid	Thyroid Papillary Carcinoma - Tall Cell (>= 50% tall cell features)	WHITE	56	FEMALE	Stage III	T3	N0	MX		Alive	2492			Unifocal	TUMOR FREE
TCGA-DJ-A3V2	thca	Thyroid	Thyroid Papillary Carcinoma - Classical/usual	WHITE	44	FEMALE	Stage I	T2	N1a	M0		Alive	615			Multifocal	TUMOR FREE
TCGA-EL-A4JV	thca	Thyroid	Thyroid Papillary Carcinoma - Classical/usual	ASIAN	41	FEMALE	Stage I	T2	N0	M0		Alive	1748			Unifocal	TUMOR FREE
TCGA-FY-A4B4	thca	Thyroid	Thyroid Papillary Carcinoma - Classical/usual	WHITE	62	FEMALE	Stage III	T1b	N1a	MX		Alive	657			Unifocal	TUMOR FREE
TCGA-BJ-A0ZH	thca	Thyroid	Thyroid Papillary Carcinoma - Tall Cell (>= 50% tall cell features)	WHITE	52	FEMALE	Stage IVA	T2	N1b	MX		Alive	460				TUMOR FREE
TCGA-DJ-A3US	thca	Thyroid	Thyroid Papillary Carcinoma - Classical/usual	WHITE	37	FEMALE	Stage I	T1b	N0	M0		Alive	998			Unifocal	TUMOR FREE
TCGA-EL-A3GR	thca	Thyroid	Thyroid Papillary Carcinoma - Classical/usual	WHITE	31	FEMALE	Stage I	T3	NX	M0		Alive	3501			Unifocal	TUMOR FREE
TCGA-IM-A3U3	thca	Thyroid	Thyroid Papillary Carcinoma - Tall Cell (>= 50% tall cell features)	WHITE	55	FEMALE	Stage I	T1b	N0	MX		Alive	514			Multifocal	TUMOR FREE
TCGA-EM-A3FP	thca	Thyroid	Thyroid Papillary Carcinoma - Follicular (>= 99% follicular patterned)		71	FEMALE	Stage II	T2	N0	MX		Alive	529			Multifocal	TUMOR FREE
TCGA-EM-A4FV	thca	Thyroid	Thyroid Papillary Carcinoma - Classical/usual		64	FEMALE	Stage I	T1b	N0	MX		Alive	744			Unifocal	TUMOR FREE
TCGA-EL-A3H8	thca	Thyroid	Thyroid Papillary Carcinoma - Classical/usual	WHITE	35	FEMALE	Stage I	T3	N1	M0		Alive	4577			Multifocal	TUMOR FREE
TCGA-DJ-A3UQ	thca	Thyroid	Thyroid Papillary Carcinoma - Tall Cell (>= 50% tall cell features)	ASIAN	45	FEMALE	Stage III	T3	N1a	M0		Alive	595			Multifocal	TUMOR FREE
TCGA-EM-A3AI	thca	Thyroid	Thyroid Papillary Carcinoma - Follicular (>= 99% follicular patterned)	WHITE	67	FEMALE	Stage II	T2	NX	MX		Alive	685			Multifocal	TUMOR FREE
TCGA-FY-A3ON	thca	Thyroid	Thyroid Papillary Carcinoma - Classical/usual	WHITE	20	MALE	Stage I	T2	N1	MX		Alive	595			Multifocal	TUMOR FREE
TCGA-EL-A3T3	thca	Thyroid	Thyroid Papillary Carcinoma - Classical/usual	WHITE	63	MALE	Stage II	T2	N0	M0		Alive	4017			Unifocal	TUMOR FREE
TCGA-EL-A4K6	thca	Thyroid	Thyroid Papillary Carcinoma - Classical/usual	WHITE	75	MALE	Stage IV	T4	N1	MX		Alive	1343	Distant Metastasis	874	Unifocal	WITH TUMOR
TCGA-CE-A13K	thca	Thyroid	Thyroid Papillary Carcinoma - Classical/usual	ASIAN	30	FEMALE	Stage I	T3	N1	M0		Alive	385			Unifocal	TUMOR FREE
TCGA-DJ-A4UT	thca	Thyroid	Thyroid Papillary Carcinoma - Classical/usual	WHITE	32	FEMALE	Stage I	T1a	N0	M0		Alive	823			Multifocal	TUMOR FREE
TCGA-DO-A1JZ	thca	Thyroid	Thyroid Papillary Carcinoma - Follicular (>= 99% follicular patterned)	BLACK OR AFRICAN AMERICAN	23	FEMALE	Stage I	T2	NX	MX		Alive	1670			Unifocal	TUMOR FREE
TCGA-FE-A235	thca	Thyroid	Thyroid Papillary Carcinoma - Classical/usual	WHITE	26	FEMALE	Stage I	T2	N1	MX		Alive	3571			Multifocal	TUMOR FREE
TCGA-EM-A3SU	thca	Thyroid	Thyroid Papillary Carcinoma - Classical/usual		43	FEMALE	Stage I	T2	N1b	MX		Alive	911			Multifocal	TUMOR FREE
TCGA-BJ-A191	thca	Thyroid	Other, specify	WHITE	49	FEMALE	Stage I	T1b	N0	M0		Alive	147			Unifocal	TUMOR FREE
TCGA-FY-A3I4	thca	Thyroid	Thyroid Papillary Carcinoma - Classical/usual	WHITE	34	FEMALE	Stage I	T2	N0	M0		Alive	542			Unifocal	TUMOR FREE
TCGA-DJ-A2PY	thca	Thyroid	Thyroid Papillary Carcinoma - Tall Cell (>= 50% tall cell features)	WHITE	46	FEMALE	Stage III	T3	N1a	M0		Alive	267			Multifocal	TUMOR FREE
TCGA-BJ-A3EZ	thca	Thyroid	Thyroid Papillary Carcinoma - Classical/usual	WHITE	51	MALE	Stage IVA	T3	N1b	M0		Alive	487			Multifocal	TUMOR FREE
TCGA-EL-A3T8	thca	Thyroid	Thyroid Papillary Carcinoma - Classical/usual	ASIAN	36	MALE	Stage I	T2	N0	M0		Alive	3269			Unifocal	TUMOR FREE
TCGA-BJ-A0ZF	thca	Thyroid	Other, specify	WHITE	54	FEMALE	Stage II	T2	N0	M0		Alive	1217	Locoregional Recurrence	735	Unifocal	WITH TUMOR
TCGA-BJ-A0Z9	thca	Thyroid	Thyroid Papillary Carcinoma - Tall Cell (>= 50% tall cell features)	WHITE	57	FEMALE	Stage III	T3	N0	MX		Alive	1257			Multifocal	TUMOR FREE
TCGA-FE-A236	thca	Thyroid	Thyroid Papillary Carcinoma - Classical/usual	WHITE	33	MALE	Stage I	T2	N1	MX		Alive	2031			Multifocal	TUMOR FREE
TCGA-EL-A3D1	thca	Thyroid	Thyroid Papillary Carcinoma - Classical/usual	ASIAN	39	MALE	Stage I	T2	N0	M0		Alive	2997			Multifocal	TUMOR FREE
TCGA-EL-A4K9	thca	Thyroid	Thyroid Papillary Carcinoma - Classical/usual	WHITE	68	MALE	Stage II	T2	N0	M0		Alive	1455			Unifocal	TUMOR FREE
TCGA-ET-A2N0	thca	Thyroid	Thyroid Papillary Carcinoma - Classical/usual	WHITE	51	FEMALE	Stage III	T1b	N1a	MX		Alive	1600			Unifocal	TUMOR FREE
TCGA-DJ-A2QA	thca	Thyroid	Thyroid Papillary Carcinoma - Follicular (>= 99% follicular patterned)	ASIAN	56	FEMALE	Stage III	T3	N0	M0		Alive	1020			Multifocal	TUMOR FREE
TCGA-EL-A3H1	thca	Thyroid	Thyroid Papillary Carcinoma - Classical/usual	BLACK OR AFRICAN AMERICAN	66	FEMALE	Stage I	T1	N0	M0		Dead	1500			Unifocal	TUMOR FREE
TCGA-J8-A3O2	thca	Thyroid	Thyroid Papillary Carcinoma - Classical/usual	WHITE	39	MALE	Stage I	T3	N1b	M0		Alive	342			Multifocal	TUMOR FREE
TCGA-FE-A3PC	thca	Thyroid	Thyroid Papillary Carcinoma - Classical/usual	WHITE	37	FEMALE	Stage I	T3	N1	MX		Alive	2606			Unifocal	TUMOR FREE
TCGA-EM-A2CL	thca	Thyroid	Thyroid Papillary Carcinoma - Follicular (>= 99% follicular patterned)		31	MALE	Stage I	T2	NX	MX		Alive	401			Multifocal	TUMOR FREE
TCGA-EM-A2OW	thca	Thyroid	Thyroid Papillary Carcinoma - Follicular (>= 99% follicular patterned)		37	FEMALE	Stage I	T1b	NX	MX		Alive	1227			Multifocal	TUMOR FREE
TCGA-DJ-A13V	thca	Thyroid	Thyroid Papillary Carcinoma - Classical/usual		21	FEMALE	Stage I	T3	N1a	M0		Alive	1313			Multifocal	TUMOR FREE
TCGA-E8-A44K	thca	Thyroid	Thyroid Papillary Carcinoma - Classical/usual	ASIAN	50	FEMALE	Stage I	T1b	N0	M0		Alive	943			Unifocal	TUMOR FREE
TCGA-EL-A3MZ	thca	Thyroid	Thyroid Papillary Carcinoma - Classical/usual	WHITE	66	MALE	Stage III	T4	N1	MX		Dead	1597			Unifocal	TUMOR FREE
TCGA-EL-A4K2	thca	Thyroid	Thyroid Papillary Carcinoma - Classical/usual	WHITE	43	FEMALE	Stage I	T1	N0	M0		Alive	928			Unifocal	TUMOR FREE
TCGA-EL-A3H2	thca	Thyroid	Thyroid Papillary Carcinoma - Classical/usual	WHITE	58	MALE	Stage II	T2	N0	MX		Dead	1019			Unifocal	WITH TUMOR
TCGA-BJ-A0ZG	thca	Thyroid	Thyroid Papillary Carcinoma - Follicular (>= 99% follicular patterned)	WHITE	80	MALE	Stage I	T1	N0	M0		Alive	775				TUMOR FREE
TCGA-ET-A2N1	thca	Thyroid	Thyroid Papillary Carcinoma - Classical/usual	ASIAN	47	FEMALE	Stage III	T2	N1a	MX		Alive	1653			Multifocal	TUMOR FREE
TCGA-EL-A3ZS	thca	Thyroid	Thyroid Papillary Carcinoma - Classical/usual	WHITE	22	FEMALE	Stage I	T1a	N1	M0		Alive	215			Unifocal	TUMOR FREE
TCGA-DJ-A3UT	thca	Thyroid	Thyroid Papillary Carcinoma - Follicular (>= 99% follicular patterned)	WHITE	43	FEMALE	Stage I	T1a	N0	M0		Alive	1105			Multifocal	TUMOR FREE
TCGA-EM-A3SY	thca	Thyroid	Thyroid Papillary Carcinoma - Follicular (>= 99% follicular patterned)		36	MALE	Stage I	T1b	NX	MX		Alive	411			Unifocal	TUMOR FREE
TCGA-EM-A2CJ	thca	Thyroid	Thyroid Papillary Carcinoma - Follicular (>= 99% follicular patterned)		49	FEMALE	Stage I	T1b	NX	MX		Alive	1447			Multifocal	TUMOR FREE
TCGA-J8-A3YD	thca	Thyroid	Thyroid Papillary Carcinoma - Classical/usual	WHITE	47	FEMALE	Stage III	T1b	N1a	M0		Alive	968			Unifocal	TUMOR FREE
TCGA-MK-A4N6	thca	Thyroid	Thyroid Papillary Carcinoma - Classical/usual	WHITE	35	MALE	Stage I	T3	N1b	M0		Alive	1098			Unifocal	TUMOR FREE
TCGA-J8-A4HW	thca	Thyroid	Thyroid Papillary Carcinoma - Classical/usual	WHITE	59	FEMALE	Stage III	T2	N1	M0		Alive	79			Multifocal	TUMOR FREE
TCGA-FE-A233	thca	Thyroid	Thyroid Papillary Carcinoma - Classical/usual	WHITE	18	FEMALE	Stage I	T2	NX	MX		Alive	751	Locoregional Recurrence	567	Unifocal	TUMOR FREE
TCGA-E8-A416	thca	Thyroid	Thyroid Papillary Carcinoma - Classical/usual	ASIAN	51	FEMALE	Stage I	T1b	N0	M0		Alive	952			Unifocal	TUMOR FREE
TCGA-DJ-A2Q6	thca	Thyroid	Thyroid Papillary Carcinoma - Classical/usual	WHITE	38	FEMALE	Stage I	T1b	N1b	M0		Alive	1109			Multifocal	TUMOR FREE
TCGA-BJ-A28T	thca	Thyroid	Thyroid Papillary Carcinoma - Classical/usual	WHITE	34	FEMALE	Stage I	T1	N1a	M0		Alive	1081			Multifocal	TUMOR FREE
TCGA-J8-A4HY	thca	Thyroid	Thyroid Papillary Carcinoma - Classical/usual	WHITE	68	FEMALE	Stage IVA	T4a	N1b	MX		Alive	6			Unifocal	TUMOR FREE
TCGA-BJ-A2N8	thca	Thyroid	Thyroid Papillary Carcinoma - Classical/usual	WHITE	30	FEMALE	Stage I	T1b	N0	M0		Alive	504			Multifocal	TUMOR FREE
TCGA-ET-A2MY	thca	Thyroid	Thyroid Papillary Carcinoma - Classical/usual	BLACK OR AFRICAN AMERICAN	72	FEMALE	Stage I	T1b	NX	MX		Alive	1787			Unifocal	TUMOR FREE
TCGA-EL-A3GS	thca	Thyroid	Thyroid Papillary Carcinoma - Classical/usual	WHITE	37	FEMALE	Stage I	T3	N1	M0		Alive	1989			Multifocal	TUMOR FREE
TCGA-DJ-A2PN	thca	Thyroid	Thyroid Papillary Carcinoma - Classical/usual	WHITE	70	FEMALE	Stage I	T1b	N0	M0		Alive	307			Unifocal	TUMOR FREE
TCGA-KS-A4IB	thca	Thyroid	Thyroid Papillary Carcinoma - Classical/usual	ASIAN	41	FEMALE	Stage I	T2	N1	M0		Alive	2577			Unifocal	TUMOR FREE
TCGA-ET-A25L	thca	Thyroid	Thyroid Papillary Carcinoma - Tall Cell (>= 50% tall cell features)	WHITE	52	FEMALE	Stage IVA	T3	N1b	MX		Alive	1721			Unifocal	TUMOR FREE
TCGA-GE-A2C6	thca	Thyroid	Thyroid Papillary Carcinoma - Classical/usual	WHITE	33	FEMALE	Stage I	T2	N1b	MX		Alive	381			Unifocal	TUMOR FREE
TCGA-DJ-A2PZ	thca	Thyroid	Thyroid Papillary Carcinoma - Classical/usual	WHITE	63	MALE	Stage III	T3	N0	M0		Alive	256			Unifocal	TUMOR FREE
TCGA-ET-A2MX	thca	Thyroid	Thyroid Papillary Carcinoma - Classical/usual	WHITE	27	MALE	Stage I	T2	N1a	MX		Alive	2689			Unifocal	TUMOR FREE
TCGA-H2-A2K9	thca	Thyroid	Thyroid Papillary Carcinoma - Classical/usual	WHITE	25	MALE	Stage I	T2	N1b	MX		Alive	659			Multifocal	TUMOR FREE
TCGA-DJ-A3V4	thca	Thyroid	Thyroid Papillary Carcinoma - Tall Cell (>= 50% tall cell features)	WHITE	60	FEMALE	Stage III	T3	N1a	M0		Alive	1294			Multifocal	TUMOR FREE
TCGA-EL-A3ZN	thca	Thyroid	Thyroid Papillary Carcinoma - Classical/usual	WHITE	28	FEMALE	Stage I	T3	N1	M0		Alive	1614			Unifocal	TUMOR FREE
TCGA-ET-A3BS	thca	Thyroid	Thyroid Papillary Carcinoma - Classical/usual	ASIAN	42	MALE	Stage I	T3	N1a	MX		Alive	176			Multifocal	TUMOR FREE
TCGA-MK-A84Z	thca	Thyroid	Thyroid Papillary Carcinoma - Follicular (>= 99% follicular patterned)	BLACK OR AFRICAN AMERICAN	74	MALE	Stage III	T3	NX	MX		Alive	728			Multifocal	TUMOR FREE
TCGA-BJ-A45C	thca	Thyroid	Thyroid Papillary Carcinoma - Classical/usual	BLACK OR AFRICAN AMERICAN	78	MALE	Stage III	T3	N0	M0		Dead	243			Multifocal	WITH TUMOR
TCGA-DJ-A3UW	thca	Thyroid	Thyroid Papillary Carcinoma - Classical/usual	WHITE	50	FEMALE	Stage I	T1b	N0	M0		Alive	1812			Multifocal	TUMOR FREE
TCGA-EM-A22I	thca	Thyroid	Thyroid Papillary Carcinoma - Classical/usual		52	FEMALE	Stage III	T3	N0	MX		Alive	448			Multifocal	TUMOR FREE
TCGA-EM-A1YD	thca	Thyroid	Thyroid Papillary Carcinoma - Follicular (>= 99% follicular patterned)		53	FEMALE	Stage II	T2	N0	MX		Alive	1734			Multifocal	TUMOR FREE
TCGA-EL-A3CN	thca	Thyroid	Thyroid Papillary Carcinoma - Classical/usual	WHITE	47	FEMALE	Stage II	T3	N0	M0		Alive	4731			Unifocal	TUMOR FREE
TCGA-DJ-A3VL	thca	Thyroid	Thyroid Papillary Carcinoma - Follicular (>= 99% follicular patterned)	WHITE	38	MALE	Stage I	T1a	N0	M0		Alive	713	New Primary Tumor	638	Unifocal	TUMOR FREE
TCGA-EM-A2OX	thca	Thyroid	Thyroid Papillary Carcinoma - Classical/usual		46	MALE	Stage IVA	T1b	N1b	MX		Alive	600			Multifocal	TUMOR FREE
TCGA-EM-A1YB	thca	Thyroid	Thyroid Papillary Carcinoma - Follicular (>= 99% follicular patterned)		73	FEMALE	Stage II	T2	NX	MX		Alive	592			Multifocal	TUMOR FREE
TCGA-J8-A3O0	thca	Thyroid	Thyroid Papillary Carcinoma - Classical/usual	WHITE	38	MALE	Stage I	T2	N0	M0		Alive	1313			Unifocal	TUMOR FREE
TCGA-DJ-A3V5	thca	Thyroid	Thyroid Papillary Carcinoma - Tall Cell (>= 50% tall cell features)	WHITE	76	FEMALE	Stage III	T3	N0	M0		Alive	584			Unifocal	TUMOR FREE
TCGA-EL-A3T7	thca	Thyroid	Thyroid Papillary Carcinoma - Classical/usual	WHITE	47	FEMALE	Stage II	T2	N0	M0		Alive	1256			Unifocal	TUMOR FREE
TCGA-EL-A3CU	thca	Thyroid	Thyroid Papillary Carcinoma - Classical/usual	WHITE	70	FEMALE	Stage III	T1	N1a	M0		Alive	4780			Multifocal	TUMOR FREE
TCGA-DE-A4M8	thca	Thyroid	Thyroid Papillary Carcinoma - Classical/usual	WHITE	61	FEMALE	Stage III	T2	N1	M0		Alive	564			Multifocal	TUMOR FREE
TCGA-CE-A27D	thca	Thyroid	Thyroid Papillary Carcinoma - Classical/usual	ASIAN	28	FEMALE	Stage I	T2	N1	M0		Alive	374				TUMOR FREE
TCGA-EL-A4K7	thca	Thyroid	Thyroid Papillary Carcinoma - Classical/usual	WHITE	74	MALE	Stage III	T2	N1	M0		Alive	1251			Unifocal	TUMOR FREE
TCGA-EL-A3D0	thca	Thyroid	Thyroid Papillary Carcinoma - Classical/usual	WHITE	61	MALE	Stage III	T4	N1b	M0		Alive	4254			Unifocal	WITH TUMOR
TCGA-EM-A3AK	thca	Thyroid	Thyroid Papillary Carcinoma - Classical/usual		62	FEMALE	Stage I	T1b	N0	MX		Alive	477			Multifocal	TUMOR FREE
TCGA-DJ-A3VA	thca	Thyroid	Thyroid Papillary Carcinoma - Classical/usual		39	FEMALE	Stage I	T1b	N1a	M0		Alive	755			Multifocal	TUMOR FREE
TCGA-FE-A237	thca	Thyroid	Thyroid Papillary Carcinoma - Classical/usual	WHITE	19	FEMALE	Stage I	T3	N1	MX		Alive	3431	Locoregional Recurrence	693	Multifocal	TUMOR FREE
TCGA-ET-A3BN	thca	Thyroid	Thyroid Papillary Carcinoma - Classical/usual	ASIAN	33	FEMALE	Stage I	T2	NX	MX		Alive	859			Unifocal	TUMOR FREE
TCGA-ET-A39L	thca	Thyroid	Thyroid Papillary Carcinoma - Classical/usual		20	FEMALE	Stage I	T3	N0	MX		Alive	3299			Unifocal	TUMOR FREE
TCGA-EM-A2P2	thca	Thyroid	Thyroid Papillary Carcinoma - Follicular (>= 99% follicular patterned)		46	MALE	Stage III	T3	N0	MX		Alive	526			Multifocal	TUMOR FREE
TCGA-DJ-A3VB	thca	Thyroid	Thyroid Papillary Carcinoma - Tall Cell (>= 50% tall cell features)		52	MALE	Stage III	T3	N1a	M0		Alive	697			Multifocal	TUMOR FREE
TCGA-DJ-A3VJ	thca	Thyroid	Other, specify	WHITE	22	MALE	Stage I	T3	N1a	M0		Alive	1108			Multifocal	TUMOR FREE
TCGA-FY-A40L	thca	Thyroid	Thyroid Papillary Carcinoma - Classical/usual	WHITE	55	FEMALE	Stage IVA	T4a	N1b	MX		Alive	726			Multifocal	TUMOR FREE
TCGA-ET-A39T	thca	Thyroid	Thyroid Papillary Carcinoma - Follicular (>= 99% follicular patterned)	WHITE	55	FEMALE	Stage III	T3	N0	MX		Alive	2987			Unifocal	TUMOR FREE
TCGA-FE-A230	thca	Thyroid	Thyroid Papillary Carcinoma - Classical/usual	WHITE	30	FEMALE	Stage I	T3	N1a	MX		Alive	2173	Locoregional Recurrence	526	Unifocal	TUMOR FREE
TCGA-EM-A4FR	thca	Thyroid	Other, specify		28	MALE	Stage I	T3	N1	MX		Alive	655			Multifocal	TUMOR FREE
TCGA-FY-A3NN	thca	Thyroid	Thyroid Papillary Carcinoma - Classical/usual		48	FEMALE	Stage III	T1b	N1a	MX		Alive	0			Unifocal
TCGA-J8-A3YF	thca	Thyroid	Thyroid Papillary Carcinoma - Classical/usual	WHITE	83	MALE	Stage III	T1	N1	M0		Alive	751			Multifocal	TUMOR FREE
TCGA-BJ-A28Z	thca	Thyroid	Thyroid Papillary Carcinoma - Classical/usual	WHITE	46	FEMALE	Stage III	T3	N1a	M0		Alive	337			Multifocal	TUMOR FREE
TCGA-DJ-A13X	thca	Thyroid	Thyroid Papillary Carcinoma - Follicular (>= 99% follicular patterned)		51	FEMALE	Stage III	T3	N0	M0		Alive	253			Unifocal	TUMOR FREE
TCGA-EM-A2CP	thca	Thyroid	Thyroid Papillary Carcinoma - Follicular (>= 99% follicular patterned)		26	FEMALE	Stage I	T2	N0	MX		Alive	91			Multifocal	TUMOR FREE
TCGA-E3-A3E0	thca	Thyroid	Thyroid Papillary Carcinoma - Classical/usual	WHITE	34	FEMALE	Stage I	T2	N0	MX		Alive	2019				TUMOR FREE
TCGA-DJ-A2Q8	thca	Thyroid	Thyroid Papillary Carcinoma - Tall Cell (>= 50% tall cell features)		47	FEMALE	Stage I	T1a	N0	M0		Alive	1189			Unifocal	TUMOR FREE
TCGA-EM-A4FN	thca	Thyroid	Thyroid Papillary Carcinoma - Classical/usual		49	FEMALE	Stage IVA	T1b	N1b	MX		Alive	802			Multifocal	TUMOR FREE
TCGA-EL-A3ZM	thca	Thyroid	Thyroid Papillary Carcinoma - Classical/usual		60	MALE	Stage IVA	T4a	N1	M0		Alive	1096			Unifocal	TUMOR FREE
TCGA-IM-A3EB	thca	Thyroid	Thyroid Papillary Carcinoma - Classical/usual	WHITE	32	FEMALE	Stage I	T3	N1a	MX		Alive	1488			Unifocal	TUMOR FREE
TCGA-EL-A3GW	thca	Thyroid	Thyroid Papillary Carcinoma - Classical/usual	WHITE	37	FEMALE	Stage I	T2	N0	M0		Alive	1527			Unifocal	TUMOR FREE
TCGA-FK-A3SE	thca	Thyroid	Thyroid Papillary Carcinoma - Classical/usual	ASIAN	31	FEMALE	Stage I	T2	N1a	MX		Alive	404			Multifocal	TUMOR FREE
TCGA-EM-A2P3	thca	Thyroid	Thyroid Papillary Carcinoma - Classical/usual		47	FEMALE	Stage I	T1b	NX	MX		Alive	444			Multifocal	TUMOR FREE
TCGA-DJ-A2Q4	thca	Thyroid	Thyroid Papillary Carcinoma - Classical/usual	WHITE	53	MALE	Stage III	T1b	N1a	M0		Alive	1032			Multifocal	TUMOR FREE
TCGA-BJ-A4O9	thca	Thyroid	Thyroid Papillary Carcinoma - Follicular (>= 99% follicular patterned)	WHITE	51	FEMALE	Stage II	T2	N0	M0		Alive	714			Unifocal	TUMOR FREE
TCGA-E8-A418	thca	Thyroid	Thyroid Papillary Carcinoma - Classical/usual	WHITE	75	FEMALE	Stage IVA	T4a	N0	M0		Alive	92			Unifocal	TUMOR FREE
TCGA-ET-A3BU	thca	Thyroid	Thyroid Papillary Carcinoma - Classical/usual	WHITE	28	MALE	Stage I	T1	N1a	MX		Alive	2367			Multifocal	TUMOR FREE
TCGA-DJ-A4UQ	thca	Thyroid	Other, specify	ASIAN	60	MALE	Stage IVA	T3	N1b	M0		Alive	1005			Multifocal	WITH TUMOR
TCGA-CE-A3ME	thca	Thyroid	Thyroid Papillary Carcinoma - Classical/usual	ASIAN	51	FEMALE	Stage II	T2	N0	M0		Alive	379			Unifocal	TUMOR FREE
TCGA-DE-A0Y3	thca	Thyroid	Thyroid Papillary Carcinoma - Classical/usual	ASIAN	60	FEMALE	Stage IVC	T4a	N1b	M1		Alive	1526	Distant Metastasis	30	Multifocal	TUMOR FREE
TCGA-EL-A3ZQ	thca	Thyroid	Thyroid Papillary Carcinoma - Classical/usual	WHITE	78	FEMALE	Stage II	T2	N0	M0		Alive	1862			Unifocal	TUMOR FREE
TCGA-ET-A3BQ	thca	Thyroid	Thyroid Papillary Carcinoma - Classical/usual	WHITE	27	FEMALE	Stage I	T2	N0	MX		Alive	2331			Unifocal	TUMOR FREE
TCGA-BJ-A28S	thca	Thyroid	Thyroid Papillary Carcinoma - Classical/usual	WHITE	79	MALE	Stage II	T2	N0	M0		Alive	640			Multifocal	TUMOR FREE
TCGA-BJ-A3PR	thca	Thyroid	Thyroid Papillary Carcinoma - Classical/usual	WHITE	69	FEMALE	Stage I	T1a	N0	M0		Alive	1107			Unifocal	TUMOR FREE
TCGA-ET-A39I	thca	Thyroid	Thyroid Papillary Carcinoma - Follicular (>= 99% follicular patterned)	WHITE	83	FEMALE	Stage I	T1	NX	MX		Dead	1011			Unifocal	TUMOR FREE
TCGA-BJ-A28V	thca	Thyroid	Thyroid Papillary Carcinoma - Classical/usual	WHITE	80	FEMALE	Stage III	T3	N0	MX		Alive	987			Multifocal	TUMOR FREE
TCGA-DJ-A2PT	thca	Thyroid	Thyroid Papillary Carcinoma - Tall Cell (>= 50% tall cell features)	WHITE	70	FEMALE	Stage III	T3	N0	M0		Alive	1181			Unifocal	TUMOR FREE
TCGA-FE-A239	thca	Thyroid	Thyroid Papillary Carcinoma - Classical/usual	WHITE	82	MALE	Stage III	T3	N0	MX		Dead	1023	Locoregional Recurrence	933	Unifocal	WITH TUMOR
TCGA-DJ-A2PU	thca	Thyroid	Thyroid Papillary Carcinoma - Classical/usual	WHITE	52	FEMALE	Stage II	T2	N0	M0		Alive	1033			Multifocal	TUMOR FREE
TCGA-FE-A3PD	thca	Thyroid	Thyroid Papillary Carcinoma - Follicular (>= 99% follicular patterned)	WHITE	17	FEMALE	Stage I	T2	N0	MX		Alive	2396			Unifocal	TUMOR FREE
TCGA-ET-A25I	thca	Thyroid	Thyroid Papillary Carcinoma - Follicular (>= 99% follicular patterned)	WHITE	37	FEMALE	Stage I	T2	N0	MX		Alive	2485			Unifocal	TUMOR FREE
TCGA-EM-A2CT	thca	Thyroid	Thyroid Papillary Carcinoma - Follicular (>= 99% follicular patterned)		20	FEMALE	Stage I	T1b	N0	MX		Alive	1474			Unifocal	TUMOR FREE
TCGA-EL-A3ZR	thca	Thyroid	Thyroid Papillary Carcinoma - Classical/usual	WHITE	46	FEMALE	Stage II	T2	N0	M0		Alive	1830			Unifocal	TUMOR FREE
TCGA-EL-A4K1	thca	Thyroid	Thyroid Papillary Carcinoma - Classical/usual	WHITE	68	FEMALE	Stage III	T3	N1	M0		Alive	1046			Unifocal	TUMOR FREE
TCGA-EL-A3ZT	thca	Thyroid	Thyroid Papillary Carcinoma - Classical/usual	WHITE	35	MALE	Stage I	T3	N0	M0		Alive	1808			Unifocal	TUMOR FREE
TCGA-ET-A25M	thca	Thyroid	Thyroid Papillary Carcinoma - Classical/usual	WHITE	33	MALE	Stage I	T2	N1	MX		Alive	1831			Unifocal	TUMOR FREE
TCGA-E8-A3X7	thca	Thyroid	Thyroid Papillary Carcinoma - Classical/usual	WHITE	57	FEMALE	Stage IVA	T4a	N0	M0		Alive	951			Multifocal	TUMOR FREE
TCGA-BJ-A192	thca	Thyroid	Thyroid Papillary Carcinoma - Classical/usual	WHITE	54	FEMALE	Stage III	T3	NX	M0		Alive	1349			Unifocal	TUMOR FREE
TCGA-QD-A8IV	thca	Thyroid	Thyroid Papillary Carcinoma - Classical/usual	BLACK OR AFRICAN AMERICAN	50	FEMALE	Stage IVA	T3	N1b	MX		Alive	392			Multifocal	TUMOR FREE
TCGA-E8-A432	thca	Thyroid	Thyroid Papillary Carcinoma - Classical/usual	ASIAN	57	FEMALE	Stage II	T2	N0	M0		Alive	931	Locoregional Recurrence	720	Unifocal	TUMOR FREE
TCGA-KS-A4IC	thca	Thyroid	Thyroid Papillary Carcinoma - Classical/usual	WHITE	45	FEMALE	Stage III	T1b	N1a	M0		Alive	1073			Unifocal	TUMOR FREE
TCGA-EL-A4JZ	thca	Thyroid	Thyroid Papillary Carcinoma - Classical/usual	WHITE	55	FEMALE	Stage III	T3	N1a	M0		Alive	1856			Unifocal	TUMOR FREE
TCGA-E8-A2JQ	thca	Thyroid	Thyroid Papillary Carcinoma - Classical/usual	WHITE	18	FEMALE	Stage I	T3	N1a	M0		Alive	356			Unifocal	TUMOR FREE
TCGA-E8-A417	thca	Thyroid	Thyroid Papillary Carcinoma - Classical/usual	ASIAN	38	FEMALE	Stage I	T2	N1a	M0		Alive	938			Unifocal	TUMOR FREE
TCGA-EL-A4KD	thca	Thyroid	Thyroid Papillary Carcinoma - Classical/usual	WHITE	41	MALE	Stage I	T3	N1	M0		Alive	1326			Unifocal	TUMOR FREE
TCGA-ET-A3DU	thca	Thyroid	Thyroid Papillary Carcinoma - Classical/usual	WHITE	21	FEMALE	Stage I	T1	N1a	MX		Alive	1911			Unifocal	TUMOR FREE
TCGA-BJ-A28X	thca	Thyroid	Thyroid Papillary Carcinoma - Tall Cell (>= 50% tall cell features)	WHITE	32	FEMALE	Stage I	T3	N1a	M0		Alive	942		494	Multifocal	TUMOR FREE
TCGA-ET-A25K	thca	Thyroid	Thyroid Papillary Carcinoma - Classical/usual	WHITE	36	FEMALE	Stage I	T2	N1a	MX		Alive	2142			Multifocal	TUMOR FREE
TCGA-EM-A4FH	thca	Thyroid	Thyroid Papillary Carcinoma - Follicular (>= 99% follicular patterned)		69	MALE	Stage III	T3	NX	MX		Alive	892			Multifocal	TUMOR FREE
TCGA-FK-A3SG	thca	Thyroid	Thyroid Papillary Carcinoma - Classical/usual	WHITE	21	FEMALE	Stage I	T2	N1b	MX		Alive	28			Multifocal	TUMOR FREE
TCGA-EL-A3H3	thca	Thyroid	Thyroid Papillary Carcinoma - Classical/usual	WHITE	19	FEMALE	Stage I	T2	N1	M0		Alive	1319			Unifocal	TUMOR FREE
TCGA-EL-A3ZH	thca	Thyroid	Thyroid Papillary Carcinoma - Classical/usual	WHITE	42	FEMALE	Stage I	T3	N1	M0		Alive	2773			Unifocal	TUMOR FREE
TCGA-DJ-A4V5	thca	Thyroid	Thyroid Papillary Carcinoma - Classical/usual	WHITE	55	MALE	Stage IVA	T3	N1b	M0		Alive	1076			Unifocal	TUMOR FREE
TCGA-KS-A41I	thca	Thyroid	Thyroid Papillary Carcinoma - Follicular (>= 99% follicular patterned)	WHITE	47	FEMALE	Stage I	T1	N0	M0		Alive	486			Unifocal	TUMOR FREE
TCGA-FY-A3TY	thca	Thyroid	Thyroid Papillary Carcinoma - Classical/usual	WHITE	61	FEMALE	Stage III	T3	N0	MX		Alive	709			Unifocal	TUMOR FREE
TCGA-FE-A238	thca	Thyroid	Thyroid Papillary Carcinoma - Classical/usual	WHITE	36	FEMALE	Stage I	T3	N0	MX		Alive	1215	Distant Metastasis	431	Multifocal	WITH TUMOR
TCGA-EL-A3CT	thca	Thyroid	Thyroid Papillary Carcinoma - Classical/usual	WHITE	78	FEMALE	Stage IVA	T4a	N1a	M0		Dead	1854			Unifocal
TCGA-BJ-A0ZJ	thca	Thyroid	Thyroid Papillary Carcinoma - Classical/usual	WHITE	36	MALE	Stage I	T2	N1a	M0		Alive	1280				TUMOR FREE
TCGA-ET-A3DV	thca	Thyroid	Thyroid Papillary Carcinoma - Follicular (>= 99% follicular patterned)	WHITE	68	FEMALE	Stage II	T3	N0	MX		Alive	5068			Unifocal	TUMOR FREE
TCGA-IM-A4EB	thca	Thyroid	Other, specify	WHITE	37	MALE	Stage I	T3	N1b	MX		Alive	780			Multifocal	TUMOR FREE
TCGA-ET-A2N3	thca	Thyroid	Thyroid Papillary Carcinoma - Follicular (>= 99% follicular patterned)	WHITE	34	FEMALE	Stage I	T2	NX	MX		Alive	2535			Unifocal	TUMOR FREE
TCGA-DJ-A3V9	thca	Thyroid	Thyroid Papillary Carcinoma - Classical/usual	WHITE	50	FEMALE	Stage IVA	T2	N1b	M0		Alive	623			Multifocal	TUMOR FREE
TCGA-EL-A3T6	thca	Thyroid	Thyroid Papillary Carcinoma - Classical/usual	WHITE	34	FEMALE	Stage I	T3	N0	M0		Alive	2988			Unifocal	TUMOR FREE
TCGA-EL-A3CW	thca	Thyroid	Thyroid Papillary Carcinoma - Classical/usual	WHITE	87	FEMALE	Stage III	T2	N1a	M0		Dead	1734			Unifocal
TCGA-ET-A3DO	thca	Thyroid	Thyroid Papillary Carcinoma - Classical/usual	WHITE	33	FEMALE	Stage I	T2	NX	MX		Alive	3552	Locoregional Recurrence	659	Multifocal	TUMOR FREE
TCGA-DE-A4MB	thca	Thyroid	Thyroid Papillary Carcinoma - Classical/usual	WHITE	79	FEMALE	Stage IVA	T3	N1b	M0		Alive	352			Multifocal	WITH TUMOR
TCGA-DJ-A13U	thca	Thyroid	Thyroid Papillary Carcinoma - Classical/usual	WHITE	60	MALE	Stage III	T3	N0	M0		Alive	1590			Unifocal	TUMOR FREE
TCGA-BJ-A28R	thca	Thyroid	Thyroid Papillary Carcinoma - Classical/usual	WHITE	38	FEMALE	Stage I	T1	N0	M0		Alive	1282			Unifocal	TUMOR FREE
TCGA-DJ-A3UV	thca	Thyroid	Thyroid Papillary Carcinoma - Classical/usual	WHITE	18	FEMALE	Stage I	T1	N0	M0		Alive	1466			Unifocal	TUMOR FREE
TCGA-EL-A3TB	thca	Thyroid	Thyroid Papillary Carcinoma - Classical/usual	WHITE	47	FEMALE	Stage III	T3	N1a	M0		Alive	2519			Unifocal	TUMOR FREE
TCGA-ET-A3BX	thca	Thyroid	Thyroid Papillary Carcinoma - Classical/usual	WHITE	24	MALE	Stage I	T3	N1a	MX		Alive	1596			Unifocal	TUMOR FREE
TCGA-KS-A41F	thca	Thyroid	Thyroid Papillary Carcinoma - Classical/usual	WHITE	37	FEMALE	Stage I	T2	N1	M0		Alive	4367			Unifocal	TUMOR FREE
TCGA-FY-A3R8	thca	Thyroid	Thyroid Papillary Carcinoma - Classical/usual	WHITE	62	FEMALE	Stage III	T3	NX	MX		Alive	477			Unifocal	TUMOR FREE
TCGA-ET-A3BW	thca	Thyroid	Thyroid Papillary Carcinoma - Classical/usual	WHITE	30	FEMALE	Stage I	T2	NX	MX		Alive	1419			Multifocal	TUMOR FREE
TCGA-EL-A3N2	thca	Thyroid	Thyroid Papillary Carcinoma - Classical/usual	WHITE	24	FEMALE	Stage I	T2	N1	M0		Alive	902			Unifocal	TUMOR FREE
TCGA-DJ-A3V7	thca	Thyroid	Thyroid Papillary Carcinoma - Tall Cell (>= 50% tall cell features)	WHITE	44	FEMALE	Stage III	T3	N0	M0		Alive	706			Multifocal	TUMOR FREE
TCGA-EL-A3GX	thca	Thyroid	Thyroid Papillary Carcinoma - Classical/usual	WHITE	41	FEMALE	Stage I	T2	N1	M0		Alive	4494	Locoregional Recurrence	439	Unifocal	TUMOR FREE
TCGA-ET-A39P	thca	Thyroid	Thyroid Papillary Carcinoma - Classical/usual	BLACK OR AFRICAN AMERICAN	73	FEMALE	Stage III	T3	N0	MX		Alive	2900			Unifocal	TUMOR FREE
TCGA-BJ-A3PU	thca	Thyroid	Thyroid Papillary Carcinoma - Classical/usual	WHITE	52	MALE	Stage III	T3	N1a	M0		Alive	567	Distant Metastasis	221	Unifocal	TUMOR FREE
TCGA-ET-A2N5	thca	Thyroid	Thyroid Papillary Carcinoma - Follicular (>= 99% follicular patterned)	BLACK OR AFRICAN AMERICAN	46	FEMALE	Stage III	T3	NX	MX		Alive	2460			Unifocal	TUMOR FREE
TCGA-E3-A3E2	thca	Thyroid	Thyroid Papillary Carcinoma - Follicular (>= 99% follicular patterned)	WHITE	34	FEMALE	Stage I	T1	N1a	MX		Alive	1922			Multifocal	TUMOR FREE
TCGA-BJ-A0Z0	thca	Thyroid	Thyroid Papillary Carcinoma - Classical/usual		55	MALE	Stage II	T2	N0	MX		Alive	419			Unifocal	TUMOR FREE
TCGA-DJ-A3VG	thca	Thyroid	Thyroid Papillary Carcinoma - Follicular (>= 99% follicular patterned)	WHITE	40	MALE	Stage I	T1b	N0	M0		Alive	1085			Unifocal	TUMOR FREE
TCGA-DJ-A1QQ	thca	Thyroid	Thyroid Papillary Carcinoma - Classical/usual	ASIAN	43	MALE	Stage I	T3	N0	M0		Alive	534			Multifocal	TUMOR FREE
TCGA-DE-A69J	thca	Thyroid	Thyroid Papillary Carcinoma - Classical/usual	BLACK OR AFRICAN AMERICAN	34	FEMALE	Stage I	T2	NX	M0		Alive	447			Multifocal	TUMOR FREE
TCGA-EM-A2CK	thca	Thyroid	Thyroid Papillary Carcinoma - Follicular (>= 99% follicular patterned)		28	MALE	Stage I	T2	N1b	MX		Alive	544			Multifocal	TUMOR FREE
TCGA-DE-A2OL	thca	Thyroid	Thyroid Papillary Carcinoma - Follicular (>= 99% follicular patterned)	WHITE	44	FEMALE	Stage I	T2	NX	MX		Alive	1145			Unifocal	TUMOR FREE
TCGA-DJ-A3UK	thca	Thyroid	Thyroid Papillary Carcinoma - Classical/usual	WHITE	35	FEMALE	Stage I	T1b	N0	M0		Alive	1123			Multifocal	TUMOR FREE
TCGA-KS-A4I5	thca	Thyroid	Thyroid Papillary Carcinoma - Classical/usual	WHITE	49	FEMALE	Stage IVA	T1b	N1b	M0		Alive	567			Unifocal	TUMOR FREE
TCGA-DE-A0XZ	thca	Thyroid	Thyroid Papillary Carcinoma - Classical/usual	WHITE	65	FEMALE	Stage III	T1	N1a	M0		Alive	1090		204	Multifocal	TUMOR FREE
TCGA-EM-A3AO	thca	Thyroid	Thyroid Papillary Carcinoma - Classical/usual		61	MALE	Stage IVA	T2	N1b	MX		Alive	1354			Multifocal	TUMOR FREE
TCGA-E3-A3DY	thca	Thyroid	Other, specify	WHITE	37	MALE	Stage I	T3	N1a	M0		Alive	2815			Multifocal	TUMOR FREE
TCGA-IM-A41Z	thca	Thyroid	Thyroid Papillary Carcinoma - Follicular (>= 99% follicular patterned)	WHITE	37	FEMALE	Stage I	T1b	N0	MX		Alive	946			Multifocal	TUMOR FREE
TCGA-BJ-A28W	thca	Thyroid	Thyroid Papillary Carcinoma - Classical/usual	WHITE	32	FEMALE	Stage I	T2	N0	M0		Alive	344			Multifocal	TUMOR FREE
TCGA-EL-A3GV	thca	Thyroid	Thyroid Papillary Carcinoma - Classical/usual	WHITE	65	FEMALE	Stage III	T3	N0	M0		Alive	1532			Unifocal	TUMOR FREE
TCGA-EL-A3T0	thca	Thyroid	Thyroid Papillary Carcinoma - Classical/usual	WHITE	45	FEMALE	Stage III	T3	N1	M0		Alive	4335			Unifocal	TUMOR FREE
TCGA-ET-A4KN	thca	Thyroid	Thyroid Papillary Carcinoma - Tall Cell (>= 50% tall cell features)	WHITE	51	FEMALE	Stage III	T3	N0	MX		Alive	1009			Unifocal	TUMOR FREE
TCGA-DJ-A2PX	thca	Thyroid	Thyroid Papillary Carcinoma - Follicular (>= 99% follicular patterned)	WHITE	55	FEMALE	Stage I	T1b	N0	M0		Alive	881			Unifocal	TUMOR FREE
TCGA-EL-A3MW	thca	Thyroid	Thyroid Papillary Carcinoma - Classical/usual	WHITE	55	FEMALE	Stage II	T2	N0	M0		Alive	3305			Unifocal	TUMOR FREE
TCGA-EM-A3OB	thca	Thyroid	Thyroid Papillary Carcinoma - Follicular (>= 99% follicular patterned)		33	FEMALE	Stage I	T2	N0	MX		Alive	1176			Unifocal	TUMOR FREE
TCGA-BJ-A45J	thca	Thyroid	Thyroid Papillary Carcinoma - Tall Cell (>= 50% tall cell features)	WHITE	39	FEMALE	Stage I	T1a	N1a	M0		Alive	658				TUMOR FREE
TCGA-BJ-A290	thca	Thyroid	Thyroid Papillary Carcinoma - Tall Cell (>= 50% tall cell features)	WHITE	70	MALE	Stage III	T3	N1a	M0		Alive	919	Distant Metastasis	329	Unifocal	WITH TUMOR
TCGA-DJ-A13O	thca	Thyroid	Thyroid Papillary Carcinoma - Classical/usual	WHITE	56	MALE	Stage I	T1b	N0	M0		Alive	1161			Unifocal	TUMOR FREE
TCGA-J8-A3NZ	thca	Thyroid	Thyroid Papillary Carcinoma - Classical/usual	WHITE	52	FEMALE	Stage III	T3	N1a	M0		Alive	524			Unifocal	TUMOR FREE
TCGA-DJ-A2PW	thca	Thyroid	Thyroid Papillary Carcinoma - Classical/usual	WHITE	65	MALE	Stage III	T3	N1a	M0		Alive	1060			Multifocal	TUMOR FREE
TCGA-ET-A40S	thca	Thyroid	Thyroid Papillary Carcinoma - Classical/usual	WHITE	62	MALE	Stage II	T2	N0	MX		Alive	1223			Multifocal	TUMOR FREE
TCGA-DJ-A3UR	thca	Thyroid	Thyroid Papillary Carcinoma - Follicular (>= 99% follicular patterned)	WHITE	51	FEMALE	Stage III	T3	N1a	M0		Alive	1105			Multifocal	TUMOR FREE
TCGA-BJ-A45H	thca	Thyroid	Thyroid Papillary Carcinoma - Classical/usual	WHITE	45	MALE	Stage III	T3	N0	M0		Alive	865			Multifocal	WITH TUMOR
TCGA-EL-A3CY	thca	Thyroid	Thyroid Papillary Carcinoma - Classical/usual	WHITE	28	MALE	Stage I	TX	N1b	M0		Alive	127			Unifocal	TUMOR FREE
TCGA-ET-A3BV	thca	Thyroid	Thyroid Papillary Carcinoma - Classical/usual	WHITE	47	FEMALE	Stage III	T2	N1a	MX		Alive	2294	Locoregional Recurrence	1279	Unifocal	TUMOR FREE
TCGA-EL-A3H7	thca	Thyroid	Thyroid Papillary Carcinoma - Classical/usual	WHITE	36	FEMALE	Stage I	T3	N1	M0		Alive	4228			Unifocal	TUMOR FREE
TCGA-EL-A3CV	thca	Thyroid	Thyroid Papillary Carcinoma - Classical/usual	WHITE	40	MALE	Stage I	T3	N1b	M0		Alive	1154			Multifocal	TUMOR FREE
TCGA-DJ-A3V8	thca	Thyroid	Thyroid Papillary Carcinoma - Tall Cell (>= 50% tall cell features)	WHITE	28	FEMALE	Stage I	T3	N1b	M0		Alive	647			Multifocal	TUMOR FREE
TCGA-EM-A2CM	thca	Thyroid	Other, specify		62	FEMALE	Stage III	T3	N0	MX		Alive	1253			Unifocal	WITH TUMOR
TCGA-E3-A3E1	thca	Thyroid	Thyroid Papillary Carcinoma - Classical/usual	WHITE	46	FEMALE	Stage I	T1	N0	M0		Alive	2449			Unifocal	TUMOR FREE
TCGA-DJ-A2Q1	thca	Thyroid	Thyroid Papillary Carcinoma - Classical/usual	WHITE	44	FEMALE	Stage I	T1b	N1b	M0		Alive	1148			Multifocal	TUMOR FREE
TCGA-E8-A415	thca	Thyroid	Thyroid Papillary Carcinoma - Classical/usual	ASIAN	39	FEMALE	Stage I	T1a	N1b	M0		Alive	944			Unifocal	TUMOR FREE
TCGA-EL-A3TA	thca	Thyroid	Thyroid Papillary Carcinoma - Classical/usual	WHITE	42	MALE	Stage I	T2	N0	M0		Alive	2035			Unifocal	TUMOR FREE
TCGA-FY-A3BL	thca	Thyroid	Thyroid Papillary Carcinoma - Classical/usual	WHITE	29	MALE	Stage I	T1	NX	M0		Alive	621				TUMOR FREE
TCGA-H2-A422	thca	Thyroid	Thyroid Papillary Carcinoma - Classical/usual	WHITE	40	FEMALE	Stage I	T2	N0	MX		Alive	566			Unifocal	TUMOR FREE
TCGA-ET-A25R	thca	Thyroid	Thyroid Papillary Carcinoma - Tall Cell (>= 50% tall cell features)	WHITE	51	FEMALE	Stage III	T3	NX	MX		Alive	1930			Unifocal	TUMOR FREE
TCGA-DJ-A13P	thca	Thyroid	Thyroid Papillary Carcinoma - Classical/usual	WHITE	52	FEMALE	Stage II	T2	N0	M0		Alive	5150			Multifocal	TUMOR FREE
TCGA-EM-A3AN	thca	Thyroid	Thyroid Papillary Carcinoma - Classical/usual		36	FEMALE	Stage I	T1b	N1b	MX		Alive	1006			Multifocal	TUMOR FREE
TCGA-E8-A436	thca	Thyroid	Thyroid Papillary Carcinoma - Classical/usual	ASIAN	53	FEMALE	Stage IVA	T2	N1b	M0		Alive	455			Multifocal	TUMOR FREE
TCGA-EM-A2CR	thca	Thyroid	Thyroid Papillary Carcinoma - Follicular (>= 99% follicular patterned)		46	FEMALE	Stage II	T2	N0	MX		Alive	415			Multifocal	TUMOR FREE
TCGA-BJ-A45K	thca	Thyroid	Thyroid Papillary Carcinoma - Classical/usual	WHITE	33	MALE	Stage I	T2	N0	M0		Alive	705				TUMOR FREE
TCGA-E8-A434	thca	Thyroid	Thyroid Papillary Carcinoma - Classical/usual	ASIAN	56	FEMALE	Stage I	T1a	N0	M0		Alive	953			Unifocal	TUMOR FREE
TCGA-CE-A482	thca	Thyroid	Thyroid Papillary Carcinoma - Classical/usual	ASIAN	27	FEMALE	Stage I	T1	N1	M0		Alive	325			Unifocal	TUMOR FREE
TCGA-EL-A3CP	thca	Thyroid	Thyroid Papillary Carcinoma - Follicular (>= 99% follicular patterned)	BLACK OR AFRICAN AMERICAN	50	FEMALE		T1	NX	M0		Alive	4831			Multifocal	TUMOR FREE
TCGA-FY-A2QD	thca	Thyroid	Thyroid Papillary Carcinoma - Classical/usual	BLACK OR AFRICAN AMERICAN	61	FEMALE		T1	N0			Alive	38			Multifocal	TUMOR FREE
TCGA-EM-A4FF	thca	Thyroid	Thyroid Papillary Carcinoma - Classical/usual		40	FEMALE	Stage I	T1b	N1	MX		Alive	2573	Locoregional Recurrence	1785	Multifocal	TUMOR FREE
TCGA-EL-A3H5	thca	Thyroid	Thyroid Papillary Carcinoma - Classical/usual	WHITE	57	FEMALE	Stage IVA	T4	N1	M0		Alive	2542			Multifocal	TUMOR FREE
TCGA-EM-A22K	thca	Thyroid	Thyroid Papillary Carcinoma - Classical/usual		46	FEMALE	Stage IVA	T1b	N1b	MX		Alive	479			Multifocal	TUMOR FREE
TCGA-BJ-A45E	thca	Thyroid	Thyroid Papillary Carcinoma - Classical/usual	WHITE	46	FEMALE	Stage I	T1a	N0	M0		Alive	639			Unifocal	TUMOR FREE
TCGA-DJ-A2Q0	thca	Thyroid	Thyroid Papillary Carcinoma - Classical/usual	WHITE	57	FEMALE	Stage II	T2	N0	M0		Alive	1045			Unifocal	TUMOR FREE
TCGA-BJ-A190	thca	Thyroid	Thyroid Papillary Carcinoma - Classical/usual	WHITE	55	MALE	Stage II	T2	N0	MX		Alive	626			Multifocal	TUMOR FREE
TCGA-DJ-A1QH	thca	Thyroid	Thyroid Papillary Carcinoma - Tall Cell (>= 50% tall cell features)	WHITE	58	FEMALE	Stage III	T3	N1a	M0		Alive	1293			Unifocal	WITH TUMOR
TCGA-EL-A3GU	thca	Thyroid	Thyroid Papillary Carcinoma - Classical/usual	WHITE	72	FEMALE	Stage III	T3	N1	M0		Alive	4137	Distant Metastasis	544	Unifocal	WITH TUMOR
TCGA-BJ-A2P4	thca	Thyroid	Thyroid Papillary Carcinoma - Classical/usual	WHITE	29	FEMALE	Stage I	T2	N0	M0		Alive	390			Unifocal	TUMOR FREE
TCGA-DJ-A1QM	thca	Thyroid	Thyroid Papillary Carcinoma - Follicular (>= 99% follicular patterned)	WHITE	42	MALE	Stage I	T1a	N0	M0		Alive	183			Multifocal	TUMOR FREE
TCGA-FY-A40M	thca	Thyroid	Thyroid Papillary Carcinoma - Classical/usual	WHITE	51	FEMALE	Stage I	T1b	N0	MX		Alive	684			Multifocal	TUMOR FREE
TCGA-FY-A40N	thca	Thyroid	Thyroid Papillary Carcinoma - Follicular (>= 99% follicular patterned)	WHITE	55	FEMALE	Stage I	T1a	N0	MX		Alive	579			Multifocal	TUMOR FREE
TCGA-EM-A3ST	thca	Thyroid	Thyroid Papillary Carcinoma - Follicular (>= 99% follicular patterned)		62	FEMALE	Stage III	T3	N0	MX		Alive	1182	Biochemical evidence of disease	966	Multifocal	WITH TUMOR
TCGA-EM-A3FM	thca	Thyroid	Thyroid Papillary Carcinoma - Classical/usual		57	MALE	Stage IVA	T2	N1b	MX		Alive	639	Locoregional Recurrence	514	Multifocal	WITH TUMOR
TCGA-DE-A3KN	thca	Thyroid	Thyroid Papillary Carcinoma - Classical/usual	WHITE	49	FEMALE	Stage IVA	T3	N1b	M0		Alive	831			Unifocal	TUMOR FREE
TCGA-FY-A3NM	thca	Thyroid	Thyroid Papillary Carcinoma - Classical/usual	WHITE	48	FEMALE	Stage III	T3	N0	MX		Alive	885			Multifocal	TUMOR FREE
TCGA-FE-A3PA	thca	Thyroid	Thyroid Papillary Carcinoma - Follicular (>= 99% follicular patterned)	WHITE	16	MALE	Stage II	T4	N0	M1		Alive	3235			Unifocal	TUMOR FREE
TCGA-KS-A4I3	thca	Thyroid	Thyroid Papillary Carcinoma - Classical/usual	ASIAN	41	MALE	Stage I	T3	N1	M0		Alive	1329			Unifocal	TUMOR FREE
TCGA-EM-A4FQ	thca	Thyroid	Thyroid Papillary Carcinoma - Follicular (>= 99% follicular patterned)		42	FEMALE	Stage I	T2	N1	MX		Alive	683			Multifocal	TUMOR FREE
TCGA-EM-A4G1	thca	Thyroid	Thyroid Papillary Carcinoma - Follicular (>= 99% follicular patterned)		26	FEMALE	Stage I	T1b	N0	MX		Alive	416			Unifocal	TUMOR FREE
TCGA-BJ-A45I	thca	Thyroid	Thyroid Papillary Carcinoma - Tall Cell (>= 50% tall cell features)	WHITE	51	FEMALE	Stage III	T3	N0	M0		Alive	470		110	Multifocal	TUMOR FREE
TCGA-DJ-A3V0	thca	Thyroid	Thyroid Papillary Carcinoma - Tall Cell (>= 50% tall cell features)		56	MALE	Stage IVA	T4a	N1b	M0		Alive	1125			Multifocal	TUMOR FREE
TCGA-EL-A3ZO	thca	Thyroid	Thyroid Papillary Carcinoma - Classical/usual	WHITE	79	FEMALE	Stage III	T3	N1	M0		Alive	2211			Unifocal	TUMOR FREE
TCGA-DJ-A4V2	thca	Thyroid	Thyroid Papillary Carcinoma - Classical/usual		38	FEMALE	Stage I	T2	N0	M0		Alive	95			Unifocal	TUMOR FREE
TCGA-EM-A3O7	thca	Thyroid	Thyroid Papillary Carcinoma - Classical/usual		46	FEMALE	Stage III	T3	NX	MX		Alive	223			Multifocal	TUMOR FREE
TCGA-IM-A3ED	thca	Thyroid	Thyroid Papillary Carcinoma - Classical/usual	WHITE	58	FEMALE	Stage I	T1	N0	MX		Alive	1442			Unifocal	TUMOR FREE
TCGA-ET-A3DP	thca	Thyroid	Thyroid Papillary Carcinoma - Classical/usual	BLACK OR AFRICAN AMERICAN	43	FEMALE	Stage I	T2	NX	MX		Alive	2877			Unifocal	TUMOR FREE
TCGA-DJ-A3UN	thca	Thyroid	Thyroid Papillary Carcinoma - Classical/usual	WHITE	51	FEMALE	Stage I	T1b	N0	M0		Alive	986			Multifocal	TUMOR FREE
TCGA-IM-A41Y	thca	Thyroid	Other, specify	WHITE	42	FEMALE	Stage I	T3	N1a	MX		Alive	664			Multifocal	TUMOR FREE
TCGA-DJ-A3UM	thca	Thyroid	Thyroid Papillary Carcinoma - Classical/usual	ASIAN	45	FEMALE	Stage I	T1b	N0	M0		Alive	944			Unifocal	TUMOR FREE
TCGA-ET-A3DQ	thca	Thyroid	Thyroid Papillary Carcinoma - Follicular (>= 99% follicular patterned)	WHITE	43	FEMALE	Stage I	T1	N0	MX		Alive	2581			Multifocal	TUMOR FREE
TCGA-EL-A3GZ	thca	Thyroid	Thyroid Papillary Carcinoma - Classical/usual	WHITE	34	FEMALE	Stage I	T1	N0	M0		Alive	4258			Unifocal	TUMOR FREE
TCGA-4C-A93U	thca	Thyroid	Thyroid Papillary Carcinoma - Classical/usual	BLACK OR AFRICAN AMERICAN	74	FEMALE	Stage IVA	T4a	N1b	M0		Alive	129			Unifocal	TUMOR FREE
TCGA-DJ-A3UZ	thca	Thyroid	Thyroid Papillary Carcinoma - Classical/usual	WHITE	70	FEMALE	Stage III	T3	N0	M0		Alive	1246			Multifocal	TUMOR FREE
TCGA-DJ-A2PV	thca	Thyroid	Thyroid Papillary Carcinoma - Classical/usual	WHITE	53	FEMALE	Stage II	T2	N0	M0		Alive	973			Multifocal	TUMOR FREE
TCGA-DJ-A2QB	thca	Thyroid	Thyroid Papillary Carcinoma - Follicular (>= 99% follicular patterned)	ASIAN	53	FEMALE	Stage IVA	T3	N1b	M0		Alive	1070			Multifocal	TUMOR FREE
TCGA-EM-A22N	thca	Thyroid	Thyroid Papillary Carcinoma - Follicular (>= 99% follicular patterned)		68	FEMALE	Stage I	T1b	N0	MX		Alive	324			Multifocal	TUMOR FREE
TCGA-EM-A22J	thca	Thyroid	Thyroid Papillary Carcinoma - Follicular (>= 99% follicular patterned)		56	FEMALE	Stage II	T2	N0	MX		Alive	441			Unifocal	TUMOR FREE
TCGA-EL-A4KH	thca	Thyroid	Thyroid Papillary Carcinoma - Classical/usual	WHITE	36	FEMALE	Stage I	T2	N0	M0		Alive	823			Multifocal	TUMOR FREE
TCGA-EM-A3FR	thca	Thyroid	Thyroid Papillary Carcinoma - Classical/usual		55	FEMALE	Stage III	T2	N1a	MX		Alive	457			Multifocal	TUMOR FREE
TCGA-EL-A3T2	thca	Thyroid	Thyroid Papillary Carcinoma - Classical/usual	WHITE	55	FEMALE	Stage III	T2	N1	M0		Alive	988	Locoregional Recurrence	903	Unifocal	WITH TUMOR
TCGA-L6-A4EU	thca	Thyroid	Thyroid Papillary Carcinoma - Tall Cell (>= 50% tall cell features)	BLACK OR AFRICAN AMERICAN	58	FEMALE	Stage III	T3	N1a	M0		Alive	289			Multifocal	TUMOR FREE
TCGA-EM-A3O8	thca	Thyroid	Thyroid Papillary Carcinoma - Follicular (>= 99% follicular patterned)		33	FEMALE	Stage I	T1b	N0	MX		Alive	15			Multifocal	TUMOR FREE
TCGA-J8-A3YE	thca	Thyroid	Thyroid Papillary Carcinoma - Classical/usual	WHITE	31	FEMALE	Stage I	T3	N1	M0		Alive	847			Unifocal	TUMOR FREE
TCGA-E8-A438	thca	Thyroid	Thyroid Papillary Carcinoma - Classical/usual	WHITE	23	FEMALE	Stage I	T1b	N0	M0		Alive	1019			Unifocal	TUMOR FREE
TCGA-ET-A3BT	thca	Thyroid	Thyroid Papillary Carcinoma - Tall Cell (>= 50% tall cell features)	WHITE	60	FEMALE	Stage IVA	T2	N1b	MX		Alive	2665	Locoregional Recurrence	267	Unifocal	TUMOR FREE
TCGA-EL-A4K4	thca	Thyroid	Thyroid Papillary Carcinoma - Classical/usual	WHITE	33	FEMALE	Stage I	T3	N1	M0		Alive	1623			Unifocal	WITH TUMOR
TCGA-EM-A3FN	thca	Thyroid	Thyroid Papillary Carcinoma - Follicular (>= 99% follicular patterned)		42	FEMALE	Stage I	T3	N0	MX		Alive	367			Multifocal	TUMOR FREE
TCGA-BJ-A4O8	thca	Thyroid	Thyroid Papillary Carcinoma - Classical/usual	WHITE	47	MALE	Stage III	T3	N1a	M0		Alive	591			Multifocal	TUMOR FREE
TCGA-H2-A26U	thca	Thyroid	Thyroid Papillary Carcinoma - Classical/usual	WHITE	54	FEMALE	Stage III	T3	N0	MX		Alive	517			Multifocal	TUMOR FREE
TCGA-EM-A4FU	thca	Thyroid	Thyroid Papillary Carcinoma - Follicular (>= 99% follicular patterned)		35	MALE	Stage I	T3	NX	MX		Alive	1840	Locoregional Recurrence	781	Multifocal	TUMOR FREE
TCGA-FY-A3R9	thca	Thyroid	Thyroid Papillary Carcinoma - Classical/usual	WHITE	66	FEMALE	Stage I	T1a	N0	MX		Alive	504			Multifocal	TUMOR FREE
TCGA-DJ-A3VD	thca	Thyroid	Thyroid Papillary Carcinoma - Classical/usual	WHITE	32	FEMALE	Stage I	T1b	N1a	M0		Alive	1238			Unifocal	TUMOR FREE
TCGA-FE-A3PB	thca	Thyroid	Thyroid Papillary Carcinoma - Classical/usual	WHITE	33	FEMALE	Stage I	T3	N1a	MX		Alive	2590			Unifocal	TUMOR FREE
TCGA-DJ-A3V6	thca	Thyroid	Thyroid Papillary Carcinoma - Tall Cell (>= 50% tall cell features)	WHITE	54	MALE	Stage III	T3	N0	M0		Alive	818			Multifocal	TUMOR FREE
TCGA-BJ-A18Z	thca	Thyroid	Thyroid Papillary Carcinoma - Classical/usual	WHITE	58	MALE	Stage IVA	T3	N1b	MX		Alive	1263			Multifocal	TUMOR FREE
TCGA-EL-A4JW	thca	Thyroid	Thyroid Papillary Carcinoma - Classical/usual	WHITE	38	FEMALE	Stage I	T1	N0	M0		Alive	1056			Unifocal	TUMOR FREE
TCGA-EM-A4FK	thca	Thyroid	Thyroid Papillary Carcinoma - Follicular (>= 99% follicular patterned)		33	FEMALE	Stage I	T2	NX	MX		Alive	649			Unifocal	TUMOR FREE
TCGA-DJ-A3VF	thca	Thyroid	Thyroid Papillary Carcinoma - Tall Cell (>= 50% tall cell features)	WHITE	60	FEMALE	Stage IVA	T3	N1b	M0		Alive	292			Multifocal	TUMOR FREE
TCGA-DJ-A4UR	thca	Thyroid	Thyroid Papillary Carcinoma - Follicular (>= 99% follicular patterned)	ASIAN	36	FEMALE	Stage II	T3	N1b	M1		Alive	1058	Distant Metastasis	113	Unifocal	WITH TUMOR
TCGA-DJ-A1QD	thca	Thyroid	Thyroid Papillary Carcinoma - Classical/usual	WHITE	20	FEMALE	Stage I	T2	N1b	M0		Alive	1462			Unifocal	TUMOR FREE
TCGA-DE-A7U5	thca	Thyroid	Thyroid Papillary Carcinoma - Classical/usual	BLACK OR AFRICAN AMERICAN	36	FEMALE	Stage I	T2	N0	M0		Alive	84			Unifocal
TCGA-DJ-A3UY	thca	Thyroid	Thyroid Papillary Carcinoma - Classical/usual	WHITE	32	FEMALE	Stage I	T1b	N0	M0		Alive	1091			Unifocal	TUMOR FREE
