# Supplementary material for: Bioinformatic analysis and identification of potential prognostic microRNAs and mRNAs in thyroid cancer
Source: PeerJ. 2018 May 4;6:e4674. doi: 10.7717/peerj.4674 (PMC5937477; doi:10.7717/peerj.4674)
Supplement: Supplemental Information 3 [file peerj-06-4674-s007.zip]

Archive with 1 entries (1 files):
- mRNAmatrix.txt
