# Supplementary material for: Bioinformatic analysis and identification of potential prognostic microRNAs and mRNAs in thyroid cancer
Source: PeerJ. 2018 May 4;6:e4674. doi: 10.7717/peerj.4674 (PMC5937477; doi:10.7717/peerj.4674)
Supplement: Supplemental Information 3 [file peerj-06-4674-s007.zip › mRNAmatrix.txt]

id	TCGA-EL-A3TB-11A-11R-A22L-07	TCGA-EL-A3H1-11A-11R-A21D-07	TCGA-KS-A41L-11A-11R-A23N-07	TCGA-EL-A3GZ-11A-11R-A20F-07	TCGA-EL-A3ZO-11A-12R-A23N-07	TCGA-ET-A3DW-11A-11R-A19O-07	TCGA-FY-A3TY-11A-12R-A22U-07	TCGA-EL-A3ZS-11A-11R-A23N-07	TCGA-EL-A3TA-11A-12R-A22L-07	TCGA-EM-A1CT-11A-11R-A13Y-07	TCGA-KS-A41I-11A-11R-A23N-07	TCGA-ET-A2N5-11B-11R-A18C-07	TCGA-DO-A1JZ-11A-11R-A13Y-07	TCGA-BJ-A2N8-11A-11R-A18C-07	TCGA-BJ-A3PR-11A-11R-A220-07	TCGA-EL-A3ZH-11A-11R-A23N-07	TCGA-EL-A3ZQ-11A-11R-A23N-07	TCGA-EL-A3N2-11A-11R-A20F-07	TCGA-EM-A1CU-11A-11R-A13Y-07	TCGA-ET-A2MX-11C-11R-A23N-07	TCGA-EL-A3T3-11A-11R-A22L-07	TCGA-EL-A3ZG-11A-13R-A23N-07	TCGA-EL-A3T1-11A-11R-A22L-07	TCGA-H2-A2K9-11A-11R-A180-07	TCGA-EL-A3MX-11A-11R-A21D-07	TCGA-EL-A3T0-11A-12R-A22L-07	TCGA-BJ-A290-11A-11R-A180-07	TCGA-EM-A1YC-11A-11R-A14Y-07	TCGA-EM-A1CV-11A-11R-A13Y-07	TCGA-E8-A2JQ-11A-11R-A180-07	TCGA-EM-A1CW-11A-12R-A13Y-07	TCGA-BJ-A2NA-11A-11R-A19O-07	TCGA-EL-A3ZR-11A-11R-A23N-07	TCGA-EM-A3ST-11A-11R-A22U-07	TCGA-BJ-A28R-11A-11R-A16R-07	TCGA-EL-A3N3-11A-11R-A20F-07	TCGA-EL-A3MW-11A-11R-A20F-07	TCGA-BJ-A3PU-11A-11R-A220-07	TCGA-EL-A3H2-11A-11R-A20F-07	TCGA-EL-A3ZM-11A-12R-A23N-07	TCGA-EL-A3ZP-11A-11R-A23N-07	TCGA-GE-A2C6-11A-11R-A16R-07	TCGA-EL-A3H7-11A-11R-A21D-07	TCGA-EM-A1CS-11A-21R-A13Y-07	TCGA-EL-A3T8-11A-11R-A22L-07	TCGA-EL-A3ZT-11A-13R-A23N-07	TCGA-BJ-A2N9-11A-11R-A18C-07	TCGA-KS-A41J-11A-12R-A23N-07	TCGA-EL-A3T2-11A-11R-A22L-07
ENSG00000275772.1	1	4	0	0	1	1	0	15	0	0	19	1	0	0	10	0	1	0	3	1	0	0	6	3	0	3	0	4	0	11	0	6	1	1	3	0	1	1	0	0	3	3	4	0	1	0	6	3	0
ENSG00000180913.3	0	0	0	0	0	0	0	0	0	0	0	0	0	0	0	0	0	0	0	0	0	0	2	0	0	1	0	0	0	0	0	0	0	0	0	0	0	0	0	0	1	1	2	1	0	0	0	1	1
ENSG00000142856.15	1097	1182	706	814	1471	470	579	466	555	1572	856	620	419	692	850	1182	747	902	601	1903	536	783	463	1298	1025	401	609	464	827	867	460	383	1474	568	766	1231	907	769	1679	860	492	599	544	516	1016	563	781	1251	591
ENSG00000138698.13	1917	3146	1800	1515	1528	2180	1574	926	1695	1991	2004	2096	1500	3041	1586	1688	1993	1973	1603	1646	1972	1033	1757	2422	2264	2118	2430	1130	1642	1780	1633	1749	1510	1596	2050	2449	1800	2734	2096	1299	1505	1638	1787	2391	2093	1729	2041	2026	1410
ENSG00000121073.12	4833	4974	5901	2964	3718	4981	2358	1437	4690	5398	2672	6069	4616	7285	5174	5697	5348	2303	2351	3845	5257	4511	3258	3600	5155	6112	4539	2887	3750	2612	2246	3739	3126	6519	4143	3906	3180	4942	4979	6143	3705	2469	2464	6431	3862	2867	4030	4163	2768
ENSG00000253162.1	0	0	0	0	0	0	0	1	0	0	0	0	0	0	0	0	0	0	0	0	0	0	0	0	0	0	0	0	0	0	0	0	0	0	0	0	0	0	0	0	0	0	0	0	0	0	0	0	1
ENSG00000253822.1	1	0	0	0	0	0	0	2	0	0	5	0	0	0	0	0	1	0	11	0	0	0	3	0	0	1	0	0	0	4	0	2	0	0	2	0	0	0	0	0	5	0	0	0	0	0	1	4	0
ENSG00000177283.5	1673	2977	2851	2108	1534	1738	1555	158	2968	1279	1052	1996	1113	2720	1009	2483	1840	2151	1344	1850	2063	1425	779	2377	4102	1042	2863	1626	1607	1151	1517	1187	1695	1673	1831	1339	2063	2923	1106	2002	1726	922	1200	1332	3152	1561	1555	4447	1182
ENSG00000242912.3	1	0	1	0	1	0	1	0	0	0	1	1	0	0	0	0	0	1	1	0	0	0	1	0	2	0	0	0	0	0	0	0	0	1	0	0	0	0	0	0	1	1	0	0	0	1	0	0	0
ENSG00000217331.1	0	0	0	0	0	0	0	0	0	0	0	0	0	0	0	0	0	0	0	0	0	0	0	0	0	0	0	0	0	0	0	0	0	0	0	0	0	0	0	0	0	0	0	0	0	0	0	0	0
ENSG00000214535.3	57	31	112	43	65	43	39	176	74	44	62	44	41	31	342	64	74	34	103	104	61	84	47	67	55	60	43	105	85	52	37	67	68	56	80	41	35	164	77	75	29	96	31	76	58	35	32	64	71
ENSG00000226070.1	0	0	0	0	0	0	0	0	0	0	0	0	0	0	0	1	1	1	0	0	0	0	0	1	0	0	0	0	0	0	0	0	1	0	0	0	0	1	0	0	0	0	0	3	0	0	0	0	0
ENSG00000261553.4	57	93	72	69	226	43	101	21	75	60	55	61	54	56	11	142	189	118	70	60	78	29	96	83	91	75	106	57	71	35	36	30	82	31	61	107	109	54	58	93	81	47	240	51	68	56	40	123	115
ENSG00000229175.1	0	0	0	0	0	0	0	0	0	0	0	0	0	0	0	0	0	0	0	0	0	0	0	0	0	0	0	0	0	0	0	0	1	0	0	0	0	0	0	0	0	0	0	0	0	0	0	0	0
ENSG00000223650.1	0	2	2	0	2	1	0	0	0	3	0	1	2	2	0	2	3	1	1	0	1	0	0	1	4	0	4	6	1	3	0	0	1	0	3	2	1	1	4	0	2	2	0	0	2	6	0	3	1
ENSG00000260903.2	0	7	2	4	3	4	1	1	8	0	5	2	2	11	0	2	2	2	1	0	1	1	4	11	2	3	13	4	2	2	2	5	0	0	1	0	3	1	0	1	1	9	2	2	1	1	1	3	4
ENSG00000129646.12	523	698	1114	302	648	441	681	84	830	386	589	1143	317	614	415	605	1192	940	360	673	1053	492	451	813	1002	555	658	1244	663	392	510	256	888	1203	399	596	336	841	478	552	568	196	543	315	1218	1088	389	946	497
ENSG00000252326.1	1	1	0	0	0	0	0	0	1	0	0	1	1	2	0	1	0	0	1	0	0	0	0	1	0	1	1	0	0	0	0	0	0	0	1	1	1	0	0	0	0	0	0	1	0	1	0	2	2
ENSG00000224760.4	0	0	0	0	0	0	0	0	0	0	0	0	0	0	0	0	0	0	0	0	1	0	0	0	0	0	0	0	0	0	0	0	0	1	0	0	0	0	0	0	0	0	0	0	0	0	0	0	0
ENSG00000224411.3	17	13	19	30	24	13	16	7	25	24	10	14	30	21	2	26	127	13	23	15	20	8	24	30	20	24	17	3	35	34	10	27	22	4	65	16	23	18	54	16	13	43	15	23	22	22	14	23	16
ENSG00000274871.1	0	0	0	0	0	1	0	0	0	0	0	0	0	0	0	2	1	0	0	0	0	0	0	0	0	0	0	0	0	0	0	0	0	0	0	0	0	0	0	0	0	0	0	0	0	0	0	0	0
ENSG00000278497.1	0	0	0	0	0	0	0	0	0	0	0	0	0	0	0	0	0	0	0	0	0	0	0	0	0	0	0	0	0	0	0	0	0	0	0	0	0	0	0	0	0	0	0	0	0	0	0	0	0
ENSG00000225678.2	0	0	0	0	0	1	0	5	1	0	0	0	0	0	2	0	0	0	0	0	1	0	1	0	0	2	2	0	0	0	0	0	0	0	0	0	0	0	0	1	2	0	0	1	0	0	0	0	1
ENSG00000272256.1	19	29	47	20	50	10	16	219	151	14	45	23	46	22	34	105	90	80	13	19	59	164	29	5	67	21	16	36	22	15	3	6	99	15	11	30	44	27	13	52	171	9	73	28	74	17	45	82	30
ENSG00000259760.1	0	1	4	0	1	2	2	1	11	0	1	2	1	0	0	4	1	4	0	0	0	0	1	2	2	2	0	1	0	0	1	0	10	0	0	3	3	0	2	1	1	3	0	0	4	1	1	3	0
ENSG00000265386.2	0	0	2	1	0	0	0	0	1	0	0	0	0	0	1	2	1	0	0	0	1	1	1	0	1	1	0	0	0	1	0	0	0	0	1	0	0	0	2	0	0	1	0	0	1	0	0	3	0
ENSG00000128590.4	7010	8526	5511	5214	5343	5539	3104	1167	7455	5801	5187	5989	4934	13664	2555	9021	7143	6500	4610	4469	5077	3720	4783	5008	6495	8219	5466	1442	6389	3321	3634	3469	4818	2816	6626	7113	6130	6434	4187	9268	6865	3911	4970	11160	4020	3846	4617	6698	4722
ENSG00000242222.1	0	0	0	0	0	0	0	0	1	0	0	0	0	0	0	0	0	0	0	1	0	0	0	0	0	0	0	0	0	0	0	0	0	0	0	0	0	0	0	0	0	0	0	0	0	0	0	0	0
ENSG00000279054.1	1	0	1	2	1	0	0	0	0	0	0	2	0	0	0	0	4	2	1	0	0	1	0	1	1	2	0	0	1	1	0	0	0	0	0	1	1	0	0	0	2	0	0	0	0	1	0	3	0
ENSG00000276617.1	0	0	0	0	0	0	0	0	0	0	0	0	0	1	0	0	0	0	0	0	0	0	0	0	0	0	0	0	0	0	0	0	0	0	0	0	0	0	0	0	0	0	0	0	0	0	0	0	0
ENSG00000100441.8	4335	3925	4112	3816	3362	2826	3629	840	4560	3140	3701	3483	3243	6315	1531	3647	4071	4400	3021	2567	3805	1139	3139	4649	4596	3769	3923	1941	2937	3312	1904	2320	4097	1695	3361	5152	3429	4697	4039	2500	4125	2626	3429	2722	3147	3575	3186	4487	5790
ENSG00000256799.1	0	3	1	1	0	0	1	0	2	0	1	1	4	1	0	0	2	4	1	3	0	2	1	2	0	1	4	0	0	2	0	1	2	0	5	1	0	2	2	0	1	3	0	0	1	9	0	2	1
ENSG00000141027.19	9482	11120	10145	9830	7658	8846	8721	2319	11009	8354	6635	10291	10008	17525	4440	8971	8847	12292	8050	6674	10378	3765	7972	14154	11875	8921	13208	5436	8668	9057	8053	6416	9430	4235	9717	13776	10354	11677	10836	5287	8081	6662	9167	7598	8631	10294	7071	11096	11222
ENSG00000087365.13	21052	19769	19124	16464	14358	18965	13892	7129	22666	20662	13980	23055	14100	33335	14792	17229	19063	18481	15630	17091	20156	11156	15242	21573	26394	17580	25746	9216	17970	16217	12497	16718	14564	18661	17414	20290	16882	22454	19670	14048	13699	12862	17142	18856	16989	16516	20374	20258	19226
ENSG00000279220.1	0	1	1	2	1	0	0	10	43	0	0	0	2	0	5	1	1	0	0	0	1	0	1	1	0	0	0	0	0	7	0	0	6	0	1	0	1	1	0	0	1	1	4	3	0	0	1	2	0
ENSG00000268240.1	1	0	4	0	1	0	1	0	0	1	3	0	0	0	0	1	1	1	0	0	6	5	1	4	4	1	0	1	0	3	0	1	2	0	1	0	1	0	0	0	0	0	0	2	0	1	0	1	1
ENSG00000213250.5	31	29	36	39	12	23	31	0	33	18	20	33	35	51	2	29	43	72	23	10	35	3	29	50	33	34	60	6	31	25	20	17	35	4	40	51	43	43	33	16	33	37	19	27	31	49	20	28	60
ENSG00000233501.1	0	0	0	0	0	0	0	0	0	0	0	0	0	0	0	0	0	0	0	0	1	0	0	0	0	0	0	0	0	0	0	0	0	0	0	0	0	0	0	0	1	1	0	0	0	0	0	0	0
ENSG00000236401.1	0	0	0	0	0	0	0	0	0	0	0	0	0	0	0	0	0	0	0	0	0	0	0	0	0	0	0	0	0	0	0	0	0	0	0	0	0	0	0	0	1	0	0	0	0	0	0	0	0
ENSG00000277210.2	0	0	0	0	0	0	0	3	0	1	0	0	0	0	0	0	0	1	0	1	0	1	0	0	0	2	1	0	0	0	0	0	0	2	1	1	0	2	0	0	1	0	0	0	0	1	0	0	0
ENSG00000261373.1	59	51	168	34	104	27	111	20	112	44	102	34	72	66	52	120	123	50	27	104	79	33	83	93	87	54	77	46	49	83	12	34	109	46	48	116	60	107	97	45	124	44	62	107	74	134	93	134	105
ENSG00000124587.12	3641	3506	4065	3144	2795	2189	2939	1016	4680	2690	2351	3547	2548	5622	4130	3352	3226	4281	2749	4241	3855	1249	2316	3208	7196	2327	3896	2704	3842	2185	1548	3719	3678	4057	4079	3777	3015	4396	3016	3284	2141	1643	4167	2386	3640	3776	4042	3067	3294
ENSG00000176605.6	0	1	1	0	0	0	0	0	1	0	0	1	1	0	0	3	0	0	0	1	0	0	0	0	0	0	0	0	0	1	0	0	0	0	0	0	1	0	0	0	3	0	0	0	0	0	0	0	0
ENSG00000233070.1	0	0	0	0	0	174	0	0	537	225	0	0	0	1	0	0	0	0	435	424	0	201	0	400	0	0	709	0	0	0	0	195	0	0	0	0	0	453	262	289	182	0	0	0	666	583	0	0	0
ENSG00000254558.1	2	1	6	0	0	0	0	0	16	7	0	2	0	3	0	0	9	11	5	4	1	1	0	7	15	4	2	2	0	1	1	2	1	16	1	0	8	18	4	0	0	1	13	5	7	7	2	9	1
ENSG00000162777.15	1557	2482	1965	1304	1401	1708	1301	2468	2101	1645	3320	1633	1291	2871	2645	1926	1715	1843	1387	1143	1711	794	1807	2571	1993	2350	1732	1399	1239	4733	922	2180	1511	1460	3024	3393	1383	1978	1832	1094	2111	3172	1354	1257	1396	1408	3563	1931	1580
ENSG00000260037.4	17	23	24	20	19	7	22	3	34	24	11	16	18	33	12	19	64	31	19	26	37	3	11	15	43	29	15	14	25	9	20	14	21	16	17	24	21	30	21	8	21	13	28	15	19	15	6	30	23
ENSG00000176153.11	9	19	28	12	20	15	14	2	34	12	12	19	5	17	2	28	31	17	11	26	18	9	7	22	16	10	24	14	21	9	1	10	43	5	9	19	15	14	17	6	33	21	9	8	22	18	8	37	10
ENSG00000270535.1	0	0	0	0	0	0	0	0	0	0	0	0	0	0	0	0	0	0	0	0	0	0	0	0	0	0	0	0	0	0	0	0	0	0	0	0	0	0	0	0	0	0	0	0	0	0	0	0	0
ENSG00000180869.4	1	1	0	0	0	0	0	0	0	0	0	0	0	0	0	0	2	0	0	0	0	0	1	0	2	0	0	1	0	0	1	0	0	0	0	0	0	0	0	1	0	0	0	0	0	1	0	1	1
ENSG00000149443.6	0	0	0	1	0	0	0	0	0	0	0	0	0	0	0	0	0	2	0	0	1	0	0	0	0	0	0	0	0	1	0	0	0	0	0	0	0	0	0	0	0	0	0	0	0	0	0	0	0
ENSG00000267509.4	0	0	0	0	0	0	0	0	0	0	0	0	0	0	0	0	0	0	0	0	0	0	0	0	0	0	0	0	0	0	0	0	0	1	0	0	0	0	0	0	0	0	0	0	0	0	0	0	0
ENSG00000234775.1	0	0	0	0	0	0	0	0	0	0	0	0	1	0	0	1	0	0	1	0	1	0	0	0	0	0	0	2	0	0	0	0	0	0	0	0	0	1	0	0	0	0	0	0	0	1	0	0	0
ENSG00000264104.1	1	0	2	0	0	0	0	7	0	0	0	0	0	0	3	0	1	0	0	0	0	1	1	0	0	0	0	0	0	0	0	0	0	0	0	0	2	0	0	0	0	0	0	0	1	0	0	1	0
ENSG00000206159.9	0	0	0	0	0	3	0	0	4	1	0	0	0	0	0	0	0	0	0	1	0	0	0	0	0	0	7	0	0	0	0	0	0	0	0	0	0	4	14	2	1	0	0	0	2	3	0	0	0
ENSG00000047936.9	0	3	5	3	2	0	1	1	3	0	0	0	0	1	0	6	0	0	11	0	0	0	4	3	0	4	1	0	0	0	0	0	11	0	0	3	2	1	0	4	2	14	3	0	0	1	0	1	1
ENSG00000249219.1	0	3	0	0	0	0	0	0	1	0	0	0	0	0	0	0	0	0	0	0	0	0	0	0	0	0	0	0	0	0	0	0	0	0	0	0	0	0	0	0	0	0	0	0	0	0	0	0	0
ENSG00000276638.1	0	0	0	0	0	0	0	0	0	0	0	0	0	0	0	0	0	0	0	0	0	0	0	0	0	0	0	0	0	0	0	0	0	0	0	0	0	0	0	0	0	0	0	0	0	0	0	0	0
ENSG00000199004.1	0	0	0	0	0	0	0	0	0	0	0	0	0	0	0	0	0	0	0	0	0	0	0	0	0	0	0	0	0	0	0	0	0	0	0	0	0	0	0	0	0	0	0	0	0	0	0	0	0
ENSG00000274825.1	0	0	1	0	0	1	0	6	0	0	4	0	0	1	7	0	3	0	1	0	1	0	0	2	3	2	0	1	0	0	0	0	2	2	2	5	0	0	0	0	0	2	0	0	0	1	1	1	1
ENSG00000082497.10	895	985	712	732	552	566	888	53	824	342	396	589	225	788	211	526	1097	497	388	814	1015	383	370	818	651	492	1437	490	440	204	746	415	603	580	460	823	1422	1166	398	124	490	164	754	438	1007	923	530	1226	255
ENSG00000007171.15	41	22	26	19	108	7	20	7	31	22	58	18	76	76	8	33	61	335	33	24	13	74	38	29	47	26	18	35	155	26	6	65	20	18	15	21	75	28	67	36	110	14	58	112	20	95	47	141	210
ENSG00000138378.16	191	281	177	115	191	106	129	629	138	87	924	99	77	175	318	113	326	96	130	184	114	55	407	380	87	321	175	356	48	931	132	301	204	90	673	505	164	101	101	59	381	402	332	172	124	96	691	299	123
ENSG00000276105.1	0	0	0	0	0	0	0	0	0	0	0	0	0	0	0	0	0	0	0	0	0	0	0	0	0	0	0	0	0	0	0	0	0	0	0	0	0	0	0	0	0	0	0	0	0	0	0	0	0
ENSG00000272676.1	0	0	1	0	0	0	2	0	0	0	0	0	0	1	0	0	0	0	0	0	0	0	0	0	0	0	0	0	0	2	0	0	0	0	0	0	0	0	0	0	0	0	0	0	0	0	0	0	0
ENSG00000264545.1	0	0	0	0	0	0	0	0	0	0	0	0	0	0	0	0	0	0	0	0	0	0	0	0	0	0	0	0	0	0	0	0	0	0	0	0	0	0	0	0	0	0	0	0	0	0	0	0	0
ENSG00000255109.4	0	1	1	0	0	0	8	0	4	2	0	0	2	0	0	2	2	0	0	2	0	0	3	1	7	6	2	0	2	0	2	0	0	0	0	1	1	2	4	0	1	1	0	4	1	2	1	1	0
ENSG00000254670.1	12	9	5	1	0	2	8	0	7	2	2	3	8	2	0	9	2	1	0	5	5	0	4	6	5	2	13	2	1	3	4	2	20	0	3	2	3	5	4	1	3	0	1	7	3	5	6	9	1
ENSG00000276980.1	8	3	37	7	20	1	8	17	7	5	22	0	1	0	16	4	13	6	2	4	7	1	52	39	9	15	9	21	3	51	7	19	10	6	53	10	15	32	8	6	33	29	25	4	13	4	44	27	7
ENSG00000224818.1	0	0	0	0	0	0	0	0	0	0	0	0	0	0	0	0	0	0	0	0	0	0	0	0	0	0	0	0	0	0	0	0	0	0	0	0	0	0	0	0	0	0	0	0	0	0	0	0	0
ENSG00000250327.1	34	11	12	10	14	10	17	14	11	20	11	17	5	13	16	7	23	14	14	13	24	4	9	17	27	19	15	36	8	5	7	17	9	12	7	12	23	19	11	17	11	4	12	8	12	12	13	19	21
ENSG00000216824.2	0	0	0	0	0	0	0	0	0	0	0	0	0	1	0	0	0	0	0	0	0	1	0	1	0	0	0	0	0	0	0	0	0	0	0	0	1	0	0	0	0	0	0	0	0	0	0	0	0
ENSG00000275360.1	0	0	0	0	0	0	0	0	0	0	0	0	0	0	0	0	0	0	0	0	0	0	0	0	0	0	0	0	0	0	0	0	0	0	0	0	0	0	0	0	0	0	0	0	0	0	0	0	0
ENSG00000136942.13	26791	19946	27144	16126	24526	24171	16491	45840	25526	22553	22571	26549	9884	23838	79689	21980	29121	18569	15159	34996	23952	24667	18252	17147	22627	21103	21327	36303	22888	16124	9259	20510	21219	39723	17321	20516	14758	33967	17845	23685	15043	15049	16897	27770	22477	14661	32262	18845	26704
ENSG00000207476.1	0	0	0	0	0	0	0	0	0	0	0	0	0	0	0	0	0	0	0	0	0	0	0	0	0	0	0	0	0	0	0	0	0	0	0	0	0	0	0	0	0	0	0	0	0	0	0	0	0
ENSG00000228667.1	0	1	0	0	0	0	0	1	0	0	0	0	0	0	0	1	1	0	0	0	0	0	0	0	1	2	0	0	0	1	0	0	1	0	0	0	0	1	0	1	0	0	1	0	1	3	0	2	0
ENSG00000281331.1	0	0	1	0	0	0	0	1	0	0	0	0	0	1	0	0	0	0	1	0	0	0	0	0	1	0	1	0	0	0	0	0	0	0	0	0	0	0	0	0	1	0	0	0	0	1	0	0	0
ENSG00000273629.1	0	0	0	1	0	0	0	0	1	0	0	0	0	0	0	0	2	0	0	1	0	0	0	1	0	0	0	0	0	0	0	0	0	0	0	0	0	0	0	0	0	0	1	0	0	2	0	0	0
ENSG00000111644.6	963	808	531	592	772	821	723	122	2541	1254	470	395	1045	1294	525	1082	596	590	1246	894	450	296	572	1341	1344	520	2179	194	842	481	464	871	975	332	369	415	604	1616	877	731	1310	396	386	902	1346	1300	482	658	802
ENSG00000132664.10	1348	1321	1282	1055	795	905	882	292	1433	1238	778	1145	728	1624	769	1590	1387	1138	1031	1242	1241	730	623	1130	1204	1005	1294	821	1102	688	903	665	1122	791	872	985	1090	1440	1348	939	989	704	831	1163	938	1055	919	1401	1189
ENSG00000240235.3	0	0	1	0	0	0	1	4	1	1	1	0	0	1	6	0	0	0	0	0	0	0	0	2	0	0	1	0	0	0	0	0	0	0	0	0	1	1	0	0	1	1	0	0	1	0	0	1	0
ENSG00000200796.1	0	0	0	0	0	0	0	0	0	0	0	0	0	0	0	0	0	0	0	0	0	0	0	0	0	0	0	0	0	0	0	0	0	0	0	0	0	0	0	0	0	0	0	0	0	0	0	0	0
ENSG00000260859.1	5	2	12	0	9	3	7	2	5	1	4	0	0	2	3	5	7	3	2	3	1	0	7	1	4	4	3	4	0	3	4	0	9	0	2	6	6	0	1	3	2	0	14	2	3	15	0	7	3
ENSG00000055332.15	4738	5592	4402	4796	3534	4793	3946	1634	5119	5480	2943	4200	5024	7480	1528	6429	4374	5798	4270	3254	4935	1623	4261	6433	5272	4206	6900	2278	3878	3994	4904	3270	4564	2096	4718	6102	5567	4884	5239	2706	4535	2837	4627	4318	3993	4050	3525	5220	4823
ENSG00000253702.1	0	0	1	0	2	0	0	0	0	0	0	0	1	1	1	2	1	1	0	2	1	1	1	1	2	3	1	0	1	0	0	1	4	1	0	1	2	0	0	1	1	3	0	0	1	0	0	1	2
ENSG00000246982.5	22	24	59	24	28	7	31	35	44	18	43	16	6	31	12	37	40	54	34	30	23	12	11	25	20	25	17	22	16	29	17	13	51	31	24	43	23	43	31	17	28	29	17	27	34	46	24	34	24
ENSG00000201070.1	0	0	0	0	0	0	0	0	1	0	0	0	0	0	0	0	0	0	0	0	0	0	0	0	0	0	0	0	0	1	0	0	0	0	0	0	0	0	0	0	0	0	0	0	0	0	0	0	1
ENSG00000131797.11	2273	1604	2974	1232	2045	990	2162	519	2551	1349	1929	1711	952	1891	1038	2061	1730	2348	1465	1566	2285	697	1690	2119	2347	1914	1709	1180	1381	1205	1144	807	1759	1312	1187	2097	1925	2742	2014	1371	1558	1020	1246	1351	2009	2284	1193	2594	2079
ENSG00000263345.1	80	42	145	32	76	23	149	12	93	25	87	54	22	27	13	91	137	55	31	85	81	42	37	101	43	83	55	106	30	52	21	9	90	56	49	59	26	92	84	29	69	34	40	31	92	119	22	139	45
ENSG00000237365.1	0	0	0	0	0	0	1	0	0	0	0	0	0	0	0	0	1	0	0	0	0	0	0	0	0	1	0	0	0	0	0	0	0	0	0	0	0	0	0	0	0	0	0	0	0	0	0	0	0
ENSG00000261075.1	0	0	0	0	0	0	0	0	0	0	0	0	0	0	0	1	1	0	0	0	0	0	0	0	0	0	0	0	1	0	0	0	0	0	0	0	0	0	0	1	1	0	0	0	0	0	0	0	0
ENSG00000232079.5	26	13	37	9	28	5	21	7	14	13	4	22	4	16	7	7	40	35	15	23	31	9	3	4	11	7	14	24	3	2	2	3	28	14	6	3	32	11	5	11	5	1	11	6	8	17	5	8	11
ENSG00000254680.1	0	0	0	0	0	0	0	0	0	0	0	0	0	0	0	0	0	0	0	0	0	0	0	0	0	0	0	0	0	0	0	0	0	0	0	0	0	0	0	0	0	0	0	0	0	0	0	0	0
ENSG00000270891.1	0	0	0	0	0	0	0	0	0	0	0	0	0	0	0	0	0	0	0	0	0	0	0	0	0	0	0	0	0	0	0	0	0	0	0	0	0	0	0	0	0	0	0	0	0	0	0	0	0
ENSG00000244003.3	0	0	0	0	0	0	0	0	0	0	0	0	0	0	0	0	0	0	0	0	0	0	0	0	0	0	0	0	0	0	0	0	0	0	0	0	0	0	0	0	0	0	0	0	0	0	0	0	0
ENSG00000264630.4	1	0	0	0	2	0	0	0	1	0	0	1	0	1	4	0	0	2	0	0	0	0	0	0	2	0	0	0	0	0	0	0	0	0	1	0	0	2	2	0	0	0	0	0	0	1	0	0	0
ENSG00000279030.1	0	0	0	0	0	0	0	0	1	0	0	1	1	0	0	0	0	0	0	0	1	0	1	0	1	0	3	4	0	0	0	0	2	0	0	0	1	3	1	0	0	1	0	1	4	0	0	4	0
ENSG00000236496.2	27	24	28	22	32	19	22	37	34	22	22	1	2	29	18	24	73	40	25	1	23	18	43	0	36	0	22	57	1	44	0	36	19	29	75	28	37	25	72	41	20	20	2	1	51	49	31	2	46
ENSG00000255042.1	19	57	0	0	4	0	0	0	42	2	0	1	0	0	0	0	0	0	1	0	0	2	0	1	0	0	0	0	0	0	0	0	3	0	0	0	0	0	0	0	0	0	0	0	1	0	0	0	8
ENSG00000253239.1	2	35	0	0	6	0	0	30	0	0	36	0	0	1	8	0	55	0	3	3	0	0	303	15	0	6	1	0	0	19	1	6	0	80	29	18	0	0	0	0	10	9	7	3	0	0	24	3	0
ENSG00000140319.9	21395	19477	24528	12967	18217	18210	13668	8552	22038	19881	14166	23509	11697	23829	19072	20821	24961	17778	14554	24367	21795	18233	15044	16888	20957	16727	22201	16810	13060	12380	11955	13585	16490	23786	14183	16082	14384	25830	17735	19834	12556	10255	14648	18222	20495	14494	18383	18948	15726
ENSG00000243499.1	0	1	1	0	1	0	1	4	1	0	0	0	1	1	0	0	1	1	0	0	0	0	0	0	0	2	0	0	1	0	0	0	0	0	0	0	0	0	1	0	1	1	2	1	0	0	0	0	0
ENSG00000280622.1	0	0	0	0	0	0	0	0	0	0	0	0	0	0	0	0	0	0	0	0	0	0	0	0	0	0	0	0	0	0	0	0	0	0	0	0	0	0	0	0	0	0	0	0	0	0	0	0	0
ENSG00000274070.1	73	52	39	60	35	54	44	5	84	36	41	33	29	107	8	23	48	145	51	20	49	15	49	55	84	53	59	19	26	46	17	16	51	15	41	58	52	44	53	31	48	34	79	29	92	43	22	46	50
ENSG00000205918.8	19	2	52	28	28	28	45	3	38	13	7	5	6	61	1	54	45	23	48	16	14	2	9	47	26	30	76	20	44	13	12	7	26	5	18	19	38	48	40	17	59	28	28	39	36	21	12	66	34
ENSG00000148660.19	2540	2166	2899	1898	2118	1671	2328	657	2033	1551	2114	1967	1354	2932	980	2079	3115	2169	1459	1833	2315	905	1522	2858	3028	2281	3058	1356	2170	1914	1372	1623	2607	1465	1792	2256	2163	2338	1966	1443	2062	1232	1689	1706	2081	2529	1888	2667	2276
ENSG00000230064.1	0	0	0	0	0	0	0	0	0	0	0	0	0	0	0	0	0	0	0	0	0	0	0	0	0	0	0	0	0	0	0	0	0	0	0	0	0	0	0	0	0	0	0	0	0	0	0	0	0
ENSG00000171119.2	6	18	19	9	21	5	1	25	7	22	15	15	8	12	16	16	10	18	17	6	14	26	9	10	18	7	6	15	11	15	5	6	16	6	20	9	6	0	1	24	17	23	13	13	14	3	6	18	28
ENSG00000171540.7	0	1	0	1	0	1	0	2	3	0	3	1	2	1	0	1	0	0	0	0	1	0	0	1	1	0	0	0	0	6	0	0	1	1	0	6	0	1	0	0	1	0	0	0	0	0	1	0	0
ENSG00000251598.1	7	9	4	0	7	3	2	7	3	1	5	0	0	0	0	2	2	5	8	0	0	3	16	1	0	1	1	15	0	5	1	1	19	0	3	3	28	1	2	1	5	0	2	3	0	2	0	3	4
ENSG00000181652.17	43	42	44	14	41	15	18	97	35	17	61	25	8	25	111	29	53	17	13	26	30	29	96	68	36	47	13	47	15	107	5	63	36	34	35	72	24	50	23	22	52	61	111	19	28	32	74	45	35
ENSG00000201134.1	2	0	1	0	1	2	1	0	0	0	0	0	1	1	0	0	4	3	2	0	0	2	1	1	2	2	5	1	0	2	0	0	0	1	1	3	0	1	0	1	4	2	0	0	3	4	1	5	3
ENSG00000220848.4	235	150	190	156	156	232	125	66	255	262	154	260	174	354	105	165	207	162	204	179	247	122	161	281	256	161	359	145	179	128	117	135	148	138	193	177	186	215	232	167	149	125	136	251	196	160	127	215	191
ENSG00000257496.1	8	7	21	6	16	5	8	5	6	5	5	12	1	5	6	9	10	6	10	8	10	3	2	9	7	8	8	19	3	7	2	7	7	5	10	6	3	12	5	3	6	2	4	6	8	15	2	12	6
ENSG00000151502.9	4690	4464	3984	2959	2471	3191	3068	817	4166	4201	3037	3878	3773	6015	2307	3517	3571	4459	3228	3337	4143	1797	2354	4238	5671	3222	5392	2726	3989	3249	2647	2974	3725	3060	3618	3705	2996	4404	3852	2631	3487	2141	2568	3398	4151	3515	3291	4810	3661
ENSG00000136274.8	177	109	179	112	224	222	125	55	100	145	257	99	31	102	144	120	240	81	59	119	154	118	182	201	188	113	190	146	75	161	46	140	165	89	168	147	146	173	86	82	86	96	391	84	194	81	120	149	130
ENSG00000213906.8	84	75	173	62	97	45	172	20	108	52	148	83	74	109	27	119	154	101	65	102	60	35	88	161	125	67	119	58	62	118	38	44	168	43	70	122	84	113	84	59	197	59	81	95	122	144	61	204	81
ENSG00000231848.1	0	1	2	1	1	0	1	1	2	0	2	1	2	1	0	1	1	0	2	2	3	1	0	1	0	1	1	2	0	1	0	2	3	1	1	1	1	0	2	3	0	3	0	2	2	0	0	1	1
ENSG00000234259.3	0	0	0	0	1	0	2	0	0	0	0	0	1	1	0	1	1	0	0	1	0	0	0	1	1	1	0	0	0	0	0	0	0	0	2	0	0	0	0	0	0	1	0	0	1	2	0	0	0
ENSG00000243504.1	38	11	29	26	17	7	24	2	18	11	19	37	30	29	0	34	36	46	37	16	19	2	15	17	30	6	30	9	29	12	40	19	32	5	10	20	29	32	32	18	15	9	20	14	26	54	9	47	27
ENSG00000227658.1	0	0	0	0	0	0	0	0	0	0	0	0	0	0	0	0	1	0	0	0	0	0	0	0	0	0	0	0	0	0	0	0	0	0	0	0	0	0	0	0	0	0	1	0	0	1	0	1	0
ENSG00000221427.1	0	0	0	0	0	0	0	0	0	0	0	0	0	0	0	0	1	0	0	0	0	0	0	0	0	0	0	1	0	0	0	0	0	0	0	0	0	0	0	0	0	0	0	0	0	0	0	0	0
ENSG00000109113.16	5391	4903	5495	4376	5028	4923	3742	1670	5882	6481	3865	5447	4388	7031	7253	4530	5735	4021	3754	5603	5512	3553	4393	4573	6959	3707	6386	4670	5475	3174	2898	4120	4935	5578	3702	4554	3966	5859	5243	3646	3366	2958	4023	6034	5193	3690	4817	5554	5321
ENSG00000178193.5	6	1	6	1	1	1	5	0	0	1	0	0	2	1	3	4	1	1	0	3	0	0	0	2	3	2	0	0	1	2	2	0	2	0	3	0	0	3	1	7	4	0	1	1	5	4	0	1	1
ENSG00000143324.12	3110	4142	3249	2653	2938	3477	2442	613	3616	3456	1929	2971	3660	5669	1079	3654	3277	3765	2693	2219	3194	1146	4864	3997	3242	2474	5004	1476	2997	2796	2488	2102	2992	1447	2915	4060	3404	3426	3784	1975	2668	2366	3433	3468	2770	2940	2375	3823	2770
ENSG00000128512.18	801	983	645	781	930	543	644	178	593	530	792	506	941	773	365	460	1255	1242	473	358	662	170	1096	1099	714	1040	789	437	397	785	413	514	1054	163	826	1125	792	801	648	488	942	533	1280	597	707	760	580	1119	868
ENSG00000235430.1	0	0	1	0	0	0	0	0	0	0	0	0	0	0	0	0	0	0	0	0	0	0	0	0	0	0	0	0	0	0	0	0	0	0	0	0	0	0	0	0	0	1	0	0	0	0	0	0	0
ENSG00000152558.13	53035	35713	28778	31467	27168	36482	29802	8650	37437	31769	22965	45149	37572	47229	15893	36895	33457	32400	38432	33339	21838	13917	20512	39429	23789	27559	51324	13511	27778	25598	36946	29914	32914	16114	35587	42422	39268	41210	48139	18361	22720	33245	32791	45888	21008	28526	24646	46222	30451
ENSG00000279314.1	27	12	28	27	47	33	11	2	35	19	19	9	5	12	8	20	218	47	13	20	26	19	30	21	10	13	26	40	9	7	7	29	29	1	20	28	36	16	15	16	18	10	80	8	40	16	10	18	16
ENSG00000249437.6	81	221	52	60	137	43	86	19	93	68	86	68	34	150	9	85	93	53	86	127	63	27	202	115	182	84	104	32	18	160	59	42	90	63	65	328	165	114	59	71	193	60	67	122	125	74	100	155	165
ENSG00000107249.20	5924	7902	6440	12053	6178	7492	7167	423	12401	5197	2119	7116	14862	19120	2947	6358	3639	5093	6752	5457	10389	4023	8656	9477	5870	7918	5468	2009	7172	2939	4602	4390	4143	4342	5262	7549	12513	12046	6349	3983	7563	4959	4595	12658	3239	4594	5914	8966	5317
ENSG00000248122.1	0	0	1	0	0	0	0	0	0	0	0	0	0	0	0	0	0	0	0	0	0	0	0	0	0	0	1	0	0	0	0	0	0	0	1	0	0	0	0	0	0	0	0	0	0	0	0	0	0
ENSG00000172746.6	4	6	3	3	2	2	5	8	6	1	6	7	4	2	6	3	6	3	2	6	4	2	5	3	4	6	2	0	2	4	2	5	3	3	4	5	1	2	7	5	2	5	2	6	1	6	1	2	1
ENSG00000265333.1	0	0	0	0	0	0	1	0	0	0	0	0	0	0	0	0	0	0	0	0	0	0	0	0	0	0	0	0	0	0	0	0	0	0	0	0	0	0	0	0	0	0	0	0	0	0	0	0	0
ENSG00000201420.1	0	0	1	0	0	0	0	0	0	0	0	0	0	0	0	1	0	1	0	0	0	0	0	0	0	0	0	0	0	0	0	1	1	0	0	0	0	0	0	0	1	0	0	0	0	0	0	0	0
ENSG00000178999.11	9	45	24	5	13	2	4	1062	15	19	554	13	25	10	1221	16	49	4	80	22	13	3	189	173	17	112	16	35	17	873	4	122	47	18	176	743	24	11	18	4	272	258	32	18	29	12	181	45	6
ENSG00000238279.1	17	68	23	28	250	46	30	33	79	22	86	38	16	19	34	155	161	49	20	50	21	80	204	26	22	15	18	28	23	15	23	7	55	23	10	112	68	30	23	8	24	20	232	39	27	22	20	44	30
ENSG00000091129.18	281	1659	736	570	433	1448	614	194	2018	697	973	330	1652	2465	434	619	734	1519	1028	669	562	162	1536	1932	795	448	1304	254	859	1096	778	764	1016	256	1178	957	943	850	916	312	807	1002	1191	726	1155	627	577	686	926
ENSG00000125735.9	66	75	83	32	32	35	48	46	68	30	236	33	10	31	92	23	242	29	29	58	29	4	149	192	31	121	97	180	7	340	27	174	58	18	320	136	62	55	23	13	137	116	75	18	55	43	231	143	9
ENSG00000249081.1	0	0	0	0	0	0	0	0	0	0	0	0	0	0	0	0	1	0	0	0	0	0	0	0	0	0	0	0	0	0	0	0	0	0	0	0	0	0	0	0	1	0	0	0	0	0	0	0	0
ENSG00000259283.2	1	0	0	0	1	0	0	0	0	1	1	0	0	1	2	0	1	0	0	0	0	0	0	0	1	0	1	0	0	2	0	1	0	2	0	0	0	0	0	0	0	1	1	0	1	2	2	0	1
ENSG00000224236.3	1	4	0	0	1	1	0	1	3	3	1	3	1	1	0	1	3	0	1	1	2	1	2	2	2	1	3	0	1	1	1	1	0	0	2	2	1	0	5	3	2	1	1	0	0	2	0	2	0
ENSG00000226020.4	0	0	0	0	0	0	0	0	0	0	0	0	0	0	0	1	0	0	0	0	0	0	0	0	0	0	0	0	0	0	0	0	0	0	0	1	0	0	0	0	2	0	0	0	0	0	0	0	0
ENSG00000235522.5	3	9	1	4	4	5	4	7	5	0	7	6	4	2	1	6	7	4	3	5	4	0	3	3	6	0	2	6	1	4	0	5	1	3	5	2	4	1	5	3	7	3	5	0	4	2	3	5	2
ENSG00000238468.1	0	0	2	0	0	0	0	0	0	0	0	0	0	1	0	0	0	0	0	0	0	0	0	2	0	0	0	0	0	0	0	0	0	0	0	0	0	0	0	0	0	1	1	0	0	0	0	0	0
ENSG00000239023.1	0	0	0	0	0	0	0	0	0	0	0	0	0	0	0	0	0	0	0	0	0	0	0	0	0	0	1	0	0	0	0	0	0	0	0	0	0	0	0	0	0	0	0	0	0	0	0	0	0
ENSG00000264641.1	0	2	0	0	0	0	1	0	1	0	0	0	2	0	0	1	1	2	0	0	0	0	0	1	1	0	0	0	0	0	0	0	1	0	0	0	0	1	0	0	0	1	0	0	1	1	0	1	1
ENSG00000226779.1	1	0	0	0	0	0	0	1	2	0	1	0	0	0	2	0	1	0	0	0	0	1	0	1	0	1	0	0	0	0	1	0	0	0	0	0	0	2	0	0	0	0	2	1	0	0	0	0	1
ENSG00000239432.1	0	0	0	0	0	0	0	0	0	1	0	0	0	0	0	0	0	0	0	0	0	0	0	0	0	1	0	0	0	0	0	0	0	0	0	0	0	0	0	0	0	0	0	0	1	0	0	0	0
ENSG00000041802.9	3066	2988	3049	2343	2352	2850	2803	701	3174	3170	2069	3237	2353	4924	1761	3123	2907	2845	2262	2397	3963	1589	2291	3313	4247	3026	4029	1346	2492	2472	2155	2117	2628	2298	2790	3273	2404	3646	4060	2148	2306	1791	2242	2990	2339	2575	2918	3029	2931
ENSG00000135686.11	6451	5494	6196	4720	4594	6529	5605	1109	6302	5246	3939	5667	5268	9962	2401	5753	5688	7776	5376	4255	6401	2106	3878	7486	6946	5910	8510	3344	4946	3911	3469	3680	6003	3707	4552	5599	5082	7741	5760	3766	4578	3032	4776	4631	5273	6200	3817	7696	6635
ENSG00000100156.9	64	38	134	37	81	16	65	19	112	36	50	42	33	47	34	95	92	30	32	84	57	23	34	80	91	48	54	45	39	45	11	33	140	43	39	29	67	106	38	39	98	27	55	32	74	90	29	79	70
ENSG00000253220.1	4	0	0	0	1	0	0	2	0	0	0	0	0	0	1	0	4	0	0	0	1	0	0	0	0	0	0	0	0	0	0	0	0	0	0	0	0	0	0	0	0	1	0	0	0	0	0	0	0
ENSG00000254503.1	6	4	9	2	6	3	9	24	6	2	25	2	2	6	18	1	10	10	4	9	3	1	11	29	5	9	8	8	3	32	3	5	5	1	22	20	5	5	4	2	28	16	10	3	6	8	19	15	2
ENSG00000213362.3	11	6	12	11	9	11	12	3	9	12	13	7	15	16	16	7	17	11	19	11	11	15	9	29	15	8	14	9	18	18	3	23	14	16	39	11	4	12	28	18	4	21	15	24	17	30	3	24	1
ENSG00000229335.1	0	2	5	0	0	1	0	0	1	0	1	1	3	1	2	0	0	0	1	0	0	0	1	0	0	0	0	0	2	0	0	0	0	1	2	2	1	0	4	0	1	1	0	1	8	0	0	0	2
ENSG00000243066.3	0	2	0	0	0	0	0	1	0	0	1	0	0	0	0	0	0	0	2	0	0	0	1	4	0	1	0	0	0	1	0	0	0	0	1	8	0	0	0	0	7	0	1	0	0	0	1	2	0
ENSG00000242512.7	0	2	7	0	5	0	0	18	2	0	1	0	0	0	5	1	0	0	2	0	1	3	1	3	0	2	0	0	0	0	0	1	3	0	0	0	1	0	0	0	4	0	0	0	2	1	0	0	0
ENSG00000266043.1	0	0	0	0	0	0	0	0	0	0	0	0	0	0	0	0	0	0	0	0	0	0	0	0	0	0	0	0	0	0	0	0	1	0	0	0	0	0	0	0	0	0	0	0	0	1	0	0	0
ENSG00000275682.1	0	0	0	0	0	1	1	0	0	0	0	0	1	0	0	0	0	0	0	0	0	0	0	0	0	2	1	4	0	0	0	0	0	0	0	0	0	0	0	0	0	1	0	0	1	0	0	0	0
ENSG00000142534.5	71003	58071	65309	47752	60833	56628	45973	112771	69582	68224	68323	73771	33698	74340	159920	53601	85952	63526	46196	81660	65341	52367	52849	58081	74868	59113	66133	82596	64821	59753	42963	61526	55152	85686	59403	64402	44607	73674	47035	50003	46787	49444	52812	78910	64586	42962	94010	55609	68016
ENSG00000237530.1	3	5	1	3	4	4	2	0	2	0	0	2	1	0	0	1	4	4	3	2	2	0	1	3	4	2	5	0	2	10	5	0	1	3	1	5	4	3	1	6	5	3	7	3	6	4	3	8	1
ENSG00000249159.5	36	14	26	10	11	16	12	0	10	14	17	28	8	26	5	12	26	20	14	15	9	3	2	37	29	7	46	11	12	14	7	26	25	15	15	6	26	17	41	18	14	5	16	15	28	31	16	29	9
ENSG00000270710.1	0	0	0	0	0	0	0	0	0	0	0	0	0	0	0	0	0	0	0	0	0	0	0	0	0	0	0	0	0	0	0	0	0	0	0	0	0	0	0	0	0	0	0	0	0	0	0	0	0
ENSG00000200356.1	19	9	46	5	25	9	42	5	23	10	30	12	5	12	1	18	30	25	15	25	21	5	12	23	21	13	22	28	10	13	9	1	29	12	5	26	14	30	26	10	17	3	13	8	25	48	3	52	14
ENSG00000228476.1	0	0	0	0	0	0	0	1	0	1	0	0	0	0	2	0	0	0	0	0	0	0	0	0	0	0	0	1	0	0	0	0	0	4	0	0	1	0	0	0	0	1	0	0	3	0	1	0	0
ENSG00000099834.17	12	11	11	3	22	13	18	8	16	22	11	11	20	84	6	18	15	19	15	5	12	1	6	37	18	11	23	5	11	15	2	2	18	2	28	13	4	12	9	3	29	6	7	15	20	20	3	17	8
ENSG00000228803.1	0	0	1	0	0	0	0	0	0	0	0	0	0	0	0	0	0	0	1	0	1	0	0	0	0	0	0	0	0	0	0	0	1	0	0	0	0	0	0	0	0	0	0	0	0	0	0	0	0
ENSG00000251601.1	0	0	0	0	0	0	0	0	0	0	0	0	0	0	0	0	0	0	0	0	0	0	0	0	0	0	0	0	0	0	0	0	0	0	0	0	0	0	0	0	0	0	0	0	0	0	0	0	0
ENSG00000271140.1	0	0	0	0	0	0	0	0	0	0	0	0	0	0	0	0	0	0	0	0	0	0	0	0	0	0	0	0	0	0	0	0	0	0	0	0	0	0	0	0	0	0	0	0	0	0	0	0	0
ENSG00000260681.1	0	0	1	0	0	0	0	0	0	1	0	0	0	0	0	0	0	0	0	0	0	0	0	0	0	0	0	0	0	0	0	0	0	0	0	0	0	0	0	0	1	1	0	0	0	0	0	0	0
ENSG00000266988.4	4	2	1	0	2	0	1	0	1	3	1	3	0	3	0	1	4	2	0	2	3	3	1	2	2	2	3	2	0	0	0	0	4	1	2	2	1	2	2	1	0	2	6	2	0	0	1	1	2
ENSG00000253936.1	13	40	6	0	7	0	0	12	0	0	121	0	0	1	15	1	36	0	9	1	0	0	44	18	0	4	0	0	0	14	13	44	2	5	57	34	0	1	0	0	39	33	18	1	1	0	61	29	0
ENSG00000236799.1	0	0	4	0	0	1	0	3	4	0	3	2	0	0	1	1	4	1	0	6	0	2	0	2	2	3	1	7	0	0	0	1	1	4	4	6	0	6	3	3	0	1	0	1	3	2	0	4	3
ENSG00000276682.1	0	0	0	0	0	0	0	0	0	0	0	0	0	0	0	0	0	0	0	0	0	0	0	0	0	0	0	0	0	0	0	0	0	0	0	0	0	0	0	0	0	0	0	0	0	0	0	0	0
ENSG00000251005.1	0	0	0	0	0	0	0	0	0	0	0	0	0	0	0	0	1	0	0	0	0	0	0	1	0	0	0	0	0	0	0	0	0	0	0	0	0	0	0	0	0	0	0	0	0	0	0	0	0
ENSG00000219146.1	5	1	4	3	0	0	4	4	1	3	1	2	6	1	4	1	2	1	9	2	5	1	0	4	0	1	2	4	6	0	2	5	2	3	6	3	1	3	10	0	1	9	3	7	3	1	1	5	4
ENSG00000278202.1	17	6	11	3	3	2	17	0	15	3	6	1	2	4	0	12	14	8	3	7	8	2	2	6	2	2	7	4	5	3	3	1	23	1	2	11	6	10	7	3	11	2	5	4	8	15	1	20	16
ENSG00000265144.1	1	0	0	0	1	0	1	1	1	1	0	0	0	0	0	0	0	1	0	0	0	0	0	2	0	0	0	0	0	0	0	1	0	0	0	0	1	0	0	0	1	0	0	0	0	1	0	1	0
ENSG00000227765.4	2	4	8	2	5	4	3	4	3	2	5	8	0	4	5	1	6	6	5	9	2	5	1	9	4	4	10	9	3	1	6	5	5	16	6	5	7	5	4	0	8	6	2	3	3	5	5	9	4
ENSG00000265568.1	0	0	0	0	0	0	0	0	0	0	0	0	0	0	0	0	0	0	0	0	0	0	0	0	0	0	0	0	0	0	0	0	0	0	0	0	0	0	0	0	0	0	0	0	0	0	0	0	0
ENSG00000150093.17	15895	15462	9857	12681	12412	10783	10247	870	9609	10670	8016	11623	11398	18926	1588	11859	14745	15108	9351	7151	10811	3512	15107	15923	13183	14742	14112	4619	9935	10689	7805	9105	14357	4303	12231	15990	14041	13747	14279	9823	13475	7834	15177	10112	10168	9433	7230	13561	14847
ENSG00000154305.15	7780	8499	7004	6389	5322	5077	6478	1301	6764	6204	4689	8327	7387	12596	2328	7106	6499	8575	6485	5426	6384	2842	4786	8889	8126	6323	9581	3636	7906	5794	6301	4722	6331	3823	6907	8346	7413	7239	6712	4559	7645	4436	5968	6549	5439	6332	5538	8564	6302
ENSG00000253456.1	0	0	0	0	0	0	0	0	0	1	1	0	0	0	0	0	0	0	0	0	1	0	0	0	0	0	0	0	0	0	0	0	0	0	0	2	0	0	1	0	0	0	0	0	0	0	0	0	0
ENSG00000251158.1	2	5	3	1	0	0	0	0	1	0	2	0	33	1	0	5	0	0	3	0	1	0	2	4	1	2	7	0	1	1	0	1	1	0	0	0	1	3	0	1	1	2	0	4	2	0	0	0	4
ENSG00000199546.1	0	0	0	0	0	0	0	0	0	0	0	0	0	0	0	0	0	0	0	0	0	0	0	0	0	0	0	0	0	0	0	0	0	0	0	0	0	0	0	0	0	0	0	0	0	0	0	0	0
ENSG00000199985.1	0	0	0	0	0	0	0	0	0	0	0	0	0	0	0	0	0	0	0	0	0	0	0	0	0	0	0	0	0	0	0	0	0	0	0	0	0	0	0	0	0	0	0	0	0	0	0	0	0
ENSG00000275601.1	14	17	22	19	13	30	9	5	13	15	12	10	10	22	4	13	15	14	7	18	13	20	5	15	17	14	19	11	12	10	9	11	7	17	10	13	12	23	14	9	9	14	9	20	24	12	7	15	14
ENSG00000255476.1	1	0	1	0	1	0	0	2	1	0	0	0	0	0	2	0	2	0	0	0	0	0	1	0	0	1	1	0	1	0	0	0	1	0	0	0	0	0	0	0	3	0	0	0	0	0	1	0	0
ENSG00000263932.1	0	0	0	0	0	0	1	0	0	0	0	0	0	0	0	1	0	0	0	0	0	1	0	0	0	0	0	0	0	0	1	0	0	0	0	0	0	2	0	0	0	0	0	0	0	0	0	0	0
ENSG00000100603.12	4878	4229	4448	3517	3719	4163	3455	1959	4574	4819	4052	5272	3261	6630	3479	4700	5271	4736	3814	3990	4368	3113	3709	4674	4624	3878	5128	2281	3660	3557	3250	3260	4218	3605	4111	5388	3819	5450	4645	4063	3573	3143	4101	3924	4354	3651	4075	5252	4848
ENSG00000028137.15	1573	1924	1095	1063	1132	847	682	4903	1188	680	5315	975	618	1148	4347	787	1323	1225	962	921	809	543	4688	3536	1203	2241	1366	1724	444	5570	531	2463	1682	862	4028	4303	1318	1293	792	634	3661	3624	4306	844	1077	662	4936	2132	1039
ENSG00000272400.1	0	1	0	0	0	0	0	0	0	0	0	0	0	0	0	0	0	0	0	1	1	0	0	0	0	0	0	0	0	0	0	0	0	0	0	0	0	0	0	0	0	0	0	0	0	0	0	0	0
ENSG00000264371.1	0	0	0	0	0	0	0	0	0	0	0	0	0	0	0	0	0	0	0	0	0	0	0	0	0	0	0	0	0	0	0	0	0	0	0	1	0	0	0	0	0	0	0	0	0	0	0	0	0
ENSG00000196757.6	650	607	817	616	463	481	635	246	524	545	715	650	429	934	266	484	789	500	609	655	671	222	438	944	591	573	766	650	522	664	519	477	629	501	591	1002	502	745	576	362	527	529	388	562	529	709	505	861	581
ENSG00000201944.1	0	3	9	4	0	1	2	0	1	1	2	2	1	0	0	1	0	1	6	1	1	0	0	4	5	1	0	0	0	2	0	0	2	0	3	4	3	0	2	1	1	1	1	3	3	5	3	4	4
ENSG00000224863.1	5	0	11	4	12	4	5	2	7	7	13	11	5	0	1	5	15	8	3	17	5	3	6	4	3	2	10	7	0	0	3	2	6	7	0	0	6	5	11	3	2	1	4	5	4	10	3	15	6
ENSG00000161850.2	0	0	0	1	0	0	2	0	2	0	0	3	1	2	0	0	0	0	0	0	0	0	0	0	2	0	1	0	0	0	0	0	2	0	0	0	0	0	0	0	0	1	0	0	0	1	1	1	1
ENSG00000263859.1	0	0	0	0	0	0	0	0	0	0	0	0	0	0	0	0	0	0	0	0	0	0	0	0	0	0	0	0	0	0	0	0	0	0	0	0	0	0	0	0	0	0	0	0	0	0	0	0	0
ENSG00000101331.14	476	238	371	317	429	193	290	122	197	337	322	290	240	439	400	141	409	336	102	331	344	165	276	388	467	497	379	568	166	184	87	334	378	373	267	241	177	452	237	237	319	196	257	292	302	325	278	439	347
ENSG00000273261.1	26	23	30	12	16	32	19	6	30	28	34	18	8	42	5	16	46	32	37	41	26	9	11	27	26	35	34	36	44	24	24	17	14	11	30	24	21	24	26	10	39	17	31	25	36	23	21	38	19
ENSG00000258853.1	4	1	3	0	11	0	19	0	7	4	2	2	6	2	0	12	12	6	3	10	3	1	4	2	2	1	6	2	3	0	2	0	5	0	0	8	5	6	8	0	3	0	3	1	9	4	2	16	10
ENSG00000267265.4	87	78	121	64	91	68	117	2	85	54	58	84	62	234	13	109	69	137	59	43	119	22	49	128	96	107	107	51	59	70	43	38	110	20	114	102	96	76	86	53	72	39	62	55	59	149	27	179	83
ENSG00000159588.13	112	66	196	72	147	48	116	29	197	48	97	93	57	51	79	150	292	132	81	123	121	57	51	136	107	112	81	225	57	79	46	26	158	86	51	99	86	131	78	98	83	78	84	58	132	128	61	214	147
ENSG00000276857.1	0	0	0	0	0	0	0	1	0	0	1	0	0	0	0	0	0	0	0	0	1	0	0	1	0	0	1	0	0	0	0	0	0	0	0	0	0	0	0	0	0	1	0	0	1	0	0	0	0
ENSG00000232379.1	0	0	0	0	0	0	0	1	0	1	1	1	1	1	0	1	0	0	0	0	0	0	0	0	0	0	0	1	0	0	1	0	0	0	1	0	0	0	0	0	0	1	1	0	0	0	0	0	0
ENSG00000267384.3	2	0	1	0	0	0	0	0	1	0	0	0	0	0	0	0	0	0	0	0	0	1	0	0	1	0	0	0	0	0	0	0	0	0	0	0	0	0	1	0	0	0	2	0	0	1	0	0	0
ENSG00000197019.4	2907	4403	1448	2562	7635	2143	942	2598	12118	2712	3002	1604	1321	1670	3015	6275	12842	2038	862	4575	2299	3828	7398	703	2652	1777	1491	2263	1831	1202	317	772	4929	1396	892	5722	4256	2366	1682	3260	1595	1229	10299	1643	2924	1123	2797	3608	2654
ENSG00000258380.1	0	0	3	1	0	2	3	0	0	0	0	0	3	2	1	0	0	1	2	1	1	0	0	0	0	0	3	0	1	0	0	0	2	1	0	0	0	1	1	1	1	0	1	1	0	0	0	0	0
ENSG00000082641.14	32484	31579	25151	26440	22189	25348	22472	3312	29858	31601	18994	36626	26438	47378	11772	30343	24954	33609	23392	18828	33032	9638	20640	32242	41182	24850	43378	12717	29973	19818	17512	22020	27525	17656	26920	25612	25403	34621	30465	20979	21766	18035	24805	26481	28926	26633	23527	33206	33095
ENSG00000273300.1	0	0	0	0	0	0	0	0	0	0	0	0	0	0	0	0	0	0	0	0	0	0	0	0	0	0	0	0	0	0	0	0	0	0	0	0	0	0	0	0	0	0	0	0	0	0	0	0	0
ENSG00000231840.1	9	8	12	4	14	6	6	0	18	2	4	11	0	5	6	13	13	8	2	6	11	3	8	13	10	7	2	0	2	2	5	2	2	0	3	10	8	10	5	0	5	2	3	2	6	13	3	12	4
ENSG00000236457.1	0	0	0	0	0	0	0	0	1	0	0	0	0	0	0	0	0	1	1	1	0	0	0	0	0	0	0	0	1	1	0	0	0	0	0	0	0	0	1	0	1	0	0	0	1	0	0	0	0
ENSG00000224827.1	0	1	0	0	0	1	0	0	0	0	0	0	1	2	0	0	0	0	0	0	0	0	0	1	0	0	0	0	0	0	0	0	0	2	0	0	0	0	0	0	0	0	0	1	1	0	1	0	0
ENSG00000228519.3	15	7	19	16	11	16	5	16	14	14	11	15	9	19	27	16	12	7	15	12	14	20	7	10	11	10	12	19	12	13	4	17	13	15	19	19	9	13	14	20	15	14	14	18	9	10	6	14	12
ENSG00000105641.3	1608	12141	7115	2395	2394	17581	1284	289	2529	4660	554	5081	7813	23253	7821	2947	666	166	274	1442	3670	20022	1483	7421	2241	10832	1732	1459	367	4918	328	3341	1314	9945	4173	1992	2562	10254	8051	4309	1404	1403	1211	4546	378	1390	13701	4459	13
ENSG00000277821.1	0	0	0	0	0	0	0	0	0	0	0	0	0	0	0	0	0	0	0	0	0	0	0	0	0	0	0	0	0	0	0	0	0	0	0	0	0	0	0	0	0	0	0	0	0	0	0	0	0
ENSG00000179776.16	5504	4342	4361	3840	4435	2531	3006	546	4326	4671	3376	4420	4964	8901	1300	3346	4207	5751	1748	3384	3621	1713	4869	6329	6643	5329	5962	3457	2556	3049	1628	3499	4164	2345	3487	4074	3550	5528	3733	3805	4199	2240	4544	3499	3737	4803	3238	5958	4438
ENSG00000233560.2	6	14	11	1	11	4	9	4	11	6	3	7	10	8	1	12	9	8	11	6	15	4	6	6	12	10	1	3	11	2	7	4	11	5	8	9	5	5	8	6	10	5	8	4	11	14	2	11	11
ENSG00000269021.1	0	0	0	0	1	0	0	1	0	0	0	0	0	0	0	0	0	0	0	0	0	1	0	0	0	0	0	0	0	0	0	0	0	0	0	0	0	0	0	0	0	0	0	0	0	0	0	0	0
ENSG00000253843.1	0	0	0	0	0	0	0	0	0	0	0	0	0	0	0	0	0	0	0	0	0	0	0	0	0	0	0	0	0	0	0	0	0	0	0	0	0	0	0	0	0	0	0	0	0	0	0	0	0
ENSG00000276278.1	0	0	0	0	0	0	0	0	0	0	0	0	0	0	0	0	0	0	0	0	0	0	0	0	0	0	0	0	0	0	0	0	0	0	0	0	0	0	0	0	0	0	0	0	0	0	0	0	0
ENSG00000138039.13	55	230	85	21	10	32	38	4	18	21	72	68	151	89	32	108	52	96	28	49	58	91	55	84	40	23	42	81	51	134	71	17	168	34	34	47	46	7	19	99	83	34	84	77	7	70	79	220	31
ENSG00000112200.15	3747	3989	3172	3242	2778	2926	3001	770	3741	3815	2415	3287	3064	4404	1627	3474	4017	4331	3521	3215	3171	1485	2480	3713	3649	2838	4110	2337	2799	2386	2634	1811	3638	1585	2590	4433	3641	3835	3909	2221	3039	1988	3325	2840	2706	3182	2097	4060	4372
ENSG00000204439.3	2643	2437	2281	1998	2089	2591	1635	627	2902	3148	1880	2700	2137	4444	1862	2378	2217	2385	2074	2315	2835	1396	2076	2290	3404	2189	3065	1827	2203	1979	1301	1965	1990	1984	2235	2375	1881	2760	2751	2246	1871	1710	1994	2548	2239	1882	2359	2841	2645
ENSG00000261873.1	0	0	0	0	0	0	0	0	0	0	0	0	0	0	0	0	0	0	0	0	0	0	0	0	0	0	0	0	0	0	0	0	0	0	0	0	0	0	0	0	0	0	0	0	0	0	0	0	0
ENSG00000215094.3	0	0	0	0	0	0	0	0	0	0	0	0	0	0	0	0	0	0	0	0	0	0	0	0	0	0	0	0	0	0	0	0	0	0	0	0	0	0	0	0	0	0	0	0	0	0	0	0	0
ENSG00000215368.5	0	0	0	0	0	0	0	0	0	0	0	0	0	0	0	0	0	0	0	0	0	0	0	0	0	0	0	0	0	0	0	0	0	0	0	0	0	0	0	0	0	0	0	0	0	0	0	0	0
ENSG00000274095.1	0	0	0	0	0	0	0	0	0	0	0	0	0	0	0	0	0	0	0	0	0	0	0	0	0	0	0	0	0	0	0	0	0	0	0	0	0	0	0	0	0	0	0	0	0	0	0	0	0
ENSG00000257851.2	13	7	9	1	3	2	6	1	13	1	9	5	9	7	2	6	10	4	13	3	18	14	6	14	11	11	7	8	7	12	2	11	6	8	13	7	5	6	15	11	17	10	2	9	5	6	4	16	3
ENSG00000231265.1	1	0	1	0	1	0	0	9	1	0	5	2	0	0	0	1	3	1	0	2	3	0	1	3	0	0	3	0	0	2	0	0	2	2	2	2	0	1	2	0	2	0	0	0	0	0	0	2	0
ENSG00000263257.1	1	0	2	1	2	0	0	1	1	3	0	1	1	0	1	0	2	3	0	0	1	0	2	0	2	0	2	0	0	2	0	1	0	0	1	1	0	0	0	0	0	1	0	0	4	1	1	1	3
ENSG00000278959.1	21	10	49	18	21	7	27	1	17	11	29	32	7	22	5	12	47	26	20	45	31	8	5	28	32	30	24	34	23	38	21	7	12	27	21	13	19	25	18	5	41	24	5	17	24	31	12	30	18
ENSG00000250195.1	1	0	1	1	3	1	1	1	2	1	0	3	1	2	2	1	5	2	1	3	1	1	1	3	1	1	0	1	1	0	2	3	0	0	1	3	1	1	0	1	1	0	4	0	1	1	1	3	6
ENSG00000135845.8	2105	1786	2266	1389	1339	1741	1444	623	1948	1973	1688	1967	1025	2450	1559	1886	1744	1763	1371	2126	2166	1037	1077	1875	2132	1584	2338	1933	1676	1469	1272	1531	1766	1865	1789	1690	1573	2174	1751	1441	1344	1156	1213	1762	2000	1571	2002	2081	1660
ENSG00000150275.16	12	20	3	4	13	1	9	33	6	3	13	2	0	4	4	8	14	3	1	4	6	2	6	19	4	27	6	0	4	2	0	0	12	0	17	16	12	2	5	10	13	47	9	2	2	2	6	3	6
ENSG00000114491.12	2336	2059	1918	1668	1455	1875	1459	588	2533	2286	1344	2447	1869	2960	1813	2302	1757	2086	1515	1802	2219	1502	1282	1919	2761	1873	2284	926	1756	1376	1462	1315	1694	1535	1481	1848	1636	2338	2338	1602	1531	1022	1598	2042	1824	1512	1670	2174	1987
ENSG00000135124.13	1571	1433	1773	1326	1332	1621	964	761	1709	1747	1491	1717	1373	2296	1666	1306	2020	1247	1391	1830	1582	984	1349	1919	1671	1024	2092	1526	1631	1507	848	1507	1819	1643	1436	1606	1184	2277	1269	1344	1381	1058	1425	1585	1618	1919	1773	1901	1346
ENSG00000236936.1	4	4	4	1	11	2	2	4	13	8	6	1	5	6	4	6	16	2	2	5	5	6	23	1	4	2	4	0	4	3	3	1	3	0	1	11	3	11	1	0	0	4	8	3	4	5	3	1	2
ENSG00000216099.2	0	0	0	0	0	0	0	0	0	0	0	0	0	0	0	0	0	0	0	0	0	0	0	0	0	0	0	0	0	0	0	0	0	0	0	0	0	0	0	0	0	0	1	0	0	0	0	0	0
ENSG00000237658.1	0	0	0	0	0	0	0	1	0	0	0	0	0	0	0	0	0	0	0	0	0	0	0	0	1	0	0	0	0	0	0	0	0	0	0	0	0	0	0	0	0	0	0	0	0	0	0	0	0
ENSG00000099399.5	0	0	0	0	0	0	0	0	0	0	0	0	0	0	0	0	0	0	0	0	0	0	0	1	0	0	0	0	0	0	0	0	0	0	0	0	0	0	0	0	0	0	1	0	0	0	0	0	1
ENSG00000197978.9	149	78	300	76	159	137	251	28	270	128	196	100	60	120	86	229	336	152	162	180	187	128	82	148	136	144	77	169	63	87	96	65	230	83	129	211	157	203	216	95	132	62	175	118	162	282	44	511	124
ENSG00000239261.1	0	0	1	0	0	0	1	0	0	1	0	0	0	0	0	0	0	0	0	0	0	0	0	0	0	2	0	0	0	0	0	0	0	0	0	0	0	0	0	0	0	0	0	0	0	0	0	0	0
ENSG00000138180.14	41	74	42	26	55	34	23	308	32	57	355	9	48	44	246	48	130	33	125	44	27	30	225	201	43	109	47	55	76	645	29	108	89	24	153	613	80	45	51	13	343	238	99	61	84	25	169	107	10
ENSG00000278775.1	0	0	0	0	0	0	0	0	0	0	0	0	0	0	0	0	0	0	0	0	0	0	0	0	0	0	0	0	0	0	0	0	0	0	0	0	0	0	0	0	0	0	0	0	0	0	0	0	0
ENSG00000267727.1	0	0	0	0	0	0	0	0	0	0	0	0	0	0	0	0	0	0	0	0	0	0	0	0	0	0	0	0	0	0	0	0	0	0	0	0	0	0	0	0	0	0	0	0	0	0	0	0	0
ENSG00000201407.1	0	0	2	0	0	0	0	3	0	0	0	0	0	0	0	0	0	0	0	0	0	0	0	0	0	1	0	0	1	0	0	0	0	0	0	0	0	0	1	0	0	0	0	0	0	0	0	0	0
ENSG00000260862.1	0	0	0	0	1	0	0	1	2	0	0	0	0	0	0	0	0	0	0	0	2	0	0	1	1	2	1	0	0	0	0	0	0	0	0	0	0	0	0	0	0	0	0	0	0	0	0	0	0
ENSG00000081791.7	4810	4537	5380	3071	4148	4419	3752	1190	4970	5431	3691	5122	3861	6591	2502	4855	5897	4404	3892	4289	4793	1978	3705	5935	5817	4310	5546	3002	3877	3012	2601	3759	4851	3715	3760	5001	3309	5550	5088	3438	3075	3325	4146	3989	4434	4849	4067	4957	4995
ENSG00000205044.3	0	0	0	0	0	0	0	0	0	0	0	0	0	0	0	0	0	0	0	0	0	0	0	0	0	0	0	0	0	0	0	0	0	0	0	0	0	0	0	0	0	0	0	0	0	0	0	0	0
ENSG00000251391.4	2	0	2	4	2	1	3	1	2	2	0	2	4	11	0	8	1	4	3	5	4	0	2	8	0	4	10	0	3	2	5	5	3	0	8	16	6	7	3	3	3	0	4	2	7	7	1	5	3
ENSG00000233243.1	0	0	1	0	0	0	0	0	0	0	0	0	0	0	0	0	0	0	0	0	0	0	0	0	0	1	0	0	0	0	0	0	0	0	0	0	1	0	0	1	0	1	0	0	0	0	0	0	0
ENSG00000188687.14	2909	1702	2076	2214	1660	3067	1935	82	3329	1279	797	1803	2867	2963	861	2191	1958	1470	1978	1303	1807	675	1637	3660	1476	1543	4048	800	1332	1316	1643	1107	2075	904	912	1475	3005	2844	1718	773	1082	1062	1440	1376	1493	3099	1705	2527	1444
ENSG00000257164.4	0	0	0	0	0	0	0	0	0	0	0	0	0	0	2	0	0	0	0	0	0	0	0	0	0	0	0	0	0	0	0	0	0	0	0	0	0	0	0	0	0	0	0	0	0	0	0	0	0
ENSG00000198113.2	892	1242	1044	866	463	1352	723	345	971	790	1256	1058	843	1498	1070	703	904	733	534	710	1306	590	952	1222	1213	854	1288	566	607	1018	350	792	891	852	1023	1122	999	1210	1014	519	878	696	876	788	1214	618	1448	1822	815
ENSG00000211665.2	25	73	0	0	34	0	0	57	0	0	124	0	0	0	48	0	19	0	16	1	0	1	92	50	0	17	0	0	0	65	2	15	2	5	26	81	0	0	0	0	46	24	7	5	0	0	135	2	0
ENSG00000238259.1	0	0	0	0	1	0	0	0	1	0	1	0	0	0	0	0	3	0	0	0	0	0	0	0	0	0	1	0	0	0	0	0	0	1	1	1	1	0	0	0	0	0	0	0	1	0	0	0	0
ENSG00000169442.7	401	1022	579	195	402	261	278	16658	761	161	6309	300	133	262	8980	362	936	215	870	417	294	151	2552	2399	241	1788	512	2176	59	6320	198	3219	1326	480	3184	6111	561	491	275	140	2613	3661	1348	232	458	202	7357	988	139
ENSG00000114698.13	6167	4665	6152	3507	4410	5169	3756	225	3455	4334	3329	4578	2246	5447	1117	4093	6690	7657	4612	4241	4535	1705	2466	5399	4641	3736	6837	3860	4375	3262	4496	2899	6424	1786	4161	4675	6670	5123	4375	2975	3257	2002	5477	2969	4746	5647	2609	7309	4538
ENSG00000201326.1	0	0	0	0	0	0	0	0	0	0	0	0	0	0	0	0	0	0	0	0	0	0	0	0	0	0	1	0	0	0	0	0	0	0	0	0	0	0	0	0	0	0	0	0	0	0	0	0	0
ENSG00000229556.2	0	2	1	1	1	1	1	2	0	0	2	1	1	1	4	1	4	1	1	6	0	2	0	4	0	2	2	0	3	0	1	0	0	0	3	0	0	2	0	0	0	2	1	2	2	0	0	1	1
ENSG00000185650.9	23581	40664	23925	21560	30369	11702	14733	12781	50558	12751	30731	10542	17431	12710	10059	49521	64062	52649	16902	24568	20009	10871	51828	16289	28703	20526	21168	17585	18149	17478	13014	8519	42206	8092	17185	32975	45495	26553	13458	15394	29906	17309	64080	8189	35985	25660	31810	53711	33921
ENSG00000221015.1	0	0	1	0	1	0	0	2	0	0	0	0	0	0	0	1	3	0	0	0	0	0	0	0	0	0	0	0	0	0	0	0	0	0	0	0	0	1	0	0	1	0	1	0	0	0	0	0	0
ENSG00000255071.2	0	0	0	0	0	0	0	0	1	0	0	0	1	0	2	0	5	0	3	0	1	1	2	1	0	0	1	0	0	0	0	0	0	0	2	0	0	0	0	10	0	1	0	0	0	0	0	0	0
ENSG00000047644.16	5563	6325	4254	7196	6576	9815	4275	1179	9970	9399	3664	4448	6689	10433	2607	6848	4881	4213	4659	3456	6150	3153	5762	4722	5944	7046	4271	3109	3381	3025	1499	3221	5265	2784	4843	9463	5165	8670	7751	5213	4391	5369	5455	3439	4669	3264	2675	5014	5328
ENSG00000265912.1	6	5	11	3	6	10	21	2	9	1	30	19	5	5	6	2	18	8	12	15	9	0	1	8	5	13	13	25	5	4	5	3	9	6	6	13	3	9	13	2	4	3	14	1	5	42	3	5	5
ENSG00000262185.1	277	195	285	227	179	182	229	27	207	331	122	234	193	312	263	253	232	161	122	257	346	176	138	259	332	169	302	63	184	103	192	172	301	276	296	277	193	251	377	220	182	56	191	180	317	221	167	202	121
ENSG00000281483.1	0	0	0	0	0	0	0	0	0	0	0	0	0	0	0	0	0	0	0	0	1	1	0	0	1	0	0	0	0	0	1	0	0	0	0	0	0	0	0	0	0	0	0	0	0	0	0	0	0
ENSG00000200294.1	0	0	0	0	0	0	0	0	0	0	0	0	0	0	0	0	0	0	0	0	0	0	1	0	0	0	0	0	0	1	0	0	0	0	0	0	0	0	0	0	1	0	0	0	1	0	0	0	0
ENSG00000264379.1	0	0	0	0	0	0	0	0	0	0	0	0	0	0	0	0	0	0	0	0	0	0	0	0	0	0	0	0	0	0	0	0	0	0	0	0	0	0	0	0	0	0	0	0	0	0	0	0	0
ENSG00000197816.12	106	157	282	96	245	53	261	39	221	62	223	93	101	143	39	68	215	348	142	198	152	80	250	309	181	93	169	145	125	106	82	53	142	130	83	138	95	304	150	54	154	73	108	101	205	315	105	401	110
ENSG00000237663.2	0	0	0	0	1	0	0	1	0	0	0	0	0	0	0	0	0	0	0	0	0	0	0	0	0	0	0	0	0	0	0	0	0	0	1	1	0	0	0	1	0	0	1	0	0	0	0	0	0
ENSG00000095261.12	2416	3355	2777	2684	1717	3063	1955	444	2487	2970	2103	2631	2063	3443	715	1745	2988	3094	2323	2306	2407	1189	2320	3310	2928	2781	3738	1751	1891	2462	1514	2011	2814	1662	2736	3384	2658	2898	2058	1517	2248	1311	2460	2294	2210	2309	1549	2973	2633
ENSG00000279393.1	25	28	15	38	46	9	28	11	32	26	14	40	57	46	17	7	24	23	11	13	20	28	97	33	21	15	31	35	15	13	8	40	26	28	18	38	18	39	24	26	25	14	64	43	11	18	29	28	30
ENSG00000244113.1	0	0	3	1	2	1	0	1	1	0	1	1	0	1	1	2	0	1	2	0	0	2	2	1	1	0	0	2	0	2	1	0	1	1	2	0	0	0	0	0	1	1	0	1	0	2	0	3	0
ENSG00000264007.1	18	0	20	5	7	4	27	8	15	4	4	2	11	3	4	17	12	6	9	13	11	12	11	6	4	6	4	7	7	7	8	2	7	3	3	21	7	19	7	5	14	5	6	7	13	14	5	34	13
ENSG00000258534.1	42	25	51	27	31	33	46	12	35	54	31	69	24	32	31	54	52	35	61	67	29	45	17	40	61	37	66	22	35	35	31	34	29	57	18	15	17	48	28	32	37	31	12	35	48	36	61	72	50
ENSG00000180116.14	1	0	0	1	0	0	0	0	1	0	1	0	1	0	1	0	0	0	0	0	0	0	0	1	0	1	1	0	0	0	0	0	0	0	1	0	0	0	0	0	1	0	0	0	0	0	2	0	0
ENSG00000226478.3	6	9	4	3	3	3	12	8	5	8	9	2	5	9	0	5	12	1	13	4	3	4	8	8	6	5	9	1	8	1	0	6	5	0	3	4	4	5	8	7	8	4	8	6	3	9	4	11	5
ENSG00000175485.2	0	0	1	2	0	1	3	0	0	1	0	1	2	4	0	1	2	1	0	1	1	0	0	3	2	1	3	0	1	1	0	0	4	0	0	0	1	3	2	0	2	1	0	0	1	6	0	4	5
ENSG00000240669.1	0	0	1	0	0	0	0	2	0	0	1	0	2	0	0	1	0	0	0	0	0	0	1	2	1	1	0	0	0	0	0	1	0	0	0	2	0	1	0	0	0	3	1	1	0	2	0	0	0
ENSG00000141933.8	38	413	494	212	685	377	153	665	105	387	626	198	279	213	271	790	147	174	134	84	225	1005	104	147	682	52	386	93	81	100	13	16	527	157	207	197	218	181	98	845	459	166	318	314	248	82	154	672	61
ENSG00000232766.1	0	0	0	0	0	0	0	0	1	0	0	0	0	0	0	0	0	0	0	0	0	0	0	0	0	1	0	0	0	1	0	0	0	0	0	0	0	0	0	0	0	1	0	0	0	0	0	0	0
ENSG00000280979.1	0	0	0	0	0	0	0	0	0	0	0	0	0	0	0	0	0	0	0	0	0	0	0	0	0	0	0	0	0	0	0	0	0	0	0	0	0	0	0	0	0	0	0	0	0	0	0	0	0
ENSG00000185219.14	1837	1867	2100	1784	1414	1558	1964	274	2065	1549	1305	2150	1628	3223	557	1639	1758	2570	1570	1334	2104	592	1099	2824	2568	1431	2824	997	1621	1750	1627	1256	1924	896	2176	2339	1816	2109	2005	1123	1556	1194	1402	1374	1739	2281	1233	2268	2080
ENSG00000105281.11	804	551	424	165	781	189	350	1314	623	333	1837	541	232	345	1368	431	1658	296	294	371	247	339	1138	772	789	658	532	586	183	1736	123	636	600	304	1002	801	443	755	445	509	1046	1356	1011	290	322	192	1646	650	544
ENSG00000196743.7	2707	3674	2866	2110	2000	2637	1775	2493	4089	3180	4114	2904	2963	4001	5062	2979	2605	2739	2584	2165	2707	1073	2958	5104	3929	2623	4507	2788	1841	5585	2274	3340	5570	1778	4421	4127	3512	2493	2951	1823	3089	4090	3197	3014	3152	2466	3832	4049	2345
ENSG00000107560.9	3376	3907	3220	3132	2616	2787	2505	322	2737	2739	1858	3058	2565	3889	848	3311	3282	3073	3127	2701	2839	1114	1861	3585	2570	2667	4142	1261	3075	1954	2570	1953	3120	1274	2491	3556	3511	3943	3307	1963	3247	1469	2828	2749	2505	2970	1660	3689	2779
ENSG00000265934.1	0	1	1	0	0	0	0	1	0	0	0	0	0	0	0	1	0	0	0	0	0	0	0	0	0	0	0	0	0	0	0	0	0	0	0	0	0	0	1	0	0	0	1	0	0	0	0	0	0
ENSG00000158805.10	1339	1141	1484	800	1133	706	1225	769	1556	858	1509	991	678	1171	973	1460	1533	963	680	1095	1341	611	1034	1363	1210	1375	796	973	797	1204	409	715	1408	983	1101	1285	759	1647	902	1124	1507	966	775	973	1331	1227	1443	1649	1576
ENSG00000272975.1	0	0	2	0	2	0	0	0	0	0	2	0	0	0	0	1	0	0	0	0	0	0	0	1	4	0	0	0	0	0	0	1	0	0	0	0	0	0	0	0	0	1	0	0	0	0	1	0	0
ENSG00000253608.1	9	4	3	5	3	3	3	3	6	3	2	2	4	6	18	0	6	1	1	2	2	0	9	5	5	8	12	1	0	12	2	7	8	0	8	5	2	5	1	0	7	8	4	1	7	3	3	4	6
ENSG00000271714.1	153	88	119	131	134	117	107	10	116	134	70	168	141	176	31	245	106	61	269	214	120	87	48	158	107	46	374	33	90	44	131	96	133	68	71	84	110	146	124	155	86	68	92	161	126	214	96	193	66
ENSG00000180891.11	2789	3499	3672	2537	3135	3173	2386	485	4164	3079	2361	3262	2778	3619	2044	2748	3922	3437	2196	2095	3490	1841	2852	2776	4237	2153	3365	1634	3596	1982	1095	1772	2865	2839	1973	2792	2145	3983	2734	1769	2032	1379	3606	2460	3778	2695	2420	3515	3470
ENSG00000236352.1	0	1	2	0	2	1	2	2	4	0	3	2	4	3	0	1	3	1	0	2	2	2	0	4	2	1	6	0	0	4	2	0	4	5	1	1	1	2	5	1	8	1	3	0	7	5	1	4	2
ENSG00000108510.8	6549	7093	5402	6605	5704	6407	5466	1167	6301	5993	4053	6127	6164	11166	2658	7261	7769	7364	6094	4208	5537	2417	7202	8615	5688	5623	7882	2454	5900	5682	5701	3701	6270	2461	5895	10263	7183	7441	7668	4043	5401	4556	8741	4978	4543	6552	3889	7053	6766
ENSG00000254674.1	0	0	0	0	0	0	0	0	0	0	0	0	0	0	0	0	0	0	0	0	0	0	0	0	0	0	0	0	0	0	0	0	0	0	0	0	0	0	0	0	0	0	0	0	0	0	0	0	0
ENSG00000207756.1	1	0	0	0	0	1	0	0	0	1	0	0	1	0	0	0	0	1	0	0	0	1	0	2	0	0	1	0	0	1	0	0	1	0	1	0	0	2	2	0	1	1	0	0	0	0	0	0	0
ENSG00000161973.9	11	6	3	3	2	0	3	6	3	2	10	9	2	6	13	3	7	3	4	3	4	1	4	2	1	17	11	3	0	12	5	3	7	7	4	3	8	2	5	4	5	5	5	13	1	4	21	6	1
ENSG00000275186.1	0	1	1	0	0	0	0	0	0	0	4	0	0	0	2	0	3	0	0	1	0	0	1	0	0	0	0	0	2	1	0	0	0	0	0	0	0	0	0	0	1	0	2	0	0	0	0	0	0
ENSG00000260997.1	17	60	31	11	32	10	11	138	37	4	178	17	9	14	71	17	33	9	34	23	13	3	101	110	12	67	25	84	14	281	18	64	42	8	98	189	28	21	23	7	147	83	85	15	21	13	280	70	7
ENSG00000197692.5	0	0	0	0	0	0	0	0	1	0	0	0	0	0	0	0	0	0	0	0	0	0	0	0	0	0	1	0	0	0	0	0	0	0	0	0	0	0	0	0	0	0	0	0	0	0	0	1	0
ENSG00000259532.1	0	0	0	1	3	1	1	0	1	2	1	1	2	3	0	0	0	0	2	0	1	1	1	2	0	0	2	3	0	0	1	0	1	3	0	6	0	1	2	1	0	2	3	2	1	1	0	1	1
ENSG00000171443.6	942	1148	1250	594	865	862	636	744	1060	987	1140	1267	536	1203	2207	1029	970	1058	715	1261	1186	1023	487	918	1761	734	1024	1633	1125	786	165	875	1054	1666	801	635	569	1278	598	1072	736	665	797	804	1214	1030	1159	1168	793
ENSG00000234718.6	1	1	1	2	4	0	5	9	2	1	1	0	1	2	1	0	2	2	1	1	6	8	3	5	0	1	0	6	1	1	0	0	5	2	1	1	2	1	1	2	0	1	2	0	7	3	1	2	1
ENSG00000135547.7	339	600	473	399	408	555	353	66	524	145	285	165	97	512	320	132	904	369	196	459	535	66	357	180	309	186	460	342	243	124	112	451	680	107	225	264	631	319	137	138	148	216	235	226	325	141	292	221	691
ENSG00000213465.6	3254	2541	4025	2346	2991	3657	2011	1343	3731	3691	2221	4241	1929	3758	7795	3209	3970	2206	1984	4434	4011	3118	1681	2145	3842	2983	3138	5631	3352	1411	858	3323	3034	4674	2112	1942	2172	4594	2812	3277	1848	1702	1937	3016	3191	2355	3271	2847	3169
ENSG00000273295.1	37	1	177	34	42	28	0	5	76	31	62	97	0	102	6	58	101	106	83	44	39	1	60	0	77	106	83	30	0	117	55	19	42	16	85	0	0	0	133	20	63	33	54	39	56	177	0	97	98
ENSG00000225302.2	1185	1293	1440	941	1183	1049	1297	235	1359	1125	940	1279	958	1847	507	1532	1285	1341	1577	1152	1200	404	821	1709	1414	717	2132	627	1193	1044	1033	832	1407	470	1152	1698	1172	1579	1456	783	996	1062	979	813	1282	1919	597	1807	1289
ENSG00000149656.7	3	2	4	1	0	3	0	4	2	0	3	3	1	2	2	1	4	4	2	0	2	0	1	4	3	1	0	4	0	2	1	1	2	1	1	2	2	1	1	1	1	0	1	0	1	2	1	1	1
ENSG00000261236.4	2149	2685	3521	1991	2466	2315	2365	1575	3399	2582	2150	3751	1867	3032	3550	3510	3230	1719	1564	2581	4002	2273	1941	2919	3333	2667	2575	2613	2472	2046	517	1988	2703	2825	2023	2608	1882	3768	2589	2798	2179	1598	2049	2439	2967	2559	3084	3408	1745
ENSG00000259556.2	24	15	20	7	18	9	21	8	25	6	20	9	8	20	19	24	44	13	10	14	9	5	7	14	21	11	14	18	6	16	7	9	13	9	25	27	13	15	19	5	19	7	14	13	16	23	12	26	8
ENSG00000198033.10	0	3	0	0	0	0	0	0	2	0	0	0	0	0	1	0	0	2	0	0	3	0	0	0	0	0	0	0	1	1	0	0	0	0	0	0	0	0	0	0	1	0	0	0	0	0	1	0	0
ENSG00000280377.1	0	0	1	0	0	0	0	0	1	0	0	0	0	0	0	0	0	2	0	0	1	0	0	0	0	2	1	0	0	0	0	0	0	1	0	0	0	0	0	1	0	1	0	0	0	1	0	1	0
ENSG00000120885.18	128859	163394	162501	129978	187021	157233	145080	107888	145857	161252	171819	174181	108594	288641	193116	134343	244678	154724	157445	186539	183178	103000	249925	260409	193208	101933	201784	92992	132105	176940	69970	132734	170772	134637	164939	148361	239012	216988	124433	87114	124345	158349	186689	226886	262770	202530	259356	227720	144840
ENSG00000134077.14	3220	3113	2808	2397	2203	2810	2461	529	3223	3064	1793	2947	2293	4511	1322	3250	2708	2759	2632	2166	2981	1144	1933	2971	3371	2924	3653	1344	2192	1968	2013	2063	2323	1719	2416	3012	2583	3406	3451	2181	2091	1729	1978	2733	2194	2067	2119	2769	2666
ENSG00000230360.1	1	0	1	0	0	0	1	0	0	1	0	0	2	2	0	0	2	0	1	1	1	0	0	1	0	1	0	0	1	0	1	2	0	0	4	1	0	0	2	2	1	2	0	1	0	0	0	1	0
ENSG00000258494.1	0	0	0	0	0	0	0	0	0	0	0	0	0	0	0	0	0	0	0	0	0	0	0	0	0	0	0	0	0	0	0	0	0	0	0	0	0	0	0	0	0	0	0	0	0	0	0	0	0
ENSG00000109099.12	4729	3768	7851	2734	6356	8289	4256	1580	5015	5343	3162	3852	1768	5252	4029	4650	10523	10381	3743	4792	6544	2474	4590	6088	6485	3987	9085	7192	3354	4537	3234	2922	6724	6267	4939	3096	4493	5535	3376	4271	2573	3627	8445	2204	6469	8304	3079	5442	6755
ENSG00000141431.8	766	484	752	494	402	529	485	36	534	414	250	1060	564	631	113	640	935	1199	635	625	559	228	263	1031	754	330	1542	511	442	371	800	444	733	298	528	501	594	460	706	290	307	401	564	369	671	1073	291	898	497
ENSG00000088756.11	673	1054	1037	1025	522	511	566	94	229	634	618	844	829	532	440	1020	1627	2233	1034	1110	1454	621	497	1041	721	516	1899	1644	267	993	209	411	1207	85	622	602	1154	988	922	368	570	338	875	364	561	433	213	341	820
ENSG00000241529.3	1	4	1	1	0	1	1	1	7	2	2	2	1	0	1	0	0	4	0	2	1	0	1	1	2	2	1	0	2	1	0	0	0	2	2	0	0	1	3	0	0	1	0	1	3	1	1	4	0
ENSG00000107537.12	5434	7970	6608	3431	3569	3816	4268	763	6229	6233	4071	8266	4141	9690	3505	6858	5103	5194	5240	5868	6607	4187	3171	5398	4885	2950	4425	3127	4041	2696	4021	4460	6863	8312	4078	3716	3996	6280	5905	7968	3352	2882	5749	5654	6047	5750	3913	7369	5517
ENSG00000152270.7	95	198	70	62	89	25	68	457	84	35	547	28	60	68	69	63	122	161	85	36	75	26	162	284	50	279	110	93	19	539	41	144	125	20	415	320	75	74	41	124	514	669	214	56	70	110	358	148	70
ENSG00000275860.1	0	0	0	0	0	0	0	0	0	0	0	0	0	0	0	0	0	0	0	0	0	0	0	0	0	0	0	0	0	0	0	0	0	0	0	0	0	0	0	0	0	0	0	0	0	0	0	0	0
ENSG00000263389.1	0	0	0	0	0	0	0	0	0	0	0	0	0	0	0	0	0	0	0	0	0	0	0	0	0	0	0	0	0	0	0	0	0	0	0	0	0	0	0	0	0	0	0	0	0	0	0	0	0
ENSG00000215925.1	1	1	2	1	1	3	2	0	3	2	1	0	0	0	0	0	1	0	0	3	1	0	0	6	1	0	3	1	3	0	0	0	3	0	0	0	2	1	2	0	0	0	0	1	2	5	0	2	0
ENSG00000280884.1	0	0	0	0	0	0	0	0	0	0	0	0	0	0	0	0	0	0	0	0	0	0	0	0	0	0	0	0	0	0	0	0	0	0	0	0	0	0	0	0	0	0	0	0	0	0	0	0	0
ENSG00000273115.1	1	2	2	0	0	1	0	0	1	0	0	1	1	1	0	0	0	0	0	0	0	0	1	0	1	0	0	0	0	1	0	0	0	0	0	0	0	0	0	0	0	0	0	0	0	0	0	2	1
ENSG00000261485.1	253	157	243	133	225	121	156	41	146	198	123	267	122	214	148	225	225	202	203	216	124	92	99	203	184	101	161	52	159	119	144	102	164	209	102	166	87	187	195	144	133	89	155	160	180	218	114	223	147
ENSG00000179428.2	4	4	3	4	6	5	3	83	7	1	42	1	0	3	6	2	9	4	3	3	1	1	9	6	7	7	9	1	4	54	1	4	10	7	5	30	4	9	7	9	17	20	33	2	1	1	16	1	1
ENSG00000259407.1	11	13	24	11	42	10	22	3	13	23	25	17	9	15	8	39	32	71	26	17	24	4	17	29	25	22	21	3	18	13	6	8	59	1	13	20	26	18	16	14	18	14	23	7	36	62	6	31	16
ENSG00000271787.1	8	5	10	38	4	6	6	1	6	13	2	4	2	11	4	9	11	43	5	77	9	1	7	4	3	6	10	137	12	2	4	3	5	8	2	1	6	5	44	9	15	7	6	13	7	3	8	6	52
ENSG00000259580.1	0	0	0	0	0	0	0	0	0	0	0	0	0	0	0	0	0	0	0	0	0	0	0	0	0	0	0	0	0	0	0	0	0	0	0	0	0	0	0	0	0	0	0	0	0	0	0	0	0
ENSG00000238040.1	0	0	0	0	0	0	0	0	0	0	0	0	0	0	0	0	0	0	0	0	0	0	0	1	1	0	0	0	0	0	0	0	0	0	0	0	0	0	0	0	0	0	0	0	0	1	0	0	0
ENSG00000006468.12	951	2548	1460	2231	1542	1860	1670	80	1130	1141	493	1702	1587	2464	861	684	1954	1289	1661	1943	1131	352	1148	2916	1281	797	2966	812	835	772	942	878	1442	1280	1364	2155	2288	736	1840	703	1088	870	1105	1014	2343	2261	854	2167	2142
ENSG00000205572.8	36	41	45	45	71	65	51	11	90	50	46	58	79	52	14	80	51	45	33	50	65	20	39	33	67	59	22	4	69	27	20	41	74	31	56	19	42	79	27	59	28	37	28	85	28	26	32	39	70
ENSG00000255075.1	0	0	0	0	0	0	0	3	0	0	0	0	0	0	0	0	1	0	0	0	0	0	0	0	0	1	0	0	0	0	0	0	1	0	0	0	0	0	0	0	1	0	0	0	0	0	0	0	0
ENSG00000173269.12	3557	2325	1825	2692	2797	1604	1990	667	1305	1797	1605	1555	2384	4398	1211	858	1880	2108	837	1367	1857	762	2790	2733	3873	3685	2803	1470	965	2043	611	2597	2333	1441	2448	2425	1410	3339	1842	1619	2318	1199	2222	1823	1419	1708	1594	2328	3201
ENSG00000273854.1	0	1	2	1	0	0	1	0	1	0	1	1	0	0	0	2	0	0	0	0	0	0	0	0	0	0	0	0	1	0	0	0	0	1	0	0	1	0	0	0	2	0	0	0	1	4	0	0	0
ENSG00000255152.7	20	51	36	9	17	51	18	16	36	16	31	31	12	19	34	21	54	36	18	26	38	44	25	22	29	20	10	42	20	30	15	10	30	50	20	29	18	24	31	22	37	18	30	24	27	25	28	38	15
ENSG00000232777.1	0	0	0	0	0	0	0	0	0	0	0	1	0	0	0	0	0	0	0	0	0	0	0	0	0	0	0	0	0	0	0	0	0	0	0	0	0	0	0	0	0	0	0	0	0	0	0	0	0
ENSG00000099953.8	63	46	79	38	60	66	62	88	65	55	182	83	26	97	135	40	81	74	42	60	64	34	260	84	123	93	78	114	40	79	11	68	86	80	60	90	100	74	72	55	96	58	91	52	70	71	117	87	56
ENSG00000258854.1	0	0	0	0	0	0	0	1	0	0	0	0	0	0	0	1	4	0	0	0	0	0	0	0	0	0	0	0	0	0	0	0	0	0	0	2	0	0	0	0	0	0	0	0	0	0	0	0	0
ENSG00000263463.1	0	0	0	0	0	0	0	0	0	0	0	0	0	0	0	0	0	0	0	0	0	0	0	0	0	0	0	0	0	0	0	0	0	0	0	0	0	0	0	0	0	0	0	0	0	0	0	0	0
ENSG00000233080.2	2	0	2	0	1	2	4	1	1	0	2	1	0	0	1	3	3	0	6	2	0	0	1	1	2	0	9	0	0	2	3	0	4	3	2	3	0	2	4	0	3	0	0	1	4	6	1	2	4
ENSG00000229275.1	0	0	0	0	0	0	0	0	0	0	0	0	0	1	0	0	0	0	0	0	0	0	0	0	0	0	0	0	0	0	0	0	0	0	0	0	0	0	0	0	3	0	0	0	0	0	0	0	0
ENSG00000238062.4	0	1	0	0	1	0	1	0	1	0	5	5	20	0	1	0	0	0	3	0	1	2	0	1	0	0	1	0	0	5	0	2	0	0	2	5	0	0	0	0	6	0	0	1	0	1	1	0	1
ENSG00000263110.1	0	0	0	0	0	0	0	0	0	0	0	0	0	0	0	1	0	0	0	0	0	0	0	0	0	0	0	0	0	0	0	0	0	0	0	0	0	0	0	0	1	0	0	0	0	0	0	0	0
ENSG00000256844.1	0	0	2	0	0	0	0	0	0	0	0	0	0	0	0	0	0	0	1	0	0	0	0	0	0	0	0	0	0	0	0	0	0	1	1	0	0	0	0	0	0	0	0	0	2	0	0	1	0
ENSG00000125827.7	8138	9845	8686	7802	7198	9729	6758	1358	9651	8613	5085	9987	7295	16107	2896	7476	8112	9215	9008	6404	9629	3921	7771	10897	8502	5674	11797	3423	7601	5182	7289	5648	8037	5888	7857	10726	9903	10723	8340	4975	5506	4939	9421	7766	7098	7297	6358	9792	9163
ENSG00000158417.9	9961	8563	8482	8372	7342	9702	8172	5974	10639	14124	4791	9314	6448	15868	12206	9325	9195	8495	7296	8987	11960	6725	8538	10821	11538	8666	12945	8275	5912	8089	6691	6793	6255	10759	9346	10747	8709	9602	12068	7288	6103	6672	6734	9698	10027	5872	8622	7638	8300
ENSG00000217128.10	1646	3593	1970	2070	1629	2449	1999	331	2319	1947	1753	2531	1524	4100	1442	1679	1799	4207	3555	1742	2414	1000	1443	3310	2328	1645	3981	1089	2988	2373	2545	1815	2010	936	2486	3136	2488	2842	2521	1410	1508	1837	2459	1763	2284	2508	1218	3206	2299
ENSG00000237700.1	0	0	0	0	0	0	0	1	0	0	0	0	0	0	0	0	1	0	0	0	0	0	0	0	0	0	0	0	0	0	0	0	0	0	0	0	0	0	0	0	0	0	0	0	0	0	0	0	0
ENSG00000200049.1	0	0	1	0	1	0	0	5	0	0	0	0	0	0	0	2	1	0	0	0	0	0	0	0	0	2	0	0	0	0	0	0	1	0	0	0	0	0	0	0	1	1	0	0	0	0	0	0	0
ENSG00000279209.1	0	0	1	0	0	0	0	3	2	0	0	0	0	0	0	0	0	0	0	0	0	0	0	0	0	0	0	0	0	0	0	0	0	0	0	0	0	1	0	0	1	0	0	0	0	0	0	0	1
ENSG00000267339.4	0	0	1	0	0	0	1	3	1	1	0	0	0	0	2	1	0	0	0	0	0	0	0	0	0	0	1	1	0	0	0	0	0	0	0	0	1	0	1	1	1	0	0	0	0	0	0	0	0
ENSG00000270424.1	4	3	8	1	2	0	4	2	6	3	6	9	4	13	2	3	5	3	3	0	2	3	0	5	4	1	3	2	8	0	1	4	10	0	4	3	4	6	5	0	15	1	9	1	5	3	5	12	2
ENSG00000225644.1	0	1	0	0	3	0	0	0	0	0	0	0	0	1	1	0	1	0	1	0	3	1	1	1	0	1	1	0	1	0	0	0	0	1	1	0	0	0	0	0	0	0	0	0	0	0	0	2	3
ENSG00000183023.17	407	358	173	215	251	99	201	269	190	137	509	70	142	177	189	133	239	246	217	111	154	49	503	587	370	461	495	245	86	637	179	307	282	94	627	382	332	179	157	171	400	399	531	159	138	164	417	324	160
ENSG00000196267.11	510	529	526	458	272	555	406	118	564	554	345	599	340	958	484	285	421	742	532	449	597	180	238	618	768	482	740	467	518	457	592	399	372	394	582	424	403	506	505	293	343	414	308	486	607	462	463	665	557
ENSG00000152102.16	14989	14994	10730	10208	9513	11091	9704	1527	13706	12089	7062	12417	11189	21721	4554	11532	12104	13924	10126	7458	12539	4469	8573	14076	16415	11497	16836	3660	9638	8787	8351	8486	10697	6716	10171	12779	12003	13722	13552	9304	9254	6769	12826	10656	10575	11365	9260	13253	14263
ENSG00000262962.1	0	0	0	0	0	0	0	0	1	0	0	0	0	0	0	1	1	0	0	0	0	1	1	1	2	1	0	0	0	0	0	0	0	1	0	0	0	0	0	0	0	0	0	0	1	0	2	3	0
ENSG00000225178.4	2	2	2	1	2	0	4	4	1	4	2	2	6	2	7	2	2	4	6	2	6	7	0	6	2	2	4	5	6	3	2	4	3	1	4	7	3	1	7	2	5	10	3	2	1	2	0	5	6
ENSG00000200702.1	0	0	0	0	0	0	0	1	0	0	0	0	0	0	0	0	0	0	0	0	0	0	0	0	0	0	0	0	0	0	0	0	0	0	0	0	0	0	0	0	0	0	0	0	0	0	0	0	0
ENSG00000196227.9	1574	1842	1512	1289	636	1188	1243	269	1159	1116	805	1165	676	2111	800	953	971	1488	1092	975	1337	396	406	1899	1471	1136	1881	650	986	1298	1314	1075	1149	628	1573	1247	1217	1567	1222	706	1115	983	424	1048	1487	1428	1005	1818	1004
ENSG00000168538.14	3734	3347	3202	2803	2462	2699	2837	610	2956	2965	2130	3087	2781	4702	1083	3564	2858	3146	2710	2266	3106	1072	2303	3946	3244	2716	4278	1469	2408	2314	2550	2032	2991	1566	2667	3872	3044	3707	3467	2180	2641	1866	2440	3083	2516	2960	2238	3770	2783
ENSG00000271304.1	3	19	9	1	9	11	6	5	9	5	4	0	2	31	6	4	10	9	9	6	4	3	1	6	7	11	5	2	5	3	2	5	5	18	4	4	2	12	19	4	14	3	5	6	10	5	11	13	3
ENSG00000231420.1	0	0	1	0	0	0	0	0	0	0	0	0	0	0	0	0	0	0	0	0	0	0	0	0	0	0	0	0	0	0	0	0	0	0	0	0	1	0	0	0	0	0	0	0	0	0	0	0	1
ENSG00000240665.1	5	10	2	5	0	4	5	1	3	2	7	3	0	11	0	0	2	8	6	1	2	1	3	4	5	3	7	0	1	8	4	7	17	3	6	0	6	4	6	1	5	7	0	18	2	3	11	10	0
ENSG00000170381.11	178	342	57	148	288	185	165	19	102	121	35	64	94	411	48	60	181	236	193	79	161	8	215	146	314	116	625	55	70	18	60	92	108	22	103	132	100	56	88	46	126	87	86	200	183	33	118	93	418
ENSG00000136694.8	0	2	0	0	0	0	0	0	0	0	0	0	0	0	0	0	0	0	0	1	0	0	0	1	0	0	0	0	0	1	0	0	0	0	1	0	0	0	0	0	0	0	1	0	0	0	1	0	0
ENSG00000274298.1	0	0	0	0	0	0	0	0	0	0	0	0	0	0	0	0	0	0	0	0	0	0	0	0	0	0	0	0	0	0	0	0	0	0	0	0	0	0	0	0	0	0	0	0	0	0	0	0	0
ENSG00000196456.7	2014	1310	1658	784	830	1245	914	1176	1164	2479	1358	1471	3177	2467	2236	1215	1151	1375	1358	1631	1752	944	559	1448	1685	871	1615	1796	824	1459	612	945	2975	2091	992	1088	1076	1509	1363	2658	2769	854	1742	1954	1463	1145	1372	1844	745
ENSG00000256537.3	2319	2440	2751	1765	1907	2321	1604	946	2227	2596	1558	2591	1722	3665	2277	2522	2122	2132	1905	2433	2551	1694	1427	2232	2758	1775	2828	2264	1966	1543	1469	1700	2021	1950	1941	1993	1756	2576	2536	2112	1767	1175	1568	2185	2287	1760	2056	2623	1677
ENSG00000235423.7	156	131	132	126	76	104	123	15	144	122	60	125	105	186	34	119	157	156	86	69	135	20	86	120	127	127	175	51	94	62	74	89	101	39	128	140	129	128	134	90	126	69	93	82	171	143	90	117	130
ENSG00000236121.1	0	1	0	0	2	0	0	1	0	0	0	0	1	0	0	0	0	0	0	0	0	0	0	1	0	0	0	0	0	0	0	0	0	0	0	0	0	0	0	0	0	0	0	0	0	0	0	0	0
ENSG00000280860.1	0	0	0	0	0	0	0	0	0	0	0	0	0	1	1	0	0	0	0	0	0	0	1	1	0	0	0	0	0	1	0	0	1	0	0	0	0	0	0	0	1	0	0	0	1	0	0	0	0
ENSG00000133131.13	2094	2152	1609	1781	2068	1581	1474	190	2455	2201	1131	1437	1754	3014	679	1963	2280	1983	1725	1562	2118	845	1935	1767	2184	1385	1696	800	1440	922	1263	1250	1759	1283	1545	2386	1736	2038	2296	979	1089	956	1922	1617	1783	1479	1180	2063	2264
ENSG00000253964.1	0	0	0	0	0	0	0	0	1	0	0	0	0	0	0	0	0	0	0	0	0	0	0	0	0	0	0	0	0	0	0	0	0	0	0	0	0	0	0	0	0	1	0	0	0	0	0	0	0
ENSG00000222486.1	0	0	0	0	0	0	0	0	0	0	0	0	0	0	0	0	0	0	0	0	0	0	0	0	0	0	0	0	0	0	0	0	0	0	0	0	0	0	0	0	0	0	0	0	0	0	0	0	0
ENSG00000227267.3	0	0	0	0	0	0	0	1	0	0	1	0	0	1	0	0	0	0	0	0	0	0	0	0	0	0	0	0	0	0	0	0	1	0	0	0	0	0	1	0	0	0	1	0	0	0	0	1	1
ENSG00000273985.1	0	0	0	0	0	0	0	0	0	0	0	0	0	0	0	0	0	0	0	0	0	0	0	0	0	0	0	0	0	0	0	0	0	0	0	0	0	0	0	0	0	0	0	0	0	0	0	0	0
ENSG00000235652.6	673	622	544	422	499	290	487	47	561	457	377	550	331	528	94	841	473	736	837	538	429	134	261	716	611	256	898	521	479	312	468	302	714	262	327	655	637	601	601	450	343	230	530	375	523	666	401	735	549
ENSG00000080293.8	168	108	272	146	89	92	363	9	97	90	92	110	104	127	14	157	154	235	87	176	193	18	78	247	283	77	107	114	116	97	80	66	180	80	100	107	133	226	80	74	92	55	56	114	96	146	64	356	131
ENSG00000120727.11	6358	5620	5532	4196	5878	4527	4067	1717	5764	5080	4504	5225	3754	7391	1884	6620	7505	6304	4893	4847	5191	2933	4777	4682	4979	4762	5199	2147	4283	4037	4191	3285	5629	3473	4238	6433	4852	5950	5546	4602	4348	3254	5480	4716	4359	3883	4077	6211	5091
ENSG00000101280.7	117	281	247	390	250	209	126	21	266	157	74	217	998	119	61	398	121	117	160	175	296	115	132	109	575	161	206	86	389	121	234	128	195	78	82	171	106	177	319	170	161	147	121	143	242	79	128	275	394
ENSG00000251961.1	0	0	0	0	0	0	0	0	0	0	0	0	0	0	0	0	0	0	0	0	0	0	0	0	0	0	0	0	0	0	0	0	0	0	0	0	0	0	0	0	0	0	0	0	0	0	0	0	0
ENSG00000167113.9	5568	5658	6981	3782	5358	4322	4827	1772	6340	6044	4556	6702	6040	7643	8079	6548	6300	4543	4092	6807	6359	4577	3675	5736	7526	4506	7087	6574	5659	3418	2614	4050	5143	7166	3522	4494	3864	7135	5830	5337	4826	3419	3950	6964	5916	5707	5415	7004	5028
ENSG00000258903.1	0	0	0	0	0	0	0	0	0	0	0	0	0	0	2	0	0	0	0	0	0	0	0	0	0	0	0	0	0	0	0	0	0	1	0	0	0	0	0	0	0	0	0	0	0	0	0	0	0
ENSG00000226276.1	1	0	2	1	4	0	2	3	6	2	5	2	1	3	1	1	6	4	1	3	3	2	1	5	1	5	1	7	1	1	1	0	4	2	3	1	1	2	1	2	0	3	2	2	1	3	4	3	3
ENSG00000147650.10	934	1094	1029	908	960	979	761	61	999	865	511	947	1026	1466	201	1196	1117	1100	1049	617	910	352	865	1076	886	630	1047	455	1188	494	792	534	1165	304	765	1182	1188	1109	1099	618	823	656	1089	908	563	815	507	1190	1042
ENSG00000251234.1	0	0	0	0	1	0	0	0	0	0	0	0	0	0	0	0	0	0	0	0	1	0	0	1	1	0	0	3	2	0	0	0	0	0	1	0	0	0	1	0	0	0	0	0	0	0	1	0	0
ENSG00000165502.6	12564	9161	8178	9377	10253	8462	8232	15505	12068	13058	8964	10756	6777	14079	26381	9684	11175	10488	7625	12648	11740	9187	9064	9264	11811	9109	11280	9835	12487	9525	4893	9019	9859	13093	10418	10208	8592	11396	8440	9022	6627	7754	8765	14727	11699	7059	13962	11108	12336
ENSG00000274211.3	3101	3283	2825	2400	2290	2575	2418	208	4114	2400	1779	2970	2583	4495	721	3207	3544	5837	2221	1879	3419	924	1976	3309	4187	2848	3020	1311	2438	1965	1935	1654	2883	1165	2351	2919	3340	3131	2676	2270	2469	1657	2683	2327	2969	3137	1842	3495	3691
ENSG00000198997.1	0	1	2	0	1	0	1	0	0	1	0	1	0	1	0	1	1	0	1	0	1	0	0	0	0	1	0	0	3	2	0	0	0	0	3	1	0	1	0	3	0	2	0	0	0	2	0	0	1
ENSG00000256748.1	0	1	0	2	0	1	2	0	0	0	0	0	0	0	0	0	0	0	0	0	0	1	0	2	0	0	2	0	0	0	0	0	0	0	0	1	0	0	0	0	1	0	0	0	1	0	1	0	0
ENSG00000103043.13	3995	4608	4402	2808	3224	3696	3065	1231	4961	4603	3819	4580	3026	6511	3914	4028	4229	4625	3027	4105	4291	1951	3194	4770	6491	3168	5343	4721	4166	3759	2005	3613	4130	3320	3837	4050	3028	4506	3810	3129	3333	2709	3698	3294	4022	4036	4107	4797	3946
ENSG00000272827.1	0	0	0	0	0	0	0	2	0	0	0	0	0	0	0	0	0	0	0	0	0	1	0	0	0	0	0	0	0	0	0	0	0	0	0	0	0	0	0	0	0	0	1	0	0	1	1	1	1
ENSG00000227361.1	2	3	1	1	1	3	3	5	3	4	3	0	3	2	4	3	4	1	6	1	3	3	4	14	1	1	4	6	7	1	1	1	0	3	7	2	0	1	3	3	2	1	4	7	3	3	1	5	6
ENSG00000213228.5	9	5	10	8	4	4	4	22	9	10	16	13	5	14	12	10	7	9	9	11	7	14	2	9	9	7	11	17	10	15	5	10	14	8	12	4	7	11	22	10	13	7	15	13	8	15	11	17	7
ENSG00000126264.8	78	160	136	57	97	51	73	1834	126	61	765	78	22	53	1641	92	192	82	82	123	81	72	355	372	61	157	134	531	54	635	36	354	159	78	492	254	123	111	57	67	254	408	183	103	96	50	846	165	34
ENSG00000211771.1	4	4	4	2	5	2	0	6	1	1	39	2	0	0	5	0	8	0	7	1	2	0	7	14	0	8	0	3	0	28	0	13	3	0	16	16	0	2	0	0	15	7	9	2	4	2	24	8	1
ENSG00000251686.1	0	0	0	0	0	0	0	0	0	0	0	0	0	0	0	0	0	0	0	0	0	0	0	0	0	0	0	0	0	0	0	0	1	0	0	0	0	0	0	0	0	0	0	0	0	0	0	0	0
ENSG00000235163.2	0	0	1	0	0	0	0	0	0	0	0	0	0	0	2	0	1	0	0	0	3	0	0	0	0	0	0	0	0	1	0	0	0	0	0	0	0	0	0	1	0	1	0	0	0	0	0	0	0
ENSG00000179528.14	9	13	33	11	25	19	27	8	20	11	22	4	10	21	21	3	35	14	7	8	15	8	17	23	26	9	14	10	11	24	7	9	30	19	24	7	9	10	5	11	13	10	14	12	35	15	10	29	17
ENSG00000266136.2	0	0	0	0	0	0	0	0	0	0	0	0	0	0	0	0	0	0	0	0	0	0	0	0	0	0	0	0	0	0	0	0	0	0	0	0	0	0	0	0	0	0	0	0	0	0	0	0	0
ENSGR0000270726.4	0	0	0	0	0	0	0	0	0	0	0	0	0	0	0	0	0	0	0	0	0	0	0	0	0	0	0	0	0	0	0	0	0	0	0	0	0	0	0	0	0	0	0	0	0	0	0	0	0
ENSG00000080572.11	12	10	5	5	8	4	8	1	20	9	12	14	24	11	2	22	17	10	10	13	9	4	16	13	13	2	18	10	14	3	5	7	5	13	6	12	10	25	9	8	4	13	7	6	6	11	7	35	8
ENSG00000184545.9	346	1950	200	263	1042	1914	291	568	667	400	1928	620	54	336	434	747	3073	1177	254	646	571	1272	1049	470	841	372	565	1117	532	264	30	597	1083	104	338	993	1404	584	168	620	293	228	3173	239	1018	365	362	571	339
ENSG00000170775.2	7	2	12	7	12	7	5	4	9	0	12	4	8	20	3	4	13	3	7	8	5	0	16	12	10	6	12	6	1	26	6	3	7	3	8	13	6	3	4	6	7	13	17	10	10	6	11	17	7
ENSG00000275432.1	0	0	0	0	0	0	0	0	0	0	0	0	0	0	0	0	1	0	0	0	0	0	0	0	0	0	0	0	0	0	0	0	0	0	0	0	0	0	0	0	2	1	0	0	1	0	0	0	0
ENSG00000231001.2	0	0	0	0	0	0	0	0	0	0	0	0	0	0	0	0	0	0	0	0	0	0	0	0	1	1	0	0	0	0	0	0	0	1	0	0	0	0	0	0	0	0	0	0	0	0	0	0	0
ENSG00000273800.1	0	0	0	0	0	0	0	0	0	0	0	0	0	0	0	0	0	0	0	0	0	0	0	0	0	0	0	0	0	0	0	0	0	0	0	0	0	0	0	0	0	0	0	0	0	0	0	0	0
ENSG00000149435.11	105	119	87	89	114	117	189	14	67	120	120	204	26	76	400	163	333	67	57	164	176	108	41	40	313	34	150	224	109	70	48	80	77	74	79	91	81	119	95	71	33	71	90	83	251	69	96	158	101
ENSG00000225973.3	1004	741	996	655	539	656	726	372	948	922	715	861	464	1096	1118	1047	913	916	688	1182	941	712	320	652	958	798	788	660	687	428	452	567	808	977	667	618	590	1151	757	918	640	478	401	767	822	621	712	1020	799
ENSG00000206911.1	0	0	1	1	0	0	2	2	0	0	0	0	0	0	3	0	0	0	0	0	1	0	0	0	0	0	0	0	0	0	0	0	0	0	0	1	0	0	0	0	0	0	0	0	0	0	0	0	0
ENSG00000242547.3	0	0	0	0	0	0	0	0	0	0	0	0	0	0	0	0	0	0	0	0	0	0	0	0	0	0	0	0	0	0	0	0	0	0	0	0	0	0	0	0	0	0	0	0	0	0	0	0	0
ENSG00000221789.1	0	0	1	0	0	0	0	0	0	0	0	0	0	0	1	0	0	0	0	0	0	0	0	0	0	0	0	0	0	0	0	0	0	0	0	1	0	0	0	0	0	0	1	1	0	0	2	0	0
ENSG00000235323.2	0	0	0	0	1	0	1	0	0	0	0	0	0	0	0	0	1	0	0	0	0	0	0	0	0	0	0	0	0	0	0	0	0	0	0	0	0	0	0	0	1	0	0	1	0	0	0	0	0
ENSG00000180090.4	0	1	1	1	0	0	0	0	1	0	0	0	0	0	0	1	0	0	0	0	0	0	0	3	0	0	3	2	1	7	0	0	1	0	1	1	2	2	1	0	0	0	0	1	1	0	1	3	0
ENSG00000221173.1	0	0	0	0	0	0	1	0	0	0	0	0	0	0	0	0	0	1	0	0	0	0	0	1	0	0	0	2	0	0	0	0	0	0	0	0	0	0	0	0	0	0	0	0	0	1	0	0	1
ENSG00000231903.1	2	1	0	1	0	1	0	2	0	1	0	0	1	0	8	1	1	1	1	1	1	0	0	0	1	1	1	0	0	1	0	0	0	0	0	0	2	0	1	1	0	0	0	2	2	0	0	0	0
ENSG00000230994.1	0	0	0	0	0	0	0	0	0	0	0	0	0	0	0	0	0	0	0	0	0	0	0	0	0	0	0	0	0	0	0	0	0	0	0	0	0	0	0	0	0	0	0	0	0	0	1	0	0
ENSG00000139675.11	524	417	662	400	314	476	506	159	618	481	368	687	304	709	332	491	536	628	422	634	615	371	213	686	597	381	597	505	403	439	388	286	483	432	480	445	423	557	454	388	384	342	264	441	581	589	432	744	537
ENSG00000237770.1	0	0	0	0	0	0	0	0	0	1	0	0	0	0	0	0	0	0	1	0	0	0	0	0	0	0	0	1	0	0	0	0	0	0	0	0	0	0	0	0	0	0	0	0	0	0	0	0	0
ENSG00000266244.1	0	0	0	0	0	0	0	0	0	0	0	0	0	0	1	0	0	0	0	0	0	0	0	0	0	0	0	0	0	0	0	0	0	0	0	0	0	0	0	0	0	0	0	0	0	0	0	0	0
ENSG00000266637.1	0	1	0	0	0	0	0	0	2	0	0	0	0	0	0	0	0	1	0	0	0	0	0	0	0	0	0	0	1	0	0	0	0	0	0	0	0	0	0	0	0	0	0	1	0	1	0	0	0
ENSG00000259594.4	3	5	5	2	5	1	4	3	4	4	4	4	2	4	6	7	6	4	3	2	2	1	0	4	0	3	4	1	3	9	1	0	7	0	2	4	3	0	5	1	6	2	0	0	3	1	0	4	3
ENSG00000247570.2	1	0	1	1	2	0	0	5	1	0	1	1	4	0	0	5	4	1	3	0	1	0	2	1	1	1	2	1	0	1	0	2	0	1	2	0	0	0	2	1	0	3	2	2	2	0	2	1	1
ENSG00000144224.15	13179	14617	13813	10800	11321	12473	10785	1857	12849	12310	9618	12478	9293	17986	2941	14258	14380	11944	12021	10788	12046	5169	10827	15458	10613	11993	14328	6500	10522	9775	9600	7214	12488	5843	11222	15571	13160	15161	13956	12065	10396	7616	12258	11466	11087	11682	8360	14762	11344
ENSG00000226942.2	11	10	12	12	14	4	16	2	9	2	23	13	5	3	6	6	3	11	6	5	11	1	3	42	14	8	10	6	13	30	9	11	12	3	16	29	9	11	18	5	63	18	21	2	12	25	16	4	28
ENSG00000254890.1	0	0	0	0	0	0	0	0	0	0	0	0	0	0	0	0	0	0	0	0	0	0	0	0	0	0	0	0	0	0	0	0	0	0	0	0	0	0	0	0	0	0	0	0	0	0	0	0	0
ENSG00000225730.1	1	0	2	0	1	0	1	0	0	0	0	0	0	0	0	1	0	0	0	0	0	0	0	1	1	0	2	0	0	0	0	0	0	0	0	0	0	0	2	0	1	1	1	0	1	1	1	1	0
ENSG00000241866.3	0	0	0	0	0	0	0	0	0	0	0	0	0	0	0	0	0	0	0	0	0	0	0	0	0	0	0	0	0	0	0	0	0	0	0	0	0	0	0	0	0	0	0	0	0	0	0	0	0
ENSG00000159884.10	208	427	460	230	436	357	210	249	250	339	396	309	324	369	443	424	339	165	126	262	401	317	282	245	441	229	294	397	231	219	55	135	264	234	240	238	205	377	252	455	348	205	227	343	356	119	289	327	217
ENSG00000281920.1	9	2	5	8	15	10	6	5	4	0	6	2	0	3	17	17	1	6	0	1	4	7	1	4	13	4	5	8	9	8	1	5	1	6	1	4	0	2	1	2	4	4	6	2	2	26	0	12	1
ENSG00000105669.11	9357	9166	10955	5637	7902	9005	5577	5781	9440	9745	7942	12498	6350	11439	16556	10556	10936	6177	5384	10045	10267	8388	6575	7835	11641	8480	9487	10736	8440	6277	2143	8653	7282	12031	6397	6457	5594	10332	6320	10740	6889	5909	6337	9105	8779	6748	10953	9043	6518
ENSG00000252374.1	0	0	0	0	0	0	0	0	0	0	0	0	0	0	0	0	0	0	0	0	0	0	0	0	0	0	0	0	0	0	0	0	0	0	0	0	0	0	0	0	0	0	0	0	0	0	0	0	0
ENSG00000276784.1	0	0	0	0	0	0	0	0	0	0	0	0	0	0	0	0	0	0	0	0	0	0	0	0	0	0	0	0	0	0	0	0	0	0	0	0	0	0	0	0	0	0	0	0	0	0	0	0	0
ENSG00000236592.5	1	0	0	0	0	0	1	0	0	0	0	0	0	0	2	0	0	1	0	1	1	0	0	0	1	0	0	1	0	0	0	0	0	0	0	0	0	0	0	1	0	1	2	1	0	1	0	1	0
ENSG00000271931.1	9	5	5	3	3	2	5	3	19	4	4	5	1	7	5	9	2	11	7	9	6	4	1	5	9	3	12	10	6	5	1	3	2	5	2	1	7	8	3	8	9	0	8	7	8	11	7	6	6
ENSG00000237709.1	11	5	6	8	4	4	5	4	4	7	6	7	17	10	0	6	12	5	14	6	6	6	6	7	11	7	7	5	9	3	4	17	2	5	13	4	1	7	31	12	8	41	6	34	8	7	0	13	8
ENSG00000221280.2	0	0	0	0	2	0	0	0	0	0	0	1	0	0	0	1	1	0	0	0	0	2	0	0	0	0	1	0	0	0	0	0	0	0	0	1	0	1	0	0	1	0	0	0	1	2	0	1	0
ENSG00000103089.7	386	437	423	151	358	922	220	56	483	366	171	325	142	1123	529	310	435	522	138	294	389	416	241	340	623	277	407	446	128	172	104	324	503	668	197	237	352	489	218	268	142	141	357	266	288	336	374	231	282
ENSG00000253263.1	4	0	8	2	6	2	8	3	2	1	7	4	1	9	1	7	7	5	5	13	4	0	3	8	3	6	5	2	3	4	0	1	6	0	5	7	2	5	12	3	4	2	2	4	7	12	0	11	5
ENSG00000049249.7	39	227	60	26	27	7	4	377	75	5	682	1	17	16	317	19	41	9	243	16	1	0	618	468	16	126	31	146	4	1067	65	251	99	7	532	723	75	35	9	13	311	354	315	56	49	13	643	187	4
ENSG00000221227.1	0	0	0	0	0	0	0	0	0	0	0	0	0	0	0	0	1	0	0	0	0	0	0	0	0	0	0	0	0	0	0	0	1	0	0	2	1	0	0	1	0	0	1	0	0	0	0	0	0
ENSG00000235292.1	0	0	0	0	0	0	0	0	0	0	0	0	0	0	0	0	0	0	0	0	0	0	0	0	0	0	0	0	0	0	0	0	0	0	0	0	0	0	0	0	0	0	0	0	0	0	0	0	0
ENSG00000265964.1	0	0	1	0	2	0	0	5	0	1	0	0	0	0	0	0	0	1	0	0	1	0	0	0	0	0	0	0	0	0	0	0	0	0	0	0	0	0	0	0	1	0	0	0	0	1	0	0	0
ENSG00000121005.7	1849	1326	2360	2371	3101	2548	1896	222	1778	2737	1071	1549	1636	2178	517	2737	2759	2801	2325	2961	1957	715	1385	2329	1542	1750	3387	1673	1632	1141	1478	1429	3887	784	1933	2685	3641	1936	2666	1419	1788	1674	1721	1563	2049	2807	1153	1724	4760
ENSG00000168071.20	346	784	484	154	357	210	303	4492	317	150	3611	231	128	185	3125	281	937	265	366	230	312	195	1304	1418	270	777	296	825	116	2411	93	816	597	437	1288	2132	299	287	152	198	2482	1577	876	313	384	254	2792	828	129
ENSG00000178836.6	0	0	0	0	0	0	0	0	0	0	0	0	0	0	0	0	0	1	0	0	0	0	0	0	0	0	0	0	0	0	0	0	0	0	0	0	0	0	0	0	0	0	0	0	0	0	0	0	0
ENSG00000232050.1	0	0	0	0	0	0	0	0	0	0	0	0	0	0	0	0	0	0	0	0	0	0	0	0	0	0	0	0	0	0	0	0	0	0	0	0	0	0	0	0	0	0	0	0	0	0	0	0	0
ENSG00000202169.1	0	0	0	0	0	0	0	0	0	0	0	0	0	0	0	0	0	0	0	0	0	0	0	0	0	0	0	0	0	0	0	0	0	0	0	0	0	0	0	0	0	0	0	0	0	0	0	0	0
ENSG00000252806.1	0	0	0	0	0	0	0	0	0	0	0	0	0	0	0	0	0	0	0	0	0	0	0	0	0	0	0	0	0	0	0	0	0	0	0	0	0	0	0	0	0	0	0	0	0	0	0	0	0
ENSG00000176900.2	0	0	0	0	0	0	0	0	0	0	0	0	0	0	0	0	0	0	0	0	0	0	0	0	0	0	0	0	0	0	0	0	0	0	0	0	0	0	0	0	0	0	0	0	0	0	0	0	0
ENSG00000200097.1	0	0	0	0	1	0	0	0	0	0	0	0	0	0	0	0	0	0	0	0	0	0	0	0	0	0	0	0	0	0	0	0	0	0	0	0	0	0	0	0	0	0	0	0	0	0	0	0	0
ENSG00000152784.14	53	79	78	22	63	23	57	239	55	40	403	17	7	20	85	25	86	31	45	53	40	16	135	149	49	86	77	88	7	226	29	79	69	45	175	211	59	26	14	28	155	168	86	27	36	25	206	105	45
ENSG00000225217.1	104	135	98	40	2	21	103	210	92	28	791	65	17	91	177	128	20599	143	77	76	105	72	102	179	181	177	126	255	22	274	104	71	219	56	159	192	129	87	75	43	199	195	186	130	151	121	381	182	19
ENSG00000231202.1	2	0	0	0	0	0	0	0	0	0	1	0	0	0	2	0	0	0	0	0	2	0	0	1	0	0	0	0	0	0	0	1	0	0	0	0	0	0	0	0	1	1	0	0	0	0	0	0	0
ENSG00000267220.1	10	3	13	7	3	4	12	0	6	4	4	7	1	6	19	2	2	6	8	3	5	9	0	13	5	0	1	15	2	8	6	8	8	1	4	2	4	10	3	3	5	1	7	3	11	9	2	10	7
ENSG00000265328.1	0	0	0	0	0	0	0	0	0	0	0	0	0	0	0	0	0	0	0	0	0	0	0	0	0	0	0	0	0	0	0	0	0	0	0	0	0	0	0	0	0	0	0	0	0	0	0	0	0
ENSG00000226483.2	0	2	0	0	0	0	0	1	0	0	2	0	0	0	0	0	2	0	0	0	0	1	0	0	0	0	0	0	0	2	0	0	0	0	0	0	0	0	1	0	0	1	0	0	2	0	0	0	0
ENSG00000256357.1	0	0	2	0	0	0	0	3	0	0	8	0	0	0	0	0	1	1	1	0	0	0	3	0	0	0	2	0	0	7	1	0	0	0	1	8	0	0	0	1	1	0	2	0	1	0	0	0	0
ENSG00000250125.1	49	127	158	12	76	136	48	0	64	60	25	197	65	75	14	79	133	10	69	65	117	52	38	109	141	62	181	366	16	23	191	60	171	326	81	235	42	69	92	92	5	13	59	4	64	205	21	144	27
ENSG00000232299.1	0	0	0	0	0	0	0	0	0	0	0	0	0	0	0	0	0	0	0	0	0	0	0	0	0	0	0	0	0	0	0	0	0	0	0	0	0	0	0	0	0	0	0	0	0	0	0	0	0
ENSG00000277938.1	78	72	78	62	73	79	91	5	130	74	51	147	149	138	30	77	50	105	58	84	100	41	48	116	121	100	100	71	140	53	53	36	63	78	107	46	38	92	78	54	63	32	65	80	76	68	36	98	38
ENSG00000213661.3	0	0	1	0	0	0	0	1	0	0	0	0	0	1	0	0	0	3	0	0	1	1	0	0	0	1	1	0	0	0	0	1	0	3	1	0	0	1	1	1	0	6	0	1	0	0	1	4	1
ENSG00000260067.1	0	0	0	0	0	0	0	0	0	0	0	0	0	0	2	0	0	0	0	0	0	0	0	0	0	0	0	0	0	0	0	0	0	0	0	0	0	0	0	0	0	0	0	0	0	0	0	0	0
ENSG00000258687.1	0	0	0	1	0	0	0	0	1	0	0	0	0	0	0	3	0	2	0	0	0	0	0	0	2	0	2	0	1	0	0	0	2	0	0	1	1	0	0	1	1	0	0	1	0	0	0	1	1
ENSG00000167757.12	3	0	13	5	18	0	1	3	66	3	17	46	0	72	2	1	3	7	3	1	4	6	1	145	9	6	10	0	25	3	2	80	2	2	0	1	1	2	3	2	5	26	13	2	5	3	3	27	1
ENSG00000135424.14	2036	907	1123	781	1879	420	1037	372	1314	697	688	757	397	1692	612	504	1808	1143	543	792	1038	411	1133	926	2715	1312	1940	1052	471	620	306	1057	1506	694	937	784	926	1106	925	1422	1053	560	959	662	1225	1144	613	1155	1969
ENSG00000112893.8	3411	4887	3883	3114	2472	2810	2726	1026	4020	3061	3321	3132	3301	7042	1790	3560	3031	6466	4562	2971	3053	1275	2752	7403	2816	2287	5940	1447	3161	4923	4288	2624	4604	1448	4278	6810	4205	4294	4294	2034	3022	2683	4729	2284	2994	4093	2855	4742	4546
ENSG00000269935.1	0	0	0	0	0	0	0	1	0	0	0	0	0	1	0	0	0	1	0	0	0	0	0	0	0	0	0	0	0	0	0	0	0	0	0	0	0	0	0	0	0	0	0	0	1	0	0	0	0
ENSG00000114656.9	46	33	43	25	35	39	22	19	45	22	29	24	31	17	20	24	52	41	20	23	27	18	20	22	38	20	37	16	23	12	28	12	35	24	30	38	24	53	36	10	20	12	23	22	23	28	19	47	32
ENSG00000169955.7	1310	1020	1384	1185	815	1444	978	315	1275	1725	793	1430	1178	2034	1165	1165	1016	1134	1003	1312	1417	788	630	1117	1664	1109	1513	1210	1201	792	856	991	990	1193	1037	935	795	1450	1364	1151	859	791	614	1594	1128	1022	1318	1325	1413
ENSG00000222719.1	0	0	0	0	0	0	0	0	0	0	0	0	0	0	0	0	0	0	0	0	0	0	0	0	0	0	0	0	0	0	0	0	0	0	0	0	0	0	0	0	0	0	0	0	0	0	0	0	0
ENSG00000264644.1	2	5	3	0	15	2	3	15	10	2	1	3	1	1	2	17	6	1	1	7	3	10	8	0	5	1	1	4	5	2	1	2	6	4	1	1	3	0	5	9	1	1	4	0	3	2	4	4	1
ENSG00000256709.2	0	0	0	0	0	0	0	0	0	0	0	0	0	0	0	1	0	0	0	0	0	0	0	0	0	0	0	0	0	0	0	0	0	0	0	0	0	0	0	0	0	0	0	1	0	0	0	0	0
ENSG00000259624.1	0	0	0	0	0	0	0	0	0	0	0	1	0	0	0	0	0	0	0	0	0	0	0	0	0	0	0	0	2	0	0	0	1	0	0	0	0	1	0	0	1	0	1	0	0	1	2	0	0
ENSG00000134183.10	0	0	0	0	0	0	0	0	1	0	0	0	1	0	0	1	0	0	0	2	0	0	0	0	0	0	2	0	0	0	1	0	1	0	1	1	0	1	0	0	0	0	0	0	0	1	0	0	0
ENSG00000267200.1	0	0	0	0	0	0	0	0	0	0	3	0	0	0	0	0	0	0	0	0	0	1	0	0	0	0	0	0	0	0	0	0	1	0	0	0	0	0	0	3	1	0	0	0	0	0	0	4	0
ENSG00000142515.13	56	59	58	19	42	20	50	6	54	45	28	61	20	73	54	61	61	126	79	78	24	14	15	90	47	37	58	57	56	72	54	39	50	39	26	35	21	49	45	35	32	26	35	48	57	113	25	71	59
ENSG00000173531.14	1344	617	1675	637	1527	508	1490	180	1626	847	814	1013	439	658	1160	1870	2654	1062	476	1639	1368	629	805	814	995	979	708	1377	854	359	307	403	1852	1127	513	726	698	1541	1096	1001	647	570	830	610	1418	1161	692	1374	1670
ENSG00000207494.1	0	0	1	1	0	2	0	0	2	0	0	0	0	1	0	1	0	2	2	0	1	0	1	1	0	0	0	0	1	0	1	0	0	0	0	0	0	0	0	1	1	0	1	0	3	0	1	1	0
ENSG00000274919.1	0	0	0	0	0	0	0	0	0	0	0	0	0	0	0	1	0	0	0	0	0	0	0	0	0	0	0	0	0	0	0	0	0	0	0	0	0	0	0	0	0	0	0	0	0	0	0	0	0
ENSG00000224842.2	3	84	15	1	6	4	2	2	1	5	10	85	3	2	6	1	10	4	2	5	66	153	4	9	3	5	0	73	1	10	2	6	10	5	28	36	13	4	13	57	17	5	26	2	12	25	7	9	0
ENSG00000219532.2	2	3	1	2	1	0	2	1	0	1	2	2	1	0	0	2	3	1	0	2	3	2	2	0	4	0	1	0	0	0	2	0	3	1	1	1	6	3	5	2	2	2	2	1	3	6	0	1	2
ENSG00000112984.10	20	50	40	18	33	32	17	157	52	90	296	15	61	36	96	31	54	32	98	57	33	13	113	191	53	96	64	76	71	664	21	92	90	35	140	464	85	51	64	22	328	181	43	44	71	21	103	47	12
ENSG00000267106.4	553	586	627	391	457	807	397	176	538	593	298	673	473	776	445	557	551	431	468	591	586	444	371	581	612	415	704	590	381	309	389	442	436	641	474	397	423	659	750	476	329	266	341	546	580	479	495	482	324
ENSG00000258449.1	0	1	1	1	3	0	0	6	4	1	6	1	2	0	2	3	14	1	0	4	5	1	5	6	3	2	0	0	2	15	1	2	3	0	2	28	9	2	2	1	11	2	5	1	1	4	0	2	1
ENSG00000141699.9	3955	4631	3243	3369	1943	4483	2407	2079	4941	4928	3601	5233	3696	8134	6730	2575	3045	5104	4346	3814	4663	3082	2590	5983	6800	3107	6104	4129	4003	4724	3409	4097	2510	3873	4373	4388	3054	3921	4390	2316	2802	3602	3588	4165	4244	3302	4552	4864	3510
ENSG00000234710.1	0	0	0	0	0	0	0	0	0	0	0	0	0	0	0	0	0	0	0	0	0	0	0	0	0	0	0	0	0	0	0	0	0	0	0	0	0	0	0	0	4	0	0	1	0	0	0	0	0
ENSG00000214732.2	0	0	0	0	0	0	0	0	0	0	0	0	0	0	0	0	0	0	0	0	0	0	0	0	0	0	0	0	0	0	0	0	0	0	0	0	0	0	0	0	0	0	0	0	0	0	0	0	0
ENSG00000254853.1	0	0	0	0	0	0	0	0	0	0	0	0	0	0	0	0	0	0	0	0	0	0	0	0	0	0	0	0	0	0	0	0	0	0	0	0	0	0	0	0	0	0	0	0	0	0	0	0	0
ENSG00000227145.1	1	7	5	1	2	0	0	28	1	0	53	0	0	0	23	1	4	1	15	1	1	0	35	32	0	8	2	4	2	97	2	18	0	0	34	46	1	1	0	0	18	8	15	0	0	4	39	8	2
ENSG00000233800.3	0	0	1	2	2	1	0	0	1	0	5	2	0	4	2	1	4	0	0	0	1	0	1	0	0	0	0	0	4	3	0	0	2	2	0	1	1	2	1	1	2	1	1	1	0	1	4	2	0
ENSG00000234263.1	13	14	6	1	10	7	4	5	7	11	7	20	8	9	19	9	8	11	9	15	16	12	6	9	13	8	4	18	3	13	12	14	7	15	16	7	6	9	5	8	4	1	22	2	14	9	1	5	5
ENSG00000078674.16	14170	15343	11245	13476	10839	10311	11037	2555	15701	13258	8649	12932	10856	21348	5165	13061	15370	15852	12560	9632	11878	4809	11387	15336	15308	10925	16442	6622	11307	10153	12017	7965	14431	6417	11329	19695	15648	13976	14856	7969	11278	8305	15401	10161	12143	12339	9794	14649	18157
ENSG00000234354.3	3	5	7	1	109	6	1	15	0	2	7	6	6	1	7	2	2	1	6	10	1	1	7	6	4	0	2	3	13	9	1	5	1	8	6	3	3	2	4	3	10	2	2	1	4	3	0	6	2
ENSG00000244337.2	0	0	0	0	0	0	0	0	0	0	0	0	0	0	0	0	0	0	0	0	0	0	0	0	0	0	0	0	0	0	0	0	0	0	0	0	0	0	0	0	0	0	0	0	0	0	0	0	0
ENSG00000166342.17	3	13	33	9	30	70	6	25	12	12	16	7	35	32	6	21	39	63	42	14	34	2	59	19	22	45	10	20	3	19	8	9	4	9	7	41	7	0	4	94	42	28	9	15	17	81	11	54	1
ENSG00000105427.8	12	36	17	29	46	33	14	48	19	30	29	29	28	14	211	33	40	21	19	48	51	28	22	18	36	21	27	55	19	26	3	32	38	34	14	25	21	18	36	25	26	20	15	35	48	5	41	27	24
ENSG00000275077.1	0	0	0	0	0	0	0	0	0	0	0	0	0	0	0	0	0	0	0	0	0	0	0	0	0	0	0	0	0	0	0	0	1	0	0	1	0	0	0	0	0	0	0	0	0	0	0	0	0
ENSG00000276788.1	0	0	0	0	0	0	0	0	0	0	0	0	0	0	0	0	0	0	0	0	0	0	0	0	0	0	0	0	0	0	0	0	0	0	0	0	0	0	0	0	0	0	0	0	0	0	0	0	0
ENSG00000277695.1	0	0	3	0	0	0	1	2	0	1	0	0	1	1	4	2	1	1	1	0	0	0	0	0	0	1	0	0	0	0	0	0	2	0	0	0	2	0	1	0	1	0	0	1	0	0	0	0	1
ENSG00000277784.1	0	0	0	0	0	0	0	0	0	0	0	0	0	0	0	0	0	0	0	0	0	0	0	0	0	0	0	0	0	0	0	0	0	0	0	0	0	0	0	0	0	0	0	0	0	0	0	0	0
ENSG00000230735.1	13	8	8	6	17	5	12	2	7	13	8	2	10	5	7	5	10	8	2	6	7	0	3	14	11	5	8	6	7	5	2	3	6	2	11	7	5	8	3	2	11	4	1	8	9	8	5	8	4
ENSG00000105583.8	8164	6532	8821	5699	7435	7082	5654	4246	8928	8888	5730	8835	4872	9807	15221	8235	9229	6480	4776	10503	9004	6884	4981	6150	9638	6705	8383	7109	7370	4482	3258	6344	6642	9876	5584	5940	5383	10053	6170	8025	4310	4201	5431	7448	7463	5621	7874	6442	7614
ENSG00000226557.1	0	0	0	1	0	0	0	0	0	0	0	0	1	0	0	0	0	0	2	0	0	0	0	0	0	1	0	0	0	0	0	0	0	0	0	0	0	0	0	0	1	0	0	0	0	0	0	0	0
ENSG00000003402.18	12960	13645	13973	11751	27399	11930	12876	7077	16088	12462	12349	13256	10930	14754	5291	19566	20140	22178	18208	9406	13093	5155	16782	14720	14364	11479	13138	7651	13513	10916	7299	6791	16360	5378	13205	16533	13399	12455	13056	9766	11848	13154	25233	8300	12760	14624	8887	17415	22384
ENSG00000224942.1	0	0	0	0	0	0	0	0	0	0	0	0	0	0	0	0	0	0	0	0	0	0	0	0	0	0	0	0	0	0	0	0	0	0	0	0	0	0	0	0	0	0	0	0	0	0	0	0	0
ENSG00000263553.1	2	0	0	0	0	0	0	0	0	0	0	0	0	0	0	0	0	0	0	0	0	0	0	0	0	0	0	0	0	0	0	0	0	0	0	0	0	0	0	0	0	0	0	0	0	0	0	0	0
ENSG00000206782.1	0	0	0	0	0	0	0	0	0	0	0	0	0	0	0	0	0	0	0	0	0	0	0	0	0	0	0	0	0	0	0	0	0	0	0	0	0	0	0	0	0	0	0	0	0	0	0	0	0
ENSG00000241782.1	3	1	9	6	5	10	7	0	8	3	7	6	2	6	5	5	3	2	5	8	12	6	5	7	4	2	5	23	5	6	11	8	7	5	6	9	6	5	10	4	1	4	3	5	2	9	6	9	2
ENSG00000166816.12	1683	2229	2839	1052	1184	1909	1219	146	1450	1780	947	2618	1046	2645	1496	2042	2037	1953	1195	1513	2267	1277	997	2027	2502	656	2238	1636	1435	912	747	1278	1998	2405	931	1017	1439	1997	1159	2171	1019	687	1595	1541	2237	2523	1673	2063	1640
ENSG00000258320.1	0	2	0	0	0	0	0	6	1	0	1	0	0	0	1	0	2	0	1	0	0	0	0	0	0	1	0	0	0	0	0	0	1	0	0	0	0	0	0	1	0	0	0	0	1	0	0	0	0
ENSG00000259646.1	0	0	0	0	0	0	0	0	0	0	0	0	0	0	0	0	0	0	0	0	0	0	0	0	0	0	0	0	0	0	0	0	0	0	0	0	0	0	0	0	0	0	0	0	0	0	0	0	0
ENSG00000224628.2	7	2	5	1	1	0	5	4	6	5	0	2	5	5	4	6	5	1	5	2	5	4	1	0	5	5	4	2	4	3	1	10	2	4	4	2	2	5	4	6	6	11	6	4	1	3	2	7	3
ENSG00000180251.4	0	11	4	0	1	0	4	1	3	3	7	1	0	0	0	5	7	4	3	0	2	0	2	8	5	10	7	0	0	5	0	1	2	2	4	0	4	4	4	1	0	7	8	2	1	1	3	1	1
ENSG00000126432.12	28894	30578	34450	18988	25574	31293	17287	10668	35271	31897	18462	42886	15001	34336	62269	31305	35461	26056	15373	35270	36581	35082	19404	22217	36505	22442	32414	43112	21451	15754	7822	21882	20642	53338	19967	19678	19509	34546	25370	32775	15372	14741	21571	27215	33497	23246	30851	25784	21030
ENSG00000261069.3	247	278	335	295	372	156	506	7	401	158	122	247	371	319	27	44	378	397	238	177	386	25	247	377	264	254	336	73	239	108	164	63	356	33	124	402	362	41	273	141	225	117	177	157	231	39	102	477	559
ENSG00000257156.1	0	0	0	0	0	0	0	0	0	1	0	0	0	0	0	0	0	2	0	0	0	0	0	0	1	1	0	0	0	0	1	2	2	0	0	0	1	0	0	2	3	3	3	0	0	0	1	0	1
ENSG00000198973.3	0	0	0	0	0	0	0	0	0	0	0	0	0	0	0	0	0	0	0	0	0	0	0	0	0	0	0	0	0	0	0	0	0	0	0	0	0	0	0	0	0	0	0	0	0	0	0	0	0
ENSG00000228564.1	0	0	0	0	0	0	0	0	0	0	0	0	0	0	2	0	0	0	0	0	0	0	0	0	0	0	0	0	0	0	0	0	1	0	0	0	0	0	0	0	0	0	0	0	0	0	0	0	0
ENSG00000221581.1	0	0	0	0	0	0	0	0	0	0	1	0	0	0	0	0	0	0	0	0	0	0	0	0	0	0	0	0	0	0	0	0	0	0	0	0	0	0	0	0	0	0	0	0	0	0	0	0	0
ENSG00000199295.1	0	0	0	0	0	0	0	0	0	0	0	0	0	0	0	0	0	0	0	0	0	0	0	0	0	0	0	0	0	0	0	0	0	0	0	0	0	0	0	0	0	0	0	0	0	0	0	0	0
ENSG00000255036.4	75	38	64	34	61	19	45	0	60	33	39	29	38	35	9	38	71	100	43	40	50	18	71	64	65	36	39	12	28	30	25	17	61	18	20	47	45	70	41	24	51	23	30	38	39	75	29	84	79
ENSG00000237469.2	0	0	0	0	0	0	0	0	0	0	0	0	0	0	0	0	0	1	0	0	0	0	0	0	0	1	0	0	1	0	0	0	0	0	0	0	0	0	0	0	1	1	1	0	0	1	0	0	0
ENSG00000222102.1	0	0	0	0	0	0	0	0	0	0	0	0	1	0	0	0	0	0	0	0	0	0	0	0	0	0	0	0	0	0	0	0	3	0	0	0	0	0	2	0	0	0	0	0	0	0	0	0	0
ENSG00000222581.1	0	0	5	0	3	0	0	15	0	0	0	0	0	0	1	0	3	0	0	0	0	4	0	0	0	0	0	0	0	0	0	0	1	0	0	0	0	0	0	0	1	0	0	0	0	0	0	0	0
ENSG00000128011.4	52	137	228	135	69	111	116	70	125	117	230	144	131	102	93	75	128	114	46	178	131	55	82	125	176	78	180	197	55	120	32	96	167	111	134	105	133	127	117	71	86	76	88	172	100	93	137	123	51
ENSG00000259770.2	1	0	1	1	0	0	0	2	1	0	2	0	3	0	1	0	0	0	0	0	0	0	0	0	1	0	0	0	0	0	0	1	1	0	0	1	1	2	0	1	1	0	1	2	0	0	0	0	0
ENSG00000162437.13	1318	1450	1784	1359	1387	1454	1155	225	1580	1641	878	1662	1242	1765	623	1333	1799	1779	1525	1473	1273	838	1014	1349	1663	1017	1508	1115	1296	781	1521	731	1987	896	987	1729	1784	1415	1174	909	976	514	1634	971	1507	1415	909	1586	1827
ENSG00000158402.17	4	5	10	2	10	8	3	76	6	5	47	4	12	9	97	8	12	10	24	9	4	1	34	38	8	16	13	18	13	107	3	17	25	6	24	75	10	12	10	2	58	43	4	10	12	11	19	27	6
ENSG00000140451.11	50	60	45	15	50	12	28	282	44	9	265	25	10	15	219	44	82	10	31	39	17	8	100	76	37	52	31	44	9	331	7	25	50	34	70	195	24	29	21	25	144	101	60	11	31	28	110	75	21
ENSG00000263666.1	0	0	0	0	0	0	0	0	0	0	1	0	0	0	0	0	0	0	0	0	1	0	0	1	0	0	0	0	0	0	0	0	0	0	0	1	1	0	0	0	0	0	0	0	1	0	0	0	0
ENSG00000261546.1	4	6	3	6	4	1	3	10	7	1	22	8	3	1	4	1	7	2	6	0	6	0	8	9	11	6	8	6	2	13	0	2	9	1	2	17	5	4	2	4	10	8	5	0	4	6	8	10	1
ENSG00000265727.2	0	2	1	1	2	1	1	4	2	1	2	0	1	4	3	1	0	0	3	1	6	1	2	3	4	2	0	0	2	3	1	0	0	1	4	3	0	2	3	0	0	5	2	0	2	1	2	1	0
ENSG00000222196.2	0	0	0	0	0	0	0	0	0	0	0	0	0	0	0	0	0	0	0	0	0	0	0	0	0	0	0	0	0	0	0	0	0	0	0	0	0	0	0	0	0	0	0	0	0	0	0	0	0
ENSG00000135643.4	497	552	629	433	594	931	479	141	443	589	168	852	284	970	538	510	506	712	597	662	711	629	202	758	569	433	848	567	330	254	391	506	474	696	433	373	519	496	350	642	242	341	362	523	721	469	258	433	611
ENSG00000259687.1	50	46	42	61	136	24	24	28	245	33	38	35	34	28	55	170	197	54	40	58	86	53	100	18	78	30	25	72	27	31	30	9	104	15	22	76	96	125	28	58	46	30	137	29	90	46	39	69	74
ENSG00000241556.1	15	3	15	12	11	15	11	15	9	15	17	11	13	15	15	10	14	16	8	12	13	14	6	10	8	17	9	37	17	13	7	19	11	16	14	6	2	30	15	14	18	17	6	16	11	14	6	16	17
ENSG00000200718.1	0	0	0	0	0	0	0	0	0	0	0	0	0	0	0	0	0	0	0	0	0	0	0	0	0	0	0	0	0	0	0	0	0	0	0	0	0	0	0	0	0	0	0	0	0	0	0	0	0
ENSG00000252358.1	0	0	0	0	0	0	0	0	0	0	0	0	0	0	0	0	0	0	0	0	0	0	0	0	0	0	0	0	0	0	0	0	0	0	0	0	0	0	0	0	0	0	0	0	0	0	0	0	0
ENSG00000185684.11	785	533	1423	632	915	474	1168	340	1127	635	786	522	414	606	374	1351	1060	627	529	836	1061	442	655	736	1007	769	573	612	519	608	296	294	963	435	546	885	649	980	993	567	1022	565	694	751	741	790	624	1062	664
ENSG00000214262.4	0	0	0	0	0	0	0	0	0	0	0	0	0	0	0	0	0	0	0	0	0	0	0	0	0	0	0	0	0	0	0	0	0	0	0	0	0	0	0	0	0	0	0	0	0	0	0	0	0
ENSG00000277701.3	0	1	1	0	1	0	0	1	0	2	1	1	0	0	1	2	1	0	0	1	1	0	2	2	0	0	0	6	0	2	1	1	3	0	1	0	1	0	0	0	1	1	0	0	0	4	0	4	2
ENSG00000221619.2	0	0	0	0	0	0	0	0	0	0	0	0	0	0	0	0	0	0	0	0	0	0	0	0	0	0	0	0	0	0	0	0	0	0	0	0	0	0	0	0	0	0	0	0	0	0	0	0	0
ENSG00000253389.2	0	0	0	0	2	0	2	5	0	1	2	0	0	0	2	0	0	0	1	0	0	0	0	3	0	1	1	0	0	1	0	0	0	0	0	4	0	0	0	2	3	0	1	0	1	0	2	2	1
ENSG00000206192.7	0	1	3	1	0	0	0	3	5	1	2	3	0	0	2	0	0	18	1	0	0	1	12	0	1	0	0	1	0	0	1	0	0	0	0	1	1	0	1	0	2	0	0	1	0	2	3	1	1
ENSG00000275674.1	3	10	12	2	2	4	2	0	7	0	0	3	2	3	0	4	6	6	10	7	10	1	3	5	9	5	7	0	4	0	1	2	4	1	3	4	5	6	9	6	6	2	4	5	4	11	3	7	6
ENSG00000266719.1	0	0	0	0	0	0	0	0	0	0	0	0	0	0	0	0	0	0	0	0	0	0	0	0	0	0	0	0	0	0	0	0	0	0	0	0	0	0	0	0	0	0	0	0	0	0	0	0	0
ENSG00000276242.1	0	0	0	0	1	0	0	0	1	0	0	0	0	0	0	0	0	0	0	0	1	0	0	0	0	0	0	0	0	0	0	0	0	0	0	0	1	0	0	0	0	0	0	0	0	0	0	0	0
ENSG00000252814.1	0	0	0	0	0	0	0	0	0	0	0	0	0	0	0	0	0	0	0	0	0	0	0	0	0	0	0	0	0	0	0	0	0	0	0	0	0	0	0	0	0	0	0	0	0	0	0	0	0
ENSG00000231344.1	4	4	5	4	10	2	4	6	8	4	3	4	6	6	12	4	5	4	5	4	7	5	4	3	8	4	1	12	6	4	0	2	1	5	3	7	3	5	5	10	5	9	5	7	4	1	2	4	1
ENSG00000206967.1	0	0	2	0	1	0	0	2	0	0	0	0	0	0	0	0	0	0	0	0	0	0	2	0	0	0	1	0	0	1	0	0	0	0	0	4	0	0	1	0	2	0	0	0	2	1	1	0	0
ENSG00000265658.4	0	0	0	0	0	0	0	1	0	0	1	0	0	0	0	0	0	0	0	0	0	0	2	0	0	0	1	0	0	1	0	0	0	0	0	0	0	1	0	0	0	0	0	0	0	0	0	0	0
ENSG00000232725.1	12	10	12	2	5	1	14	1	4	9	7	6	13	11	5	7	10	12	1	5	11	0	6	11	8	6	16	8	6	5	5	2	10	7	4	6	1	3	7	5	1	3	6	9	4	9	10	9	9
ENSG00000227138.1	0	0	0	0	0	0	0	0	0	0	0	0	0	0	0	0	0	0	0	0	0	0	0	0	0	0	0	0	0	0	0	0	0	0	0	0	0	0	0	0	0	0	0	0	0	0	0	0	0
ENSG00000264675.1	0	0	1	0	0	0	0	2	1	0	0	0	0	0	0	0	0	0	0	0	0	0	0	1	0	0	1	0	0	1	0	0	0	0	1	0	0	1	0	0	0	1	2	0	0	0	0	0	0
ENSG00000255182.2	109	70	222	37	150	29	181	13	150	41	101	73	44	31	24	173	295	55	31	108	160	67	80	129	124	106	60	127	42	60	18	23	178	73	44	118	29	162	125	80	122	34	90	45	114	176	39	180	136
ENSG00000255510.1	0	0	0	0	0	0	0	0	0	0	0	0	0	0	0	0	0	0	0	0	0	0	0	0	0	0	0	0	0	0	0	0	0	0	0	0	0	0	0	0	0	0	0	0	0	0	0	0	0
ENSG00000280274.1	3	5	4	3	5	4	3	0	5	11	2	1	3	6	4	2	8	1	1	5	3	5	2	4	2	1	2	11	3	5	3	8	3	10	1	7	1	3	7	1	2	8	5	3	5	3	3	1	5
ENSG00000261504.1	45	15	57	29	25	18	20	18	42	23	33	47	9	23	35	27	32	30	19	48	31	26	27	31	30	22	46	57	12	27	18	20	31	43	26	32	37	32	24	12	43	16	24	18	24	25	48	52	25
ENSG00000224340.1	1	1	0	0	0	0	1	1	1	1	0	0	0	0	0	0	1	1	0	0	0	1	1	0	0	0	1	1	0	1	0	0	1	0	1	0	0	1	1	0	0	1	0	0	4	0	1	0	1
ENSG00000259186.1	0	0	0	0	1	0	0	0	1	0	0	3	1	0	0	2	1	1	0	1	2	0	0	0	0	2	1	0	0	1	0	0	0	0	1	1	0	0	2	0	1	1	1	0	0	0	0	2	1
ENSG00000271746.1	0	0	0	0	0	0	0	0	0	0	0	0	0	0	0	0	0	0	0	0	0	0	0	0	0	0	0	0	0	0	0	0	0	0	0	0	0	0	0	0	0	0	0	0	0	0	0	0	0
ENSG00000256452.1	5	2	14	1	5	2	12	1	4	2	7	2	0	5	0	5	5	5	5	7	7	1	0	4	6	8	5	2	0	1	1	1	8	0	2	5	3	5	7	1	9	2	3	1	3	5	2	7	4
ENSG00000235524.1	0	0	0	0	0	0	0	0	0	0	0	0	1	0	0	0	0	0	0	0	0	3	0	0	0	1	0	0	0	0	0	0	0	0	0	0	0	0	1	0	0	0	0	0	0	0	0	0	0
ENSG00000249882.1	0	0	0	0	0	0	0	0	0	0	0	0	0	0	0	0	0	0	0	0	0	0	0	0	0	0	0	0	0	0	0	0	0	0	0	0	0	0	0	0	0	0	0	0	0	0	0	0	0
ENSG00000261976.2	0	0	0	0	0	0	0	0	0	0	0	0	0	0	0	0	0	0	0	0	0	0	0	0	0	0	0	0	0	0	0	0	0	0	0	0	0	0	0	0	0	0	0	0	0	0	0	0	0
ENSG00000243199.1	210	310	253	263	227	221	192	209	308	301	221	307	154	329	254	221	316	258	266	326	270	167	123	269	143	181	271	259	373	243	167	201	192	289	266	291	199	271	320	223	158	221	255	304	263	193	335	295	227
ENSG00000229547.4	3	6	2	0	0	0	0	0	3	0	2	1	1	0	0	1	0	0	0	1	1	2	0	1	1	1	0	0	0	0	0	0	2	0	0	0	1	0	0	0	1	0	1	1	2	0	0	0	0
ENSG00000213625.7	10859	10187	10012	8765	9082	8897	8037	1436	9193	10405	6605	10046	6341	12769	3871	9126	11655	10657	8366	8767	9818	4387	7166	10622	9749	9415	11670	5932	8373	6944	7689	6523	10139	4488	8461	10184	9903	10185	10011	6998	7246	5070	9109	8965	9339	8442	6773	11138	10750
ENSG00000117450.12	37819	35452	38408	30243	31490	43265	23330	9291	33921	41075	25799	55366	29102	52959	52455	38296	41267	33428	29186	40557	49903	49948	23719	31545	42549	36011	29776	28251	37584	25658	23604	22168	25298	33792	23948	32235	22442	40021	45182	32978	23059	17404	25819	39440	33085	19859	43647	44139	23768
ENSG00000169877.8	3	9	1	2	2	0	8	10	5	1	3	4	5	1	0	2	2	2	0	8	0	4	0	1	4	7	4	17	3	1	1	3	2	2	1	1	2	2	2	2	1	2	1	0	0	0	4	2	0
ENSG00000268120.1	0	0	0	0	0	0	0	0	0	0	0	0	0	0	0	0	0	0	0	0	0	0	0	0	0	0	0	0	0	0	0	0	0	0	0	0	0	0	0	0	0	0	0	0	0	0	0	0	0
ENSG00000179611.3	15	11	20	16	9	24	16	11	25	12	35	10	27	25	23	22	26	15	29	13	18	5	22	34	23	22	22	13	20	41	10	23	17	11	46	23	19	20	21	23	22	51	30	20	21	17	23	34	10
ENSG00000229458.2	0	0	0	0	0	0	0	0	1	0	0	0	0	0	0	0	0	0	0	0	0	0	0	0	0	0	0	0	0	0	1	0	0	1	0	0	0	0	0	0	0	0	0	0	0	0	0	0	0
ENSG00000248866.1	193	283	214	150	154	142	169	25	150	157	116	240	136	261	47	260	160	197	200	106	220	64	114	223	182	109	238	93	137	125	155	103	212	75	125	230	170	163	230	121	149	98	136	122	181	189	113	256	170
ENSG00000152904.10	3270	3223	2910	2222	2625	2935	2249	943	3163	3384	2154	2849	2067	3968	2223	3178	3156	3015	2587	3099	2765	2127	2351	2859	3081	2547	3835	2525	2494	2239	2176	2192	2543	2240	2509	2859	2656	3476	3392	2238	2182	1597	2458	3046	2630	2123	2511	3390	2652
ENSG00000130054.4	4009	4830	3298	1533	1997	1226	2656	261	4790	3948	1312	3670	4653	5601	1138	5523	1717	4089	3842	3301	2727	758	1691	2716	7047	1361	4481	2793	5642	1398	3017	1909	2504	3666	2427	1701	1508	4460	2073	3159	1496	2603	2245	3070	3263	3810	2225	4111	3436
ENSG00000232360.1	0	1	6	0	1	0	1	1	1	0	3	1	0	1	0	2	3	1	4	1	2	0	0	2	0	0	0	0	0	0	0	1	0	0	1	1	2	0	3	0	1	1	0	0	3	2	0	1	0
ENSG00000279771.1	2	3	3	0	5	1	3	1	0	3	2	2	0	3	1	1	4	1	1	1	1	0	4	3	0	0	1	0	1	3	0	1	3	0	0	2	2	3	0	1	2	1	0	1	5	4	2	1	0
ENSG00000261731.2	0	0	0	0	0	0	0	0	0	0	0	0	0	0	0	0	0	0	0	0	0	0	0	0	0	0	0	0	0	0	0	0	0	0	0	0	0	0	0	0	0	0	0	0	0	0	0	0	0
ENSG00000086967.9	2	37	50	52	35	16	6	79	240	1	42	3	57	12	142	198	69	7	121	67	17	4	145	185	373	42	70	37	6	404	3	119	289	6	132	112	123	20	41	80	107	200	73	26	167	37	232	190	12
ENSG00000252412.1	2	2	5	6	2	2	11	0	5	1	4	2	4	3	0	5	6	6	3	6	4	1	1	8	1	6	11	1	1	0	1	0	5	5	1	1	1	4	5	1	5	1	1	8	5	8	2	13	2
ENSG00000211875.1	0	0	0	0	0	0	0	0	0	0	3	0	0	0	0	0	0	0	0	0	0	0	0	0	0	0	0	0	0	1	0	0	0	0	0	3	1	0	0	0	0	3	0	0	0	0	0	0	0
ENSG00000233285.1	0	0	0	0	0	0	0	0	0	0	0	0	0	0	0	0	0	0	0	0	0	0	0	0	0	0	0	0	0	0	0	0	0	0	0	0	0	0	0	0	0	0	0	0	0	0	0	0	0
ENSG00000213461.3	0	0	0	0	1	0	0	4	0	0	0	0	0	0	1	0	0	0	2	1	0	0	0	1	0	0	0	0	0	2	0	3	0	1	0	0	0	0	0	1	0	5	1	2	0	1	0	0	2
ENSG00000281596.1	0	0	0	0	0	0	0	0	0	0	0	0	0	0	0	0	0	0	0	0	0	0	0	0	0	0	0	0	0	0	0	0	0	0	0	0	0	0	0	0	0	0	0	0	0	0	0	0	0
ENSG00000259934.1	0	0	0	0	0	0	0	0	0	0	0	0	0	0	0	0	0	0	0	0	0	0	0	0	0	0	0	0	0	0	0	0	0	0	0	0	0	0	0	0	0	0	0	0	0	0	0	0	0
ENSG00000249876.1	0	2	2	1	0	0	0	0	0	1	0	0	0	0	0	0	0	0	0	0	2	0	0	0	0	0	0	1	0	0	0	0	0	0	1	1	0	0	0	0	0	0	0	0	0	0	0	1	1
ENSG00000138688.14	9760	11739	9092	9448	8997	8709	9843	955	10582	7750	5813	9033	8906	13661	2024	10169	11982	15392	9784	5960	9598	2540	8456	14256	10247	8823	12251	4005	8449	7283	8512	4768	12173	3342	8424	15089	12083	11730	9374	5017	8687	5622	10118	6143	9390	11451	4968	12279	13918
ENSG00000163218.13	0	0	0	0	0	1	0	2	0	0	1	1	0	0	1	0	0	0	0	0	0	0	0	1	0	0	0	0	0	6	0	1	0	0	2	0	0	0	0	0	3	3	0	0	0	0	1	0	0
ENSG00000269971.1	26	7	25	7	27	5	36	18	19	17	2	29	6	1	34	15	9	54	16	12	13	11	3	7	2	16	1	30	27	4	11	3	26	7	3	4	7	9	2	23	16	10	20	5	5	14	7	12	31
ENSG00000248231.1	0	2	0	0	0	0	0	0	0	1	0	0	1	0	0	0	0	0	0	0	1	0	1	1	0	0	0	0	0	0	0	0	1	0	0	0	0	0	0	0	0	1	0	1	1	0	0	0	0
ENSG00000250558.1	0	0	0	0	0	0	0	0	0	0	0	0	0	0	0	0	0	0	0	0	0	0	0	0	0	0	0	0	0	0	0	0	0	0	0	0	0	0	0	0	0	0	0	0	0	0	0	0	0
ENSG00000253743.1	0	2	1	0	1	0	0	3	0	0	0	0	0	0	0	0	0	0	0	0	0	0	0	0	0	0	0	0	0	0	0	0	0	0	0	0	0	0	0	0	1	0	0	0	0	0	0	0	0
ENSG00000225762.1	7	6	18	6	9	2	14	3	8	7	8	5	0	5	1	4	3	9	3	7	5	9	1	8	4	8	6	7	4	7	5	4	6	5	4	11	6	9	9	1	8	3	2	4	7	4	5	10	2
ENSG00000207435.1	0	0	0	0	0	0	0	0	0	0	0	0	0	0	0	0	0	2	0	0	0	0	0	0	0	0	1	0	0	0	0	0	0	0	0	0	0	0	0	0	0	0	0	0	0	0	0	0	0
ENSG00000249541.1	0	3	0	1	0	0	0	0	0	0	0	0	1	0	0	1	1	0	0	0	0	0	0	0	2	0	0	0	0	1	0	2	0	1	2	0	1	0	0	1	0	1	0	2	1	0	0	3	1
ENSG00000214354.3	0	0	0	0	1	0	1	0	0	1	0	0	0	1	0	1	0	0	2	0	0	0	1	1	0	0	0	0	0	0	0	0	1	0	0	0	0	0	0	0	1	0	0	0	0	0	0	0	0
ENSG00000240661.1	0	1	1	2	0	2	1	0	1	1	0	1	0	0	0	3	0	0	0	0	0	0	0	2	37	1	1	0	0	1	0	0	2	1	0	0	0	0	1	0	0	2	44	0	1	2	0	2	0
ENSG00000108688.10	0	8	2	0	2	0	0	0	1	0	6	0	1	0	15	8	4	1	1	0	0	0	25	17	0	0	0	0	1	15	1	0	1	0	1	6	4	3	1	0	1	2	8	2	4	6	5	9	2
ENSG00000146242.7	1565	1535	2691	1403	2059	1683	1319	314	1893	1557	1242	1103	993	1907	605	1919	2533	1341	1077	1549	1585	705	1455	1715	2271	1186	2310	693	872	996	881	813	2346	1736	1269	1524	1995	1890	1349	1575	1185	986	2160	1269	1397	1660	1243	1941	1638
ENSG00000232874.1	15	8	52	1	23	16	30	3	2	17	21	26	1	17	38	6	8	13	10	22	15	7	5	35	16	7	17	9	7	18	6	8	15	56	11	9	1	27	39	11	5	5	4	27	20	11	5	13	3
ENSG00000154370.12	1155	1390	1433	1038	965	1184	962	502	1609	1520	1351	1110	937	1892	1526	1386	1593	1291	900	1194	1453	867	738	1363	2130	1191	1467	1213	1081	1291	491	1084	1463	1237	1163	951	900	1521	1188	1335	1167	1025	887	1460	1246	997	1582	1634	1201
ENSG00000265113.1	1	2	2	0	2	0	1	4	1	1	1	0	0	0	2	0	1	0	0	0	1	0	0	0	3	1	1	0	0	1	1	0	2	0	0	0	0	0	0	0	0	2	1	1	0	1	0	1	0
ENSG00000261244.1	0	0	0	0	2	0	0	0	0	1	0	0	1	0	0	0	0	1	0	0	1	1	0	2	1	0	0	0	0	0	0	1	0	0	0	0	1	0	0	0	0	0	1	0	0	0	0	0	0
ENSG00000158077.4	27	26	26	49	17	6	31	5	36	16	20	37	8	39	0	23	37	39	39	23	11	3	16	25	37	10	46	7	24	9	44	9	54	4	20	47	52	20	25	9	28	11	24	17	16	69	12	42	61
ENSG00000251917.1	0	0	0	0	0	0	0	0	0	0	0	0	0	0	0	0	0	0	0	0	0	0	0	0	0	0	0	0	0	0	0	0	0	0	0	0	0	0	0	0	0	0	0	0	0	0	0	0	0
ENSG00000136928.4	754	842	1513	763	643	983	279	153	778	739	357	867	1046	680	207	1019	1130	1413	835	634	1061	162	1368	651	1058	197	1478	519	668	561	806	452	800	379	921	706	780	660	1134	333	750	371	664	313	1477	1038	654	1261	604
ENSG00000216097.3	0	0	0	0	0	0	0	0	0	0	0	0	0	0	0	0	0	0	0	0	0	0	0	0	0	0	0	0	0	0	0	0	0	0	0	0	0	0	0	0	0	0	0	0	0	0	0	0	0
ENSG00000202103.1	0	0	0	0	0	0	0	0	0	0	0	0	0	0	0	0	1	0	0	0	0	0	0	0	0	0	0	0	0	0	0	0	0	0	0	0	0	0	0	0	0	0	0	0	0	0	0	0	0
ENSG00000258858.1	0	0	0	0	2	1	0	1	0	0	0	0	0	0	0	0	1	0	0	0	0	0	1	0	0	0	0	0	0	1	0	0	0	0	0	2	0	0	0	0	0	0	3	0	1	1	0	0	0
ENSG00000261615.5	0	0	1	0	4	0	0	1	3	0	0	0	0	1	0	0	0	0	0	2	0	0	0	0	0	0	1	0	0	0	0	0	0	0	0	0	0	2	1	0	0	0	1	0	1	0	0	0	0
ENSG00000231768.1	316	78	348	96	148	51	124	23	152	141	134	117	22	83	23	108	136	204	141	215	117	28	52	119	169	100	118	155	37	51	37	56	240	130	168	59	143	175	58	213	49	67	298	50	179	939	44	113	99
ENSG00000132005.7	1623	2126	2681	1723	2228	1696	1785	321	2699	1625	2028	2325	1627	3554	1017	2513	2768	2249	1488	1647	1899	1074	2206	2768	3539	1199	2476	1564	2183	1828	674	1333	2119	1179	1653	2113	1805	2385	1619	1650	1596	1275	3421	1672	2040	2324	1916	3215	2027
ENSG00000227705.1	0	1	2	0	6	0	0	10	1	0	1	0	0	1	4	0	2	0	0	0	2	1	2	1	0	4	0	0	0	3	0	0	0	0	2	0	0	0	2	1	2	2	0	1	1	0	1	1	0
ENSG00000259100.1	2	6	14	2	5	2	7	6	11	9	10	12	7	8	5	8	6	6	13	3	3	3	3	15	8	11	17	10	8	3	4	3	12	0	9	6	7	9	12	3	7	3	8	3	11	10	3	15	2
ENSG00000170689.9	0	1	3	2	2	0	0	2	2	1	11	0	0	4	4	0	4	3	0	1	1	0	4	17	0	5	0	2	1	10	2	14	1	0	7	10	0	1	0	0	1	6	2	1	0	0	4	11	0
ENSG00000127324.7	358	346	111	49	475	105	103	18	125	374	61	88	9	46	162	238	166	282	71	60	120	62	154	198	175	211	609	710	39	139	21	262	335	143	167	64	150	145	252	323	114	108	141	57	440	75	248	124	150
ENSG00000196406.4	0	0	0	0	0	0	0	0	0	2	0	0	0	0	0	0	0	0	0	0	0	0	0	0	0	0	0	0	0	0	0	0	0	0	0	0	0	0	0	0	0	0	0	0	0	0	0	0	0
ENSG00000237475.2	1	0	0	0	0	0	0	0	0	0	1	0	0	0	0	0	0	0	0	0	0	1	0	0	0	0	0	0	0	0	0	0	0	0	1	0	0	0	0	0	0	0	0	1	0	0	1	0	0
ENSG00000225263.1	0	0	0	0	0	0	0	0	1	0	0	0	0	0	0	0	0	2	0	0	0	0	0	0	0	0	0	0	0	0	0	0	0	0	0	0	0	0	0	0	0	0	0	0	0	1	0	0	0
ENSG00000197863.7	555	533	593	573	316	500	528	89	529	511	314	496	342	854	245	457	342	683	503	443	592	215	198	655	615	454	734	284	418	386	438	277	474	353	527	530	460	659	625	345	391	349	244	420	475	570	383	637	520
ENSG00000253425.2	0	0	0	0	0	0	0	0	0	0	0	0	0	0	0	0	0	0	0	0	0	0	0	0	0	0	0	0	0	0	0	0	0	0	0	0	0	0	0	0	0	0	0	0	0	0	0	0	0
ENSG00000166257.7	706	554	671	397	724	689	848	66	495	741	505	774	368	850	191	618	936	891	366	959	808	224	493	918	920	768	1377	733	445	215	497	490	514	446	519	643	821	904	691	335	423	410	517	465	825	703	449	802	498
ENSG00000266524.2	2780	848	859	414	1636	235	1822	51	382	1123	402	611	1067	332	471	917	1065	939	348	701	1317	116	953	534	3003	761	1779	834	652	313	472	323	1850	726	533	309	1347	572	718	533	1403	225	490	1128	836	495	441	1415	613
ENSG00000263321.1	1	2	7	0	4	1	14	0	7	1	5	1	1	1	5	6	12	3	2	7	8	1	0	3	4	4	7	1	0	4	1	1	6	3	2	7	3	4	2	0	6	0	0	1	3	3	1	4	9
ENSG00000257604.1	1	0	7	0	3	2	1	5	10	2	0	2	1	2	9	2	5	1	2	4	1	1	1	4	5	3	3	10	1	3	0	1	2	0	2	1	1	3	2	0	3	2	4	2	8	1	1	2	2
ENSG00000224300.1	0	0	0	0	0	0	0	0	0	0	0	0	0	0	0	0	0	0	0	0	0	0	0	0	0	0	0	0	0	0	0	0	0	0	0	0	0	0	0	0	0	0	0	0	1	0	0	0	0
ENSG00000225839.2	0	0	0	0	0	0	0	0	1	0	0	0	0	1	0	1	1	1	0	0	1	1	0	3	0	0	1	0	0	1	0	0	2	0	0	0	1	0	0	0	0	1	0	0	0	2	0	2	1
ENSG00000256040.2	0	0	0	0	0	0	0	0	0	0	0	0	0	0	0	0	0	0	0	0	0	0	0	0	0	0	0	0	0	0	0	0	0	0	0	0	0	0	0	0	0	0	0	0	0	0	0	0	0
ENSG00000252619.1	0	0	1	0	0	0	0	1	0	0	0	0	0	0	2	0	0	0	0	0	0	0	0	0	0	0	0	0	0	0	0	0	0	0	0	0	0	0	0	0	0	0	0	0	0	0	1	1	0
ENSG00000143552.8	325	7	18	6	13	19	18	13	8	10	8	8	9	20	10	17	25	8	18	10	358	4	14	20	25	15	16	1	4	159	6	8	27	7	15	16	314	23	24	5	17	13	17	8	14	10	178	11	16
ENSG00000278935.1	0	1	0	1	1	1	2	0	1	0	1	0	1	0	0	0	0	2	0	0	1	0	0	0	0	0	2	2	1	1	0	0	0	1	0	0	0	0	5	0	0	1	0	0	2	1	0	0	0
ENSG00000225399.4	43	32	41	24	27	15	49	14	17	36	25	32	12	49	49	39	29	44	45	41	26	11	9	46	58	18	59	62	28	24	22	35	38	34	19	25	25	19	44	25	33	8	30	23	46	58	17	42	25
ENSG00000252445.1	0	0	0	0	0	0	0	0	0	0	0	0	0	0	0	0	0	0	0	0	0	0	0	0	0	0	0	0	0	0	0	0	0	0	0	0	0	0	0	0	0	0	0	0	0	0	0	0	0
ENSG00000085662.12	4777	7309	4217	2641	3219	4066	2669	2704	5487	5066	3655	5399	3943	5494	4329	4066	4256	3298	2892	4242	4270	1909	3718	4020	5267	3465	5459	2916	2770	3235	1972	4587	3489	4864	3807	3343	2902	5258	3341	3251	3028	3182	3392	3597	4224	3423	4075	3694	4956
ENSG00000163872.14	2476	3377	3362	2714	3148	1881	2674	840	3547	2484	2533	3496	2249	4675	1379	3475	4008	4446	2809	2329	3601	1019	2702	4941	4167	2338	4076	1578	3239	2977	2268	2557	3172	1543	3073	3825	3513	3542	2847	2114	2612	2127	2691	2325	3120	3716	2531	3822	4078
ENSG00000273932.1	0	0	1	0	0	0	1	0	0	0	0	0	0	0	0	0	0	0	0	0	0	0	0	0	0	0	0	3	1	0	0	0	0	0	0	0	0	0	1	0	0	0	0	0	0	0	0	0	1
ENSG00000134508.11	2098	4014	2671	2410	1913	1762	1845	279	2317	1968	2053	3381	1275	4132	1862	2097	2446	4775	2083	2313	2817	1265	1406	3514	4168	1088	3094	1917	3434	2082	2956	2087	2142	2088	2405	3086	2430	2652	1958	1396	1376	1229	2445	1559	3010	2677	1679	3125	3179
ENSG00000238447.1	0	0	0	0	0	0	0	0	0	0	1	0	1	0	0	0	0	0	0	0	0	0	0	0	0	1	0	0	0	1	0	0	0	0	0	0	0	0	1	0	0	0	0	0	0	0	0	0	0
ENSG00000240993.3	0	0	1	0	0	0	0	1	0	0	0	3	0	0	2	1	2	0	0	0	0	0	0	0	0	0	0	0	0	0	0	0	2	0	2	2	1	0	1	1	0	0	2	0	1	2	0	0	0
ENSG00000200683.1	1	0	0	1	1	0	1	1	2	0	0	0	0	0	0	0	0	0	0	0	0	0	0	2	1	0	0	0	0	1	0	0	0	1	0	2	0	0	1	0	1	0	0	0	0	0	0	0	0
ENSG00000236137.1	28	21	20	19	30	19	22	10	25	33	32	22	24	44	28	45	33	32	34	40	30	9	13	23	28	17	49	33	15	12	13	22	46	28	15	17	22	23	39	23	29	15	18	14	28	27	23	35	37
ENSG00000280106.1	92	115	128	90	43	110	58	25	71	89	83	120	72	131	104	32	84	75	65	150	91	50	30	106	93	98	152	229	55	87	115	133	75	80	138	78	47	128	61	58	87	62	41	110	105	71	115	120	31
ENSG00000222051.1	2	2	3	3	3	4	2	0	5	1	3	2	4	3	0	5	6	3	2	1	5	1	3	6	2	1	3	0	4	1	2	1	3	3	4	7	3	2	2	0	2	0	0	2	2	5	0	6	3
ENSG00000230968.1	0	0	0	0	0	0	0	0	0	0	0	0	0	0	0	0	0	0	0	0	0	0	0	0	0	0	0	0	0	0	0	0	0	0	0	0	0	0	0	0	0	0	0	0	0	0	1	0	0
ENSG00000249098.1	0	1	0	0	0	0	0	0	0	0	0	0	1	1	0	0	2	0	0	1	0	0	0	1	1	1	0	2	0	0	0	0	1	0	1	0	0	0	0	1	0	0	0	0	0	0	0	0	0
ENSG00000109736.13	3772	4029	5217	3339	3992	3940	3978	1708	4810	4030	3346	4630	3011	3930	5242	4387	5395	4135	2005	5358	6020	3073	3171	4118	6176	3094	3260	3752	4547	2922	1098	2743	3766	4361	2741	3448	2400	4641	2972	3089	3120	2633	3598	3323	4666	3048	4637	5101	4319
ENSG00000109163.6	7	15	35	16	11	12	28	5	7	10	10	15	15	29	1	24	7	13	28	24	21	1	14	23	23	16	22	6	3	28	13	8	8	7	13	12	10	17	20	6	24	5	3	9	17	35	3	36	12
ENSG00000187048.11	6	2	3	1	6	3	3	0	2	8	3	4	4	80	3	1	15	3	3	2	3	0	4	2	11	3	5	2	2	5	5	3	3	2	2	2	1	0	4	7	2	1	6	5	8	4	1	2	6
ENSG00000241832.1	0	0	1	0	0	0	0	0	0	0	0	0	0	0	0	0	0	2	0	0	3	0	1	1	0	0	0	1	0	0	0	0	0	0	0	1	0	0	0	0	0	0	0	0	1	0	0	1	0
ENSG00000151014.5	304	337	164	184	249	198	110	98	440	352	274	267	535	380	92	346	520	176	119	219	255	77	685	213	237	261	174	73	186	206	98	103	371	95	182	429	336	143	250	280	317	133	509	341	119	274	191	255	197
ENSG00000203492.3	0	0	0	0	0	0	0	0	0	0	0	0	0	0	0	0	0	0	0	0	0	0	6	0	0	0	0	0	0	0	0	0	0	0	0	0	0	0	0	0	0	0	0	0	0	0	0	0	0
ENSG00000173372.15	1813	2346	1337	666	1504	550	693	10114	1608	1027	5177	619	854	915	15089	1447	1328	1095	710	987	755	502	4280	5815	1553	3148	2462	5614	342	8899	652	2452	2781	1830	5501	1562	1227	2000	1314	780	3210	5699	3685	1037	1459	543	9562	2833	622
ENSG00000275716.1	0	0	0	0	0	0	0	0	0	0	0	0	0	0	0	0	0	0	0	0	0	0	0	0	0	0	0	0	0	0	0	0	0	0	0	0	0	0	0	0	0	0	0	0	0	0	0	0	0
ENSG00000260444.1	0	0	0	0	0	0	0	0	0	0	0	0	0	0	0	0	0	0	0	0	0	0	0	0	0	0	0	0	0	0	0	0	0	0	0	0	0	0	0	0	0	0	0	0	0	0	0	0	0
ENSG00000238287.1	81	91	101	31	86	36	46	22	64	61	38	82	10	82	85	109	14	75	37	66	56	33	20	52	53	32	67	40	45	28	8	9	41	111	35	43	46	67	53	81	56	21	44	31	45	92	46	94	54
ENSG00000166148.3	2627	2861	3504	1448	2203	669	1537	90	2008	1467	750	2716	2336	2646	248	3075	2581	3776	3074	3252	2272	1005	1085	3941	2159	1513	2912	1526	1090	1666	5904	1950	1839	828	1995	1860	1833	1708	1589	2335	2180	1032	2131	1296	2395	3059	1279	5218	1888
ENSG00000206817.1	0	3	5	0	3	1	0	0	4	4	0	0	0	0	0	0	0	0	2	2	1	0	0	1	1	0	0	0	2	0	2	2	0	5	0	1	0	2	4	2	0	1	1	1	1	3	1	4	3
ENSG00000224107.4	0	0	0	0	0	0	0	0	0	0	0	0	0	0	0	0	0	0	0	0	0	0	0	0	0	2	0	0	0	0	0	0	0	0	0	0	0	0	0	0	0	1	0	0	3	0	0	0	0
ENSG00000236472.1	1	0	0	0	0	0	0	0	0	2	0	0	1	0	0	0	1	2	0	0	0	0	0	1	0	1	2	0	0	1	1	0	0	0	0	2	0	1	1	1	0	1	0	0	1	1	3	1	0
ENSG00000271395.1	0	0	0	0	0	0	0	0	0	0	0	0	0	0	0	0	0	0	0	0	0	0	0	0	0	0	0	0	0	0	0	0	0	0	0	0	0	0	0	0	0	0	0	0	0	0	0	0	0
ENSG00000225911.1	0	0	0	0	0	0	0	0	0	0	0	0	0	0	0	0	0	0	0	0	1	0	0	0	0	0	0	0	0	0	0	0	0	0	0	0	0	0	0	0	0	0	0	0	0	0	0	0	0
ENSG00000006453.12	2699	3318	2967	2880	2706	3223	2542	390	3224	2532	1597	3663	2180	4392	2091	2737	3493	2948	2064	2620	3201	2524	1797	3143	3409	1861	3079	1546	2790	1856	1813	1918	3497	2564	1880	3100	2572	3911	2695	1966	1744	1246	2187	2087	2820	3165	2078	3387	2350
ENSG00000235142.6	53	93	124	39	84	58	41	30	97	57	41	52	39	124	22	79	145	25	46	84	60	35	37	79	79	44	41	63	37	47	42	22	81	53	42	108	82	90	61	58	84	40	49	57	70	85	46	79	43
ENSG00000142606.14	142	59	84	72	49	33	85	14	130	100	60	53	82	121	16	82	97	46	53	86	76	32	24	166	167	43	227	65	66	61	39	85	65	83	48	97	77	272	74	158	108	60	38	164	64	163	89	206	108
ENSG00000047621.10	1179	1367	1120	962	860	879	989	427	1154	1126	971	1030	818	1367	723	1400	1325	808	780	1092	1063	547	981	1289	977	1009	1268	711	862	944	843	733	1094	716	1000	1379	1103	1285	1162	921	984	811	978	999	938	946	878	1292	1052
ENSG00000099821.12	2179	2643	3160	2204	2109	1995	2081	1374	3046	2152	2587	2786	1627	3665	3002	2698	2929	2334	1425	2565	3036	1557	1988	2535	3795	2110	2681	2021	2010	2016	746	1732	2469	2445	2204	2162	2200	3396	1991	2488	2313	1916	2085	2570	2542	2216	3149	2781	2092
ENSG00000199082.1	1	3	0	1	2	2	1	23	0	0	4	3	0	1	1	0	1	1	2	0	0	0	2	2	1	2	0	0	0	2	0	3	1	0	6	2	1	0	0	0	6	0	2	2	3	1	3	2	0
ENSG00000147533.15	3255	3485	3151	2661	2390	2909	2158	982	2934	3023	2593	3170	2241	4254	2077	2960	3403	3140	2686	3081	2972	1713	2081	3239	2874	2499	3552	2317	2689	2509	2423	2268	2933	1870	3113	3158	2782	3482	3020	2323	2461	2101	2975	2775	2686	2353	2649	3245	2864
ENSG00000200085.1	0	0	0	0	0	0	0	0	0	0	0	1	0	2	0	0	0	0	0	0	0	0	1	0	1	0	0	0	0	0	1	0	0	0	0	0	0	0	0	0	0	0	0	1	0	1	0	0	0
ENSG00000236545.1	0	1	1	0	2	0	1	2	0	1	1	0	1	2	0	3	5	1	0	1	2	0	1	3	0	1	1	0	1	5	0	0	1	3	1	0	1	4	2	0	1	3	0	1	1	0	1	0	0
ENSG00000222615.1	0	0	0	0	0	0	0	0	0	0	0	0	0	0	0	0	0	0	0	0	0	0	0	0	0	0	0	0	0	0	0	0	0	0	0	0	0	0	0	0	0	0	0	0	0	0	0	0	0
ENSG00000226064.1	0	0	0	0	0	0	0	0	0	0	0	0	0	0	0	0	0	0	0	0	0	0	0	0	0	0	0	0	0	0	0	0	0	0	0	0	0	0	0	0	0	0	0	0	0	0	0	0	0
ENSG00000060718.17	17	8	15	32	32	5	42	10	27	6	2	12	16	25	9	23	17	24	12	8	20	3	277	18	17	6	30	10	5	4	19	9	23	0	5	40	221	14	28	3	32	12	30	19	28	4	4	9	97
ENSG00000228800.1	5	4	3	1	2	3	1	6	3	4	8	2	2	6	5	0	4	5	2	4	2	1	2	1	2	2	1	5	0	4	1	1	5	4	1	3	1	3	5	2	9	2	3	2	3	7	0	6	1
ENSG00000241369.4	0	1	1	0	0	0	0	5	1	0	0	0	0	0	0	0	0	0	0	0	0	1	0	0	0	2	0	0	0	3	1	0	0	0	0	0	0	0	0	1	1	0	0	0	3	0	0	1	0
ENSG00000146085.7	4731	4810	3800	3485	3527	4110	3007	551	3731	4038	2061	4404	2929	6344	1332	4516	4207	3827	3284	3259	3613	1964	3029	4039	3893	2683	5038	1509	3034	2464	2773	2702	3488	2241	2919	4182	4164	5112	3873	3127	2620	2190	3806	3415	3166	3620	2803	3878	4018
ENSG00000197893.12	0	1	2	0	3	1	0	1	2	1	0	0	0	2	1	1	0	0	0	0	1	10	0	0	841	2	1	0	0	0	1	0	0	2	0	0	0	0	0	1479	1	0	0	3	1	1	0	2	2
ENSG00000106477.17	1226	1059	1059	746	739	739	664	390	999	813	740	926	903	1475	385	959	947	740	692	721	800	398	964	971	913	889	1146	394	764	633	594	671	819	692	697	780	883	1169	926	630	902	577	723	1030	754	800	778	1012	663
ENSG00000232273.1	4	5	1	1	4	2	0	4	2	3	3	1	3	3	4	7	10	5	2	0	5	3	3	6	7	1	5	4	1	4	5	3	4	0	6	2	3	3	5	5	2	8	4	1	5	2	2	4	9
ENSG00000241420.3	0	0	0	0	0	0	0	0	0	0	0	0	0	0	0	0	0	0	0	0	1	0	0	0	0	0	0	0	0	0	0	0	0	0	1	0	0	1	0	0	0	0	1	0	0	0	0	1	0
ENSG00000213247.3	0	0	0	0	0	0	1	0	0	0	0	0	0	0	0	0	0	1	0	0	0	0	0	1	0	0	0	0	0	0	0	1	0	0	0	0	1	0	1	0	0	0	0	0	1	0	0	2	0
ENSG00000263753.5	2612	2740	3692	2146	2484	2232	2278	761	2599	3150	2230	2524	2222	2996	1470	3066	3129	2235	2174	2541	2820	1326	1692	2419	3083	2666	3092	1435	2107	1313	2157	1451	2971	1954	2059	2910	2878	2463	3028	2097	2273	1504	2028	2397	2189	2872	1930	3006	2504
ENSG00000235437.6	3030	3193	4585	2422	3220	2605	3170	357	3966	2842	2351	3492	2963	4996	870	4114	3906	3761	2850	3382	3580	1355	2009	4264	4484	2397	4316	3589	2623	2021	2607	2078	3683	2031	2568	3069	2744	3992	3588	2442	2204	1774	2830	2541	3528	4330	2157	4381	3374
ENSG00000267711.1	11	22	17	21	13	5	7	0	14	8	9	11	7	19	1	9	18	16	15	19	11	7	7	27	21	10	18	25	4	8	26	6	19	4	10	4	14	15	11	5	10	8	12	7	18	16	7	26	9
ENSG00000229153.4	9	15	9	7	13	5	11	29	12	3	27	11	3	3	17	6	59	6	6	3	7	1	9	13	3	13	8	5	5	17	3	6	18	1	23	13	12	10	5	6	14	21	12	4	9	11	17	8	4
ENSG00000242094.1	1	6	6	3	2	5	2	3	3	1	1	3	1	2	1	1	5	0	3	1	5	4	2	5	3	1	3	8	1	1	5	2	7	0	6	2	0	0	2	0	5	2	9	0	4	7	0	4	5
ENSG00000213013.4	12	14	34	14	15	14	14	1	19	28	10	18	11	43	4	15	37	22	14	24	18	6	11	21	27	24	32	5	21	13	16	12	11	23	6	13	6	38	15	6	8	18	13	10	27	26	26	26	25
ENSG00000129667.11	1053	1507	1417	862	983	786	990	974	1310	843	2367	1002	979	1541	1061	1281	1537	1555	949	1186	1128	492	1704	1833	1906	1505	1151	1052	1179	2310	522	1072	1198	736	1502	2434	952	1215	1048	752	1767	1717	1624	1239	1211	990	2299	1646	1220
ENSG00000196114.3	0	0	3	1	6	1	2	2	2	2	1	1	0	3	6	2	11	2	4	3	2	2	2	4	8	3	1	1	0	2	0	2	2	2	0	1	0	0	6	2	3	2	4	1	2	4	4	2	3
ENSG00000225544.1	3	1	1	2	1	0	1	0	1	1	2	2	2	2	0	5	1	5	1	2	2	0	59	3	4	1	1	0	4	1	0	1	2	2	0	3	65	5	6	2	2	2	0	3	3	4	3	2	1
ENSG00000227883.1	0	0	0	0	2	0	0	0	0	0	0	0	0	0	0	0	0	0	0	0	0	0	0	0	0	1	0	0	0	0	0	0	0	0	0	0	0	0	0	0	1	1	0	0	1	0	1	0	0
ENSG00000142538.1	0	0	0	0	0	0	0	0	0	0	0	0	0	0	0	0	0	0	0	0	0	2	1	0	0	0	0	0	0	0	0	0	0	0	0	0	0	1	0	0	0	0	0	0	0	0	0	0	0
ENSG00000226240.1	0	0	0	0	0	0	0	0	0	0	1	0	0	0	0	0	3	0	0	0	0	0	0	1	0	0	0	0	0	5	0	1	0	0	1	0	0	0	0	0	1	2	1	0	0	0	0	1	0
ENSG00000071894.13	5289	3651	6441	3448	5329	3128	5262	2628	6559	3663	4936	4367	3180	6174	4314	6454	6653	4384	2983	4780	5056	2347	3866	6556	6375	5060	4474	5116	4059	4797	1477	2927	5350	3469	3763	3876	3443	5115	3237	3490	4327	2592	4399	3792	4857	5383	4749	7005	5570
ENSG00000233451.1	0	2	0	0	1	0	0	0	3	0	0	0	0	0	0	1	0	0	0	0	0	0	0	0	0	0	0	0	0	0	0	0	0	0	0	0	0	0	0	0	0	0	0	0	0	0	0	0	0
ENSG00000273423.1	1	0	3	1	1	0	2	2	0	2	0	0	0	1	0	0	0	1	1	1	0	1	1	1	0	0	0	0	1	1	1	0	0	0	1	0	1	0	0	0	0	1	0	0	1	0	0	2	0
ENSG00000250362.1	0	0	1	0	1	0	0	2	1	0	1	1	1	1	0	0	0	0	0	0	0	0	1	1	0	2	0	0	0	0	0	0	1	0	1	2	1	0	2	1	1	0	1	0	0	0	2	0	1
ENSG00000260109.1	0	1	0	0	0	0	0	1	1	0	0	0	0	0	0	1	0	0	0	0	0	0	0	0	0	4	0	0	0	0	0	0	2	0	2	0	0	0	0	0	1	1	0	0	0	1	0	0	0
ENSG00000201831.1	0	0	0	0	0	0	0	0	0	0	0	0	0	0	0	0	0	0	0	0	0	0	0	0	0	0	0	0	0	0	0	0	0	0	0	0	0	0	0	0	0	0	0	0	0	0	0	0	0
ENSG00000203527.2	2	0	0	0	3	0	0	8	1	0	0	0	0	0	0	2	0	0	0	0	1	0	0	0	0	0	0	0	0	0	0	0	0	0	0	0	0	0	0	1	0	0	0	0	1	0	0	0	1
ENSG00000211764.1	1	1	5	3	2	2	1	14	1	1	23	3	0	1	6	1	5	1	3	5	2	0	6	2	0	5	1	4	0	17	0	5	3	1	11	16	3	3	0	0	6	5	0	2	2	2	25	6	0
ENSG00000272068.1	3	2	3	0	0	0	2	7	2	6	4	2	0	4	2	1	5	1	0	3	2	0	5	5	4	3	1	0	0	2	1	2	3	1	1	7	1	1	1	0	9	1	2	0	2	3	3	6	3
ENSG00000139178.9	2059	2247	2271	1430	1972	2174	1557	906	2085	1926	2604	2104	1463	2311	1213	1757	2600	2785	1568	1631	2229	927	2657	3796	2836	1825	2681	1770	1345	3218	1129	1862	2392	1475	2781	2515	1879	2295	2171	1220	2554	2387	2173	1812	1903	2021	2949	2533	2236
ENSG00000232638.1	0	0	0	0	0	0	0	0	0	0	0	0	0	0	0	0	0	1	0	0	0	0	0	0	0	0	0	0	0	0	0	0	0	0	0	0	0	0	0	0	0	0	0	0	0	0	0	0	0
ENSG00000163444.10	2459	2340	2459	1974	1902	2486	1615	723	2531	2556	1821	2273	1776	3568	1517	2266	2155	2243	1885	2345	2235	1362	1544	2368	2648	2143	2787	1301	2000	1930	1683	1719	2162	1827	2179	2402	1964	2702	2089	1920	1831	1491	2108	2445	2242	1678	1868	2409	2437
ENSG00000106236.3	22	23	9	9	55	1	9	34	27	27	45	1	2	49	12	14	31	4	6	5	18	3	35	18	17	17	26	16	9	40	1	21	20	5	29	11	8	14	18	9	32	11	26	9	10	4	20	9	55
ENSG00000224688.1	0	0	0	0	0	0	0	0	1	0	0	0	0	0	0	0	0	0	0	1	0	0	0	0	0	0	0	0	1	0	0	0	0	0	0	0	0	0	0	0	0	0	0	0	0	0	0	0	0
ENSG00000227234.1	0	1	0	0	0	0	0	0	0	0	0	0	0	0	0	0	0	0	0	0	0	0	0	0	0	0	0	0	0	0	0	0	0	0	0	0	0	0	0	0	0	0	0	0	0	0	0	0	0
ENSG00000275702.1	0	0	0	0	0	0	1	0	0	0	0	0	0	0	0	0	0	0	0	0	0	0	0	0	0	0	0	0	0	0	0	0	0	0	0	0	0	0	0	0	0	0	0	0	0	0	0	0	0
ENSG00000220130.1	0	4	0	0	0	0	1	1	0	0	0	0	1	1	2	0	0	0	2	0	1	0	0	0	1	0	2	4	0	0	1	0	0	2	4	1	0	0	0	3	0	1	0	1	0	2	0	0	1
ENSG00000252393.1	0	0	1	1	0	0	0	0	0	0	0	0	0	1	2	0	0	0	1	0	0	0	0	0	0	0	0	0	0	0	1	1	0	0	0	0	0	0	0	0	1	0	0	0	0	2	0	1	0
ENSG00000202471.1	0	0	0	0	0	0	0	0	0	0	0	0	0	0	0	0	0	0	0	0	0	0	0	0	0	0	0	0	0	0	0	0	0	0	0	0	0	0	0	0	0	0	0	0	0	0	0	0	0
ENSG00000213174.3	0	0	0	0	1	0	1	0	0	1	0	1	3	0	0	0	0	1	0	0	0	0	0	1	1	1	1	0	0	0	0	3	1	0	1	0	0	0	0	1	0	4	0	0	0	0	1	1	1
ENSG00000281162.1	179	83	106	61	270	76	103	24	145	49	70	124	71	58	91	285	351	106	69	112	75	38	261	152	106	69	296	43	76	99	73	74	211	66	105	201	117	59	171	71	33	52	696	34	202	126	100	262	58
ENSG00000157985.16	2907	3303	3120	2508	2267	2742	2319	235	3250	2761	1627	2590	2573	4558	841	2314	2789	4475	2331	2110	3048	968	1990	3267	3908	2285	3810	1383	2533	1607	1783	1673	2850	1590	2818	2652	3145	3459	2646	1770	2124	1406	3004	2386	2852	3258	2156	3282	3450
ENSG00000180425.9	1653	1450	1738	1049	1088	1193	992	335	1477	1807	990	2015	1001	2163	953	1587	1359	1589	1775	1726	1572	1062	664	1484	1610	1063	1653	1193	1134	954	1426	925	1331	1450	992	1088	1058	1439	1520	1265	904	764	1079	1317	1512	1480	1074	1774	996
ENSG00000198877.1	0	0	0	0	0	0	0	0	0	0	0	0	0	0	0	0	0	0	0	0	0	0	0	0	0	0	0	0	0	0	0	0	0	0	0	0	0	0	0	0	0	0	0	0	0	0	0	0	0
ENSG00000253654.2	0	0	0	0	0	0	0	0	0	0	0	0	0	0	0	0	0	0	0	0	0	0	0	0	0	0	0	0	0	0	0	0	0	0	0	0	0	0	0	0	0	0	0	1	0	0	0	0	0
ENSG00000230385.1	0	0	0	0	0	0	0	0	0	0	0	0	0	0	0	0	0	0	0	0	0	0	0	0	0	0	0	0	0	0	0	0	0	0	0	0	0	0	0	0	0	0	0	0	0	0	0	0	0
ENSG00000259340.2	0	0	0	0	0	0	0	0	0	0	0	0	0	0	0	0	0	0	0	0	0	0	0	0	0	0	0	0	0	0	0	0	0	0	0	0	0	0	0	0	0	0	0	0	0	0	0	0	0
ENSG00000205898.3	3	6	9	4	3	2	11	0	12	6	2	6	0	4	0	6	9	5	12	7	6	1	0	3	8	3	10	0	11	4	2	5	6	1	5	11	5	7	3	4	9	4	5	0	6	4	4	15	14
ENSG00000280969.1	0	0	0	0	0	1	0	1	3	0	0	0	0	0	0	0	0	0	3	0	0	0	0	1	0	0	2	0	1	0	0	2	0	0	0	0	0	0	7	0	4	0	0	1	3	0	0	0	0
ENSG00000226439.3	1	0	6	0	4	5	6	8	6	5	1	2	3	4	8	0	0	2	3	3	1	4	2	3	3	1	7	0	7	7	4	6	2	6	2	3	1	3	9	3	1	6	3	8	1	2	1	4	5
ENSG00000187534.6	108	121	109	67	52	75	98	27	102	109	64	69	62	114	31	114	110	51	80	92	121	44	60	113	106	78	105	46	73	72	20	60	98	105	93	62	57	87	81	77	82	79	88	66	85	90	85	104	102
ENSG00000186847.5	0	0	0	1	4	8	1	85	7	7	3	0	1	2	4	81	35	0	14	0	1	0	22	68	30	2	3	0	2	0	0	93	125	10	2	15	0	2	67	6	64	24	68	0	181	2	7	2	1
ENSG00000265671.1	0	0	0	0	0	0	0	0	0	0	0	0	0	0	0	0	0	0	0	0	0	0	0	0	0	0	0	0	0	0	0	0	0	0	0	0	0	0	0	0	0	0	0	0	0	0	0	0	0
ENSG00000272657.1	17	9	6	24	13	8	8	2	12	10	6	16	7	19	1	10	5	15	15	8	9	2	4	11	7	15	16	5	20	3	5	7	7	9	13	20	9	6	24	3	11	6	6	18	9	17	7	12	16
ENSG00000207981.1	0	0	0	0	2	0	0	1	0	0	0	0	0	0	0	0	0	0	1	0	0	0	0	0	0	1	0	0	0	0	0	0	0	0	0	0	0	0	0	0	0	0	0	0	0	0	0	0	1
ENSG00000259735.1	0	3	0	1	0	0	0	1	3	0	0	0	1	1	0	2	2	3	1	0	3	0	1	0	3	1	1	2	2	0	0	0	1	0	1	2	1	3	0	0	1	1	2	0	3	2	1	1	0
ENSG00000125826.18	3958	4312	5600	3175	4076	3930	3603	3137	5424	4965	4786	4644	3101	5982	5323	4523	5384	4727	3411	4553	4807	2693	3970	5590	7478	3870	4743	4978	4138	4290	1828	3232	4876	4275	4120	3985	3278	5402	3841	3421	4196	3278	4095	4011	5028	3833	5533	5688	4396
ENSG00000244053.1	3	0	4	2	5	3	2	11	4	5	10	2	5	2	7	2	6	5	4	4	4	4	6	3	3	4	2	5	6	4	5	10	3	1	8	1	5	3	10	2	6	6	3	10	6	7	3	8	1
ENSG00000249965.2	4	1	6	1	5	1	2	0	5	1	5	0	2	1	0	9	4	2	4	2	2	3	4	10	1	2	3	0	1	1	0	1	1	1	0	4	1	1	1	3	1	1	2	0	2	9	0	8	1
ENSG00000257346.1	0	0	0	0	1	1	0	0	0	1	0	0	0	0	0	0	2	0	0	1	0	0	0	1	0	0	0	0	0	0	0	0	0	2	1	0	0	0	1	0	0	0	2	0	1	0	0	0	0
ENSG00000205409.3	0	0	0	0	0	0	0	0	0	0	0	0	0	0	0	0	0	0	0	0	0	0	0	0	0	0	0	0	0	0	0	0	0	0	0	0	0	0	0	0	0	0	0	0	0	0	0	0	0
ENSG00000196422.9	2677	3045	2981	2796	2258	3081	2396	257	3321	3051	2001	3033	2959	4521	1053	2750	2393	3632	2524	2237	3272	1225	1804	3281	4974	2477	3256	1608	3004	1623	1193	1545	2764	1912	2105	2154	2354	3731	2997	2370	2585	1496	2279	2516	3038	3029	2171	3241	3483
ENSG00000135902.8	1	3	1	0	1	0	0	1	1	2	1	0	0	0	1	0	0	1	0	1	0	0	4	1	12	1	7	0	2	3	0	1	3	3	1	1	3	1	1	9	2	1	1	3	1	0	1	1	0
ENSG00000071054.14	4188	4927	4024	3389	3564	3711	3331	3399	4126	3638	5703	3325	3237	5168	2853	3372	5443	5031	2945	2738	3904	1397	5634	5650	4908	4885	4909	3056	2579	7498	2387	3569	4173	1768	4884	10117	4783	4056	3613	2085	5673	3307	5608	3455	3577	3509	4139	4676	3742
ENSG00000241935.7	96	114	187	115	139	225	54	13	272	301	97	240	136	207	142	195	283	129	126	187	172	84	154	234	198	82	506	184	178	18	134	129	180	126	66	142	106	247	186	79	86	94	71	209	79	117	47	83	81
ENSG00000229048.5	6	5	1	4	4	4	3	0	4	3	3	1	7	7	0	4	4	1	1	0	0	0	1	3	1	7	2	2	2	6	4	1	3	0	1	5	2	5	6	3	4	1	2	2	1	2	2	3	7
ENSG00000241570.7	1	1	0	0	1	0	1	6	1	0	2	0	0	0	2	0	1	1	1	0	0	1	2	0	1	0	0	0	0	0	0	0	1	0	0	0	0	0	0	1	2	1	1	0	1	1	0	0	0
ENSG00000155542.10	530	457	570	330	593	362	318	97	247	394	294	573	318	489	209	722	677	529	403	793	559	98	249	533	559	313	774	506	176	222	434	235	592	344	274	373	181	725	398	162	263	253	356	475	523	426	384	638	757
ENSG00000214842.5	8	5	16	16	9	2	10	0	11	8	3	6	5	10	0	6	17	17	7	9	6	4	3	3	3	4	10	13	5	3	14	5	22	4	5	4	4	10	9	6	15	5	8	7	7	11	4	20	5
ENSG00000181722.14	144	377	150	379	249	181	219	80	243	192	107	207	440	247	124	335	421	547	207	91	246	106	319	493	255	201	264	111	157	281	163	83	304	57	182	423	409	229	255	148	258	209	331	130	179	324	98	215	299
ENSG00000249489.1	0	0	3	0	0	0	3	2	0	2	0	2	3	2	2	1	2	1	2	1	4	3	0	2	2	1	4	1	1	4	0	3	3	0	2	3	2	0	5	5	1	1	2	3	5	3	2	2	1
ENSG00000272438.1	2	1	0	0	3	0	0	1	0	1	1	3	0	1	0	1	5	2	0	5	3	2	2	4	0	4	0	0	2	2	0	1	1	1	0	5	0	1	0	0	3	1	2	2	1	1	0	3	2
ENSG00000273033.2	1001	906	951	1195	548	785	677	97	970	1100	643	1150	713	1602	587	623	895	1153	1051	946	956	388	492	1255	1468	755	1655	266	1052	577	721	609	822	484	867	956	855	852	974	480	830	449	994	960	670	814	739	1225	985
ENSG00000088882.7	2952	1510	6241	7905	1579	1039	2891	1104	8981	3163	2938	6999	14419	1869	3935	6217	4041	2286	3140	9146	9373	1429	10274	6031	3986	1613	880	213	7240	4400	2355	2379	3174	2349	1642	6780	5892	3916	6359	2436	4082	1876	2600	9878	2799	5331	7395	4466	11638
ENSG00000112297.13	1819	1745	1546	1612	1104	1915	1332	2430	1742	1660	2580	1792	1544	2844	1102	1314	2149	2332	1768	1365	1548	519	2154	2976	2034	1895	1654	1060	1165	3788	1466	1356	2403	755	2447	3847	1709	1251	1442	670	2873	2246	2659	1520	1420	1517	2446	2391	2107
ENSG00000281378.1	0	0	0	0	0	0	0	0	0	0	0	0	0	0	0	0	0	0	0	0	0	0	0	0	0	0	0	0	0	0	0	0	0	0	0	0	0	0	0	0	0	0	0	0	0	0	0	0	0
ENSG00000232311.1	11	10	20	8	14	10	14	6	14	9	12	14	9	10	3	9	22	7	7	13	8	4	2	15	8	2	7	11	7	7	5	5	11	7	7	12	2	10	11	11	9	2	9	9	9	16	6	17	8
ENSG00000201291.1	0	0	1	0	0	0	0	0	0	0	0	0	0	0	0	0	0	0	0	0	0	0	0	0	0	0	0	0	0	0	0	0	0	0	0	0	0	0	0	0	0	0	0	0	0	0	0	0	0
ENSG00000200884.1	0	0	1	0	1	0	0	11	1	0	0	0	0	0	0	1	0	0	0	0	0	2	0	0	1	0	0	0	0	1	0	0	0	0	1	0	0	0	0	0	1	2	1	1	0	0	0	0	0
ENSG00000225531.1	0	1	13	8	19	7	5	1	20	5	16	3	4	25	3	19	16	7	5	13	13	5	1	4	6	12	3	17	19	18	4	6	6	8	5	21	16	6	20	24	7	10	7	17	11	5	1	8	7
ENSG00000264549.1	0	0	0	0	0	0	0	0	0	0	0	0	0	0	0	0	0	0	0	0	0	0	0	0	0	0	0	0	0	0	0	0	0	0	0	0	0	0	0	0	0	0	0	0	0	0	0	0	0
ENSG00000231412.2	3	2	0	0	0	1	0	1	0	1	1	0	0	0	0	2	2	3	0	1	0	0	6	3	1	0	3	0	0	0	0	2	0	2	0	0	2	1	0	2	0	0	2	0	1	1	0	0	0
ENSG00000100483.12	509	384	623	351	591	357	453	395	576	594	554	347	306	580	538	601	653	489	419	672	413	219	367	546	342	474	420	438	356	407	283	247	508	292	375	750	347	616	589	469	542	292	565	574	387	359	415	711	465
ENSG00000254560.4	3	5	10	3	11	2	2	2	19	4	4	7	6	4	2	20	3	7	14	6	4	8	5	4	6	7	0	0	7	6	13	2	8	1	5	3	3	5	4	6	8	7	5	0	10	4	1	10	11
ENSG00000252822.1	0	2	0	0	1	0	1	1	0	0	0	0	1	0	0	0	0	0	0	0	0	0	0	0	0	0	0	0	0	0	0	0	0	0	1	0	0	0	0	0	0	0	0	0	0	1	0	0	1
ENSG00000103381.10	2377	2224	2068	1999	1449	1885	1891	678	1839	2011	1454	2529	1259	2572	1124	2124	2136	2011	1549	2287	1825	997	2052	2718	2504	1773	2805	1220	1942	1643	1943	1578	2381	1577	1847	2525	2078	3069	1658	1099	1413	1281	2004	2446	2318	1925	2175	2224	2923
ENSG00000267496.3	15	6	18	5	6	7	3	3	8	4	4	9	9	10	5	11	12	4	2	14	14	4	6	15	10	22	5	2	8	13	5	4	12	9	6	1	6	4	8	9	9	8	8	23	10	16	14	23	2
ENSG00000177133.9	1262	1662	3436	698	1769	1329	1879	167	1733	1306	1141	1836	589	1722	1077	1930	2170	1847	804	1611	869	1643	396	2654	2532	1003	1319	2308	1136	856	846	678	2010	2755	850	851	1016	2880	1048	1949	785	695	1205	1079	1942	3157	1138	3328	807
ENSG00000181761.5	0	0	0	0	0	0	0	0	0	0	0	0	0	0	0	0	0	0	0	0	0	0	0	0	0	0	0	0	0	0	0	0	0	0	0	0	0	0	0	0	0	0	0	0	0	0	0	0	0
ENSG00000253082.1	0	0	0	0	0	0	0	0	0	0	0	0	0	0	0	0	0	0	0	0	0	0	0	0	0	0	0	0	0	0	0	0	0	0	0	0	0	0	0	0	0	0	0	0	0	0	0	0	0
ENSG00000254556.1	2	1	6	1	1	1	1	0	1	2	4	3	2	4	1	0	4	3	4	0	2	1	1	5	4	2	0	5	1	4	1	0	0	0	3	4	1	0	3	1	3	1	2	0	7	3	0	2	0
ENSG00000133401.14	500	430	310	383	328	225	299	44	246	311	167	383	417	725	127	171	376	537	340	181	285	80	305	539	600	459	554	194	148	290	164	353	350	105	346	614	284	296	339	274	388	246	387	243	292	442	164	344	518
ENSG00000225602.4	0	0	1	0	1	0	0	0	1	0	0	0	0	0	0	1	1	1	0	0	1	3	0	0	0	0	1	0	1	0	0	0	0	0	1	2	0	0	1	0	0	1	1	3	0	0	0	1	1
ENSG00000232930.1	0	0	0	0	0	0	0	0	0	0	0	0	0	0	0	0	1	1	0	0	0	0	1	0	0	0	0	0	0	0	0	0	0	0	0	0	0	0	0	0	0	0	0	0	0	0	0	0	0
ENSG00000184575.10	6395	10942	5707	5136	4548	5574	4802	1052	5781	5772	5084	5687	4541	9247	2328	5644	6339	7012	4725	4197	6004	2218	4765	6961	6862	5889	7504	2786	5945	5288	4508	4196	5178	3198	7980	7287	5793	7032	6293	4407	5270	3724	4982	6643	6000	4997	4463	5906	4879
ENSG00000123240.15	3577	4122	2672	2549	3113	2849	2357	1876	2658	3394	4235	2430	1814	3800	3766	2054	3464	5056	2310	2068	3180	1402	3827	4561	4107	3601	4153	2267	2199	5163	1645	2976	3746	2118	4346	4259	3412	3078	3052	1800	3463	2507	4372	2469	3795	2195	3750	3693	3351
ENSG00000058799.12	6132	4854	3308	3751	3261	4443	3383	1087	4624	5532	2524	4501	3883	8639	4672	5955	4337	2508	3276	4812	5627	2810	2717	4322	5676	4579	6312	2797	4202	2703	2841	3952	2864	4063	3322	4027	3352	6391	4241	4995	3351	2916	2358	7328	3571	3015	4226	3973	3111
ENSG00000235660.1	2	0	3	1	0	0	1	0	0	2	3	4	2	12	0	1	0	3	3	0	2	0	2	4	1	0	2	0	5	2	0	2	4	1	3	0	3	1	3	4	3	1	1	0	4	3	2	3	4
ENSG00000279874.1	0	0	0	0	0	0	0	0	0	0	0	0	0	0	0	0	0	0	0	0	0	0	0	0	0	0	0	0	0	0	0	0	0	0	0	0	0	0	0	0	0	0	0	0	0	0	0	0	0
ENSG00000215540.9	0	0	0	0	0	0	0	0	0	0	0	0	0	0	0	0	0	0	0	0	0	0	0	0	0	0	0	0	0	0	0	0	0	0	0	0	0	0	0	0	0	0	0	0	0	0	0	0	0
ENSG00000236156.2	0	0	0	0	0	0	0	0	0	0	0	0	0	0	0	0	0	0	0	0	0	0	0	0	0	0	0	0	0	0	0	0	0	0	0	0	0	0	0	0	0	0	0	0	0	0	0	0	0
ENSG00000177453.6	76	39	78	52	76	44	95	53	77	31	48	57	108	85	38	104	78	63	22	89	84	26	82	70	72	44	81	36	79	32	54	44	76	63	45	64	60	99	23	27	31	79	57	72	56	52	74	67	51
ENSG00000185203.10	0	1	0	0	1	0	1	0	1	1	1	0	0	0	0	0	0	4	0	0	0	1	0	1	1	0	1	4	0	0	0	0	0	0	0	0	0	0	0	0	1	0	0	0	0	1	0	0	0
ENSG00000238224.1	0	1	1	1	0	0	0	0	0	0	0	0	0	0	0	1	1	1	0	1	0	0	0	0	2	0	0	0	0	1	0	0	0	0	2	1	0	0	0	0	0	0	3	1	0	1	0	0	0
ENSG00000265206.3	14	42	19	5	18	4	25	517	28	1	567	11	4	14	1911	23	49	12	50	32	15	10	104	133	17	89	41	42	2	396	3	87	14	44	256	328	15	26	20	10	278	132	41	13	28	4	244	83	11
ENSG00000198788.8	0	0	2	0	1	1	0	1	0	0	1	0	1	0	1	2	0	3	0	0	1	0	0	1	0	1	1	0	0	0	0	0	1	0	0	0	0	0	1	0	3	0	0	0	0	1	0	1	1
ENSG00000164512.16	17	45	16	2	18	5	6	265	4	20	48	5	6	3	17	7	13	25	40	6	8	4	14	30	12	59	15	12	2	93	4	16	11	14	46	33	7	4	11	4	51	151	18	1	9	6	60	11	21
ENSG00000265972.4	97465	76275	78348	32734	40974	43363	59335	49562	67958	68579	41927	69447	22925	85671	27398	59780	70083	139972	103988	37198	70770	11938	10915	56309	174033	127884	148985	60681	43285	57848	77884	57132	52252	79929	71602	36571	55658	94681	99916	101116	41928	76401	31590	42793	77107	67157	34839	119816	96301
ENSG00000201209.1	0	0	0	0	0	0	1	0	0	0	0	0	0	0	0	0	0	0	0	0	0	0	0	0	0	0	0	0	0	0	0	0	2	0	0	0	0	0	0	0	0	0	0	0	0	0	0	0	0
ENSG00000241462.1	0	0	0	0	1	0	0	4	0	0	0	0	1	0	2	0	0	0	0	0	2	0	0	0	0	1	0	0	0	0	0	0	0	0	1	0	0	0	0	0	0	0	0	0	0	0	0	0	0
ENSG00000236846.1	1	7	0	0	0	0	1	1	3	0	2	0	3	3	0	1	3	0	0	1	4	0	2	0	1	3	2	1	0	6	5	1	0	2	1	0	1	1	3	0	5	0	1	1	1	3	4	2	1
ENSG00000264574.1	0	0	0	0	0	0	0	3	0	0	0	0	0	0	0	0	0	0	0	0	0	0	0	0	0	0	0	0	0	0	0	0	0	0	0	0	0	0	0	0	0	0	0	0	0	0	0	0	0
ENSG00000159307.17	966	414	74	140	419	109	352	25	286	201	857	202	966	285	152	383	307	164	235	274	140	62	289	771	352	858	657	282	187	651	179	260	278	183	580	98	207	235	348	529	533	180	264	1469	565	259	343	689	175
ENSG00000237272.1	0	0	0	0	0	0	0	0	0	0	0	0	0	0	0	0	0	0	0	0	0	0	0	0	0	0	0	0	0	0	0	0	0	0	0	0	0	0	0	0	0	0	0	0	0	0	0	0	0
ENSG00000271197.1	0	0	0	0	0	0	0	0	0	0	0	0	0	0	0	0	0	0	0	0	0	0	0	0	0	0	0	0	0	0	0	0	0	0	0	0	0	0	0	0	0	0	0	0	0	0	0	0	0
ENSG00000201076.1	0	1	0	1	0	1	1	1	1	0	0	0	0	1	0	0	0	0	0	3	2	0	0	0	0	0	1	0	0	1	0	0	0	0	0	0	1	1	1	0	0	0	1	1	0	0	0	1	0
ENSG00000265359.1	0	0	0	1	0	0	0	0	0	0	0	1	0	0	0	0	0	2	0	1	0	0	0	0	0	0	1	0	2	1	0	0	0	1	0	0	0	1	0	0	0	0	0	0	1	0	1	0	1
ENSG00000162949.15	0	1	1	4	10	0	2	1	3	1	0	1	2	3	0	7	12	0	2	3	1	0	1	1	2	2	1	0	0	3	0	0	3	0	0	0	1	0	1	1	3	2	3	0	3	0	2	0	3
ENSG00000102575.9	341	577	749	246	413	432	243	2254	1548	260	1729	140	622	501	4373	992	551	247	500	451	419	197	1612	1622	768	900	716	1034	177	3796	151	1280	2382	350	1264	1482	811	445	323	215	905	2764	918	556	875	213	2911	1147	202
ENSG00000239697.9	1778	1496	2295	1205	1624	1834	1145	992	1750	1881	1997	1521	1096	1707	2507	1250	2195	1518	944	2031	1921	976	1373	1758	2127	1483	1931	3880	1380	1411	552	1707	1963	1924	1719	1165	1234	1775	1271	1241	1260	1212	1302	1505	2008	1465	2123	1642	1736
ENSG00000107187.14	0	0	0	0	1	0	0	1	0	0	0	0	0	1	1	0	3	0	0	0	1	0	0	1	0	0	0	0	1	0	1	0	0	0	0	0	0	0	0	0	0	0	0	0	1	0	0	0	0
ENSG00000099985.3	53	112	20	26	38	4	11	142	107	16	293	9	9	10	71	174	127	32	26	60	24	9	436	24	26	62	62	88	6	45	18	14	60	12	58	135	50	87	25	28	120	77	186	44	36	7	316	160	8
ENSG00000260673.1	0	0	0	0	0	0	0	1	1	0	0	0	0	0	0	0	3	0	0	0	0	0	0	0	0	0	0	0	0	0	0	0	0	0	0	0	0	1	0	0	0	0	0	0	0	0	0	0	0
ENSG00000234451.1	0	0	0	1	0	0	1	0	0	1	0	1	0	0	0	1	0	0	0	0	0	0	0	0	0	0	0	0	0	0	1	0	0	0	1	0	0	0	0	2	0	0	0	0	0	0	0	0	0
ENSG00000258900.1	39	44	20	20	45	15	27	52	49	33	56	30	20	43	49	35	123	38	13	39	29	27	25	28	46	25	27	16	17	54	24	26	28	36	36	24	20	22	19	30	37	27	56	20	37	35	44	45	23
ENSG00000070614.13	11556	11808	11734	11941	8207	9793	10110	733	11674	10858	6205	13380	10111	17660	3767	11422	9604	13364	9420	7918	12668	2777	8829	15447	17593	9041	18732	3888	12417	7560	7514	8957	12069	4813	10310	11167	12627	13744	14420	6245	9240	6016	9481	8816	10630	13510	7699	13884	14720
ENSG00000278841.1	2	0	0	0	0	0	0	0	0	0	0	0	0	0	0	0	1	0	0	0	0	0	0	0	0	0	0	0	0	0	0	0	0	0	0	0	0	1	0	0	0	0	0	0	0	0	0	0	1
ENSG00000138448.10	15135	19225	10034	13226	14107	17952	11742	1538	10117	13875	9957	14431	12414	24219	4977	14988	16069	20678	13637	9332	12761	5297	16255	19802	13139	16846	20161	4143	14767	14817	10317	9575	13592	6449	13272	21964	18348	16433	17814	10734	14567	9609	21540	12342	11094	9599	8599	17683	11715
ENSG00000231138.1	0	0	0	1	0	0	0	0	1	0	0	0	0	0	0	0	0	0	0	0	0	0	0	0	0	0	0	0	0	1	0	0	0	0	1	0	0	0	1	0	0	1	1	0	0	0	0	0	0
ENSG00000047648.20	4549	7342	4822	8767	4740	8483	4750	630	8210	5067	2746	5107	5523	12314	3959	3871	4956	5338	3887	3692	6443	3868	3749	6230	5927	8305	4066	2491	3976	2404	2542	4243	3724	2163	7627	8972	8354	16004	10328	3996	4990	4509	4543	4143	4888	3748	4783	5846	3085
ENSG00000081803.14	4052	2915	2050	2395	2064	2049	1944	285	2446	2280	1561	3176	2515	4062	862	2251	2950	2803	2468	2147	2085	813	2761	2794	3063	2145	3128	961	2325	2000	2345	1617	2293	1434	2571	2973	2836	2208	2534	1644	2080	2221	2396	2524	2159	1809	2043	3097	3508
ENSG00000231261.1	2	4	0	0	0	0	0	1	3	1	0	2	1	0	1	0	0	0	3	0	0	1	2	1	1	0	0	0	0	6	1	3	1	2	6	2	1	0	8	0	1	1	1	1	0	0	1	2	0
ENSG00000055950.15	4734	5139	5363	3383	4420	4927	3834	1990	5040	4829	3686	5043	3054	6105	6844	4621	5426	4915	4046	6246	5784	4479	2863	4315	5580	3702	4646	5249	4285	2717	2192	3542	4193	6471	3685	3589	3104	5689	4734	4317	2726	2516	3252	4703	5369	4016	4809	4693	4670
ENSG00000270330.1	0	1	0	0	0	0	0	0	1	0	1	0	0	0	1	0	0	0	0	0	1	0	0	0	0	0	0	0	0	0	0	0	0	0	0	0	0	0	2	0	0	0	1	0	0	0	0	0	0
ENSG00000278925.1	14	1	10	2	11	8	9	0	12	2	3	2	3	5	2	2	5	1	3	10	4	0	4	8	4	3	17	9	5	8	4	5	1	8	2	3	7	11	9	4	11	3	6	2	3	34	4	10	4
ENSG00000120158.10	675	658	738	518	514	548	480	409	843	780	594	600	477	867	530	776	646	669	668	638	685	344	480	616	663	644	725	381	516	471	441	502	590	493	585	720	676	802	723	544	492	491	454	621	589	539	651	691	857
ENSG00000236047.1	3	2	2	3	0	2	1	5	6	2	0	1	3	4	3	4	3	2	2	0	4	1	3	5	2	0	3	11	0	5	2	0	5	3	4	6	2	2	1	2	2	4	8	3	1	2	0	1	6
ENSG00000212495.1	0	0	0	0	0	0	0	0	0	0	0	0	0	0	0	0	0	0	0	0	0	0	0	0	0	0	0	0	0	0	0	0	0	0	0	0	0	0	0	0	0	0	0	0	0	0	0	0	0
ENSG00000257932.1	0	0	0	0	0	0	0	0	0	0	0	0	0	0	0	0	0	0	0	0	0	0	0	0	0	0	0	0	0	0	0	0	0	0	0	0	0	0	0	0	0	0	0	0	0	0	0	0	0
ENSG00000272446.4	0	1	0	1	0	0	0	0	0	1	0	1	0	0	0	0	0	0	0	0	1	0	1	3	0	1	2	0	0	1	0	0	0	1	1	9	0	0	0	1	1	0	0	0	0	2	1	1	0
ENSG00000258899.1	0	0	0	0	0	0	0	0	0	0	0	0	0	0	0	0	0	0	0	0	0	0	0	0	0	0	0	0	0	0	0	0	0	0	0	0	0	0	0	0	0	0	0	0	0	0	0	0	0
ENSG00000222923.1	0	0	0	0	0	0	0	0	0	0	0	0	0	0	0	0	0	0	0	0	0	0	0	0	0	0	0	0	0	0	0	0	0	0	0	0	0	1	0	0	0	0	0	0	0	0	0	0	0
ENSG00000253681.1	0	0	0	0	0	0	0	0	0	0	0	0	0	0	0	0	0	0	0	0	0	0	0	0	0	0	0	0	0	0	0	0	0	0	0	0	0	0	0	0	0	0	0	0	0	0	0	0	0
ENSG00000237404.1	33	10	18	21	45	8	18	4	15	16	8	67	35	14	1	27	31	19	9	6	15	8	4	11	9	4	16	10	9	10	7	8	10	22	8	20	7	14	30	12	10	13	10	8	19	27	12	19	10
ENSG00000225779.1	1	0	2	0	1	1	2	2	2	0	4	0	1	1	4	2	1	2	2	0	2	0	0	1	0	3	0	0	1	1	0	0	2	1	0	2	1	2	3	0	2	2	0	0	0	0	1	1	1
ENSG00000228521.2	0	0	0	0	0	0	0	0	0	0	0	0	0	0	0	0	0	0	0	0	0	0	0	0	0	0	0	0	0	0	0	0	0	0	0	1	0	0	0	0	0	0	0	0	0	0	0	0	1
ENSG00000244274.6	170	124	144	82	266	103	95	31	100	79	144	81	61	86	51	116	230	98	44	85	123	67	147	89	164	117	96	98	105	95	23	68	177	116	91	96	73	120	89	102	118	65	124	88	120	86	74	168	125
ENSG00000253274.1	70	138	5	1	19	0	0	10	0	0	150	0	0	0	18	1	33	0	8	5	1	0	93	17	0	18	0	3	0	58	9	16	1	4	63	844	1	0	0	0	37	50	36	0	2	0	65	52	0
ENSG00000104880.16	321	525	463	471	344	448	275	128	399	439	584	552	438	938	127	375	424	526	408	238	542	104	437	712	594	356	641	104	531	638	146	396	406	224	478	690	368	540	395	288	514	610	431	450	455	460	561	567	346
ENSG00000248360.6	9	9	3	4	8	3	5	6	7	5	2	3	2	13	1	2	8	10	11	6	4	1	2	7	9	3	8	1	5	4	9	2	10	3	4	15	10	14	3	4	1	1	4	7	7	11	5	7	4
ENSG00000251383.1	0	0	1	0	0	0	0	0	0	0	0	0	0	0	2	0	0	0	0	0	0	0	0	1	0	3	0	0	1	0	0	0	0	0	0	0	0	1	0	0	0	0	0	0	0	0	1	0	0
ENSG00000254933.1	3	1	6	0	4	1	1	0	4	0	0	0	5	3	1	2	6	1	1	0	1	3	3	1	1	1	4	0	1	1	3	0	1	3	5	3	0	5	2	0	6	0	0	3	1	0	1	12	0
ENSG00000224420.3	22	16	43	23	57	10	31	46	72	13	44	18	10	21	46	38	105	43	10	31	28	21	28	24	58	40	21	40	11	32	2	24	54	21	41	27	15	55	18	35	45	40	24	17	42	36	24	46	31
ENSG00000258851.1	42	49	53	36	43	52	28	1	31	28	21	42	34	52	18	84	67	76	60	34	47	36	26	53	40	20	39	19	69	41	25	25	18	22	27	59	24	80	35	30	42	39	37	14	66	21	27	100	23
ENSG00000277759.1	0	0	1	0	0	1	1	0	1	0	0	1	1	1	0	2	2	3	0	2	2	1	4	1	0	0	0	3	0	0	0	0	0	0	1	2	0	3	1	1	0	2	1	0	3	3	0	7	2
ENSG00000160959.6	2412	2346	3057	1811	1931	2134	1872	693	2675	2165	1937	2418	2139	3586	1196	2629	2620	1768	1342	1913	2689	1237	1339	2405	3131	1948	2632	1553	2180	1443	805	1376	2425	2157	1523	2011	1709	3178	2099	1639	1860	1323	1699	2133	2215	2141	2126	2673	2288
ENSG00000181524.6	200	166	139	357	169	228	245	239	125	187	225	171	91	241	196	220	279	271	347	366	114	228	116	198	174	142	205	242	154	264	110	216	94	356	258	303	209	160	287	174	135	244	165	191	146	189	86	176	183
ENSG00000249680.1	0	0	0	1	0	0	0	1	0	0	0	0	0	0	2	0	0	0	0	1	0	0	0	0	0	0	0	0	0	0	0	0	0	0	0	0	0	0	1	0	0	1	0	0	0	0	0	0	0
ENSG00000280333.1	0	1	1	0	3	2	3	1	3	1	3	0	1	0	1	2	4	0	1	0	0	0	0	3	1	4	4	0	1	1	3	1	1	1	1	1	0	5	2	0	5	0	2	2	2	3	2	5	0
ENSG00000200817.1	0	2	1	0	0	0	0	3	1	0	0	0	0	0	2	0	0	0	0	0	1	0	0	0	0	1	0	0	0	0	0	0	0	0	0	0	0	0	1	0	1	1	0	0	1	0	0	0	0
ENSG00000235313.1	21	10	43	16	26	28	40	2	19	14	26	15	22	25	8	33	24	26	16	17	24	4	6	31	32	30	23	13	16	20	8	3	20	9	12	20	14	25	22	12	18	9	9	32	18	39	14	33	25
ENSG00000230212.5	16	12	18	10	25	14	13	1	15	14	6	6	16	44	7	10	20	19	12	14	18	9	7	7	23	5	30	13	7	8	5	6	13	15	12	14	14	21	17	15	12	4	10	11	20	42	10	39	12
ENSG00000229847.7	158	134	23	43	33	11	47	14	5	93	17	16	20	56	6	45	59	49	12	18	55	18	42	48	89	50	157	20	10	36	12	26	50	9	42	44	40	38	15	53	51	22	36	11	145	29	57	8	53
ENSG00000125912.9	2169	2969	3464	2042	2393	3876	2002	1554	3101	3380	2851	4223	2591	4324	4599	2819	3121	2058	1754	2509	3210	2416	2516	3420	4116	2379	3402	2736	2681	2223	773	2474	2548	3319	2607	2642	2210	3396	2620	2879	2607	2193	2592	3108	2782	2277	3217	3751	2414
ENSG00000230516.1	0	0	0	0	0	0	0	0	0	0	0	0	0	0	0	0	0	0	0	0	0	0	0	0	0	0	0	0	0	1	0	0	1	0	0	0	0	0	0	0	0	0	0	0	0	0	0	0	0
ENSG00000261441.1	17	17	12	8	7	13	8	7	20	8	14	12	8	8	20	23	154	10	5	16	11	15	6	6	17	5	18	10	16	7	3	3	4	11	11	5	12	19	12	10	7	10	7	7	15	10	12	16	8
ENSG00000244662.1	0	0	0	0	1	0	0	1	0	0	0	0	0	0	0	0	0	0	0	0	0	0	0	0	0	0	0	0	1	0	0	0	0	1	1	0	0	0	0	0	0	1	0	1	0	0	0	0	0
ENSG00000151150.19	9365	7574	7526	6331	5746	5770	7735	513	8482	6470	5478	9257	10592	11447	2062	8685	6607	9303	7192	6063	6106	3276	4993	16274	8392	8311	12989	3477	6113	7036	7501	5747	6516	1950	7152	8496	11137	9982	6432	5651	7175	5664	6842	8204	5400	8814	4950	11361	6010
ENSG00000279975.1	0	2	1	1	0	3	2	0	2	0	0	0	3	7	0	1	2	2	3	2	1	0	1	2	1	2	1	0	0	1	1	2	4	0	2	0	0	4	1	3	2	2	1	1	3	3	0	4	4
ENSG00000185829.14	34	46	96	28	83	56	64	23	99	46	26	51	28	82	7	119	94	63	28	30	89	50	12	127	62	74	67	79	47	30	35	27	114	35	33	99	51	77	115	84	49	44	53	43	82	86	25	70	48
ENSG00000224424.7	289	211	286	195	171	164	192	50	315	237	144	318	216	338	117	211	244	377	307	286	313	134	112	285	358	123	384	150	181	217	223	128	232	250	165	220	163	234	231	196	217	121	142	202	243	415	233	406	251
ENSG00000270133.1	12	3	28	0	13	6	21	0	7	3	10	3	5	6	0	9	3	13	18	6	7	1	7	11	9	12	5	13	3	10	3	5	11	0	9	5	6	16	14	4	14	13	9	9	10	21	2	28	5
ENSG00000225538.1	0	0	0	0	0	0	0	0	0	0	0	0	0	0	0	0	0	0	0	0	0	0	0	0	0	0	0	0	0	0	0	0	0	0	0	0	0	0	0	0	0	0	0	0	0	1	0	0	0
ENSG00000276332.1	0	0	0	0	0	0	0	0	0	0	0	0	0	0	0	0	0	0	0	0	0	0	0	0	0	0	0	0	0	0	0	0	0	0	0	0	0	0	0	0	0	0	0	0	0	0	0	0	0
ENSG00000163803.11	1502	301	320	300	318	82	409	101	313	186	348	177	656	329	182	750	678	504	542	270	945	116	327	404	532	171	458	349	331	347	370	133	1148	86	278	210	509	334	159	90	1640	308	238	346	534	316	291	921	884
ENSG00000276118.1	0	0	0	0	0	0	0	0	0	0	0	0	0	0	0	0	1	0	0	0	0	0	0	0	0	0	0	0	0	0	0	0	0	0	0	0	0	0	0	0	0	0	0	1	0	0	0	0	0
ENSG00000280544.1	0	0	1	1	2	0	1	0	1	1	0	0	0	0	1	1	3	2	0	0	0	0	0	0	0	0	2	0	0	0	0	0	1	0	1	0	2	0	0	0	1	0	0	0	1	0	0	1	0
ENSG00000240138.1	1	0	1	1	0	0	3	3	0	0	0	0	4	2	1	0	0	0	3	0	0	1	1	1	0	0	0	0	1	1	0	0	1	0	1	0	0	1	3	0	0	3	3	1	0	1	0	2	2
ENSG00000226285.1	0	0	0	0	0	0	1	0	0	0	0	0	0	0	0	0	0	0	0	0	0	0	0	0	0	0	0	0	0	0	0	0	0	0	0	0	0	0	0	1	0	0	0	0	0	0	0	0	0
ENSG00000222438.1	0	1	2	0	3	0	0	1	0	0	0	0	0	0	2	0	1	0	0	0	0	0	0	0	0	1	0	0	0	0	1	0	2	0	0	0	0	0	3	0	0	0	0	0	2	0	0	0	0
ENSG00000176407.16	4417	4871	3987	3356	3766	3869	3092	1412	4356	5179	3425	4187	3258	6307	2628	4780	4533	4471	4308	3654	3891	2428	3250	4266	4811	3908	4823	2960	3971	3165	2975	3108	3799	3271	3659	4109	3511	4949	4467	3622	3065	2677	4172	4022	4078	3215	3295	4582	4332
ENSG00000229440.1	0	0	0	0	0	0	0	0	0	0	0	0	0	0	0	0	0	0	0	0	0	0	0	0	0	0	0	0	0	0	0	0	0	0	0	0	0	2	0	0	0	0	0	0	0	0	0	0	0
ENSG00000233395.1	0	0	0	0	0	0	0	1	0	0	0	0	0	0	0	0	0	0	0	0	0	0	0	0	0	0	0	0	0	0	0	0	0	0	0	0	0	0	0	1	0	0	0	0	0	0	0	0	0
ENSG00000198556.12	925	659	1334	568	1016	606	1035	213	996	791	839	906	589	1030	403	1007	1237	815	865	1015	863	403	520	1086	862	685	1137	947	622	587	589	499	1069	685	582	951	717	996	1103	644	822	434	646	739	786	1278	553	1359	771
ENSG00000266961.1	0	0	0	0	0	0	1	0	1	0	1	1	0	0	0	0	0	0	1	0	1	0	0	0	0	1	0	1	0	0	0	0	0	0	1	2	0	0	0	2	0	0	0	0	1	0	0	1	0
ENSG00000252005.2	0	0	0	0	0	0	0	0	0	0	0	0	0	0	0	0	0	0	0	0	0	0	0	0	0	0	0	0	0	0	0	0	0	0	0	0	0	0	0	0	0	0	0	0	0	0	0	0	0
ENSG00000250202.2	0	0	1	1	0	0	0	0	0	0	0	0	0	0	0	0	1	0	0	1	1	1	1	2	1	0	0	0	0	0	2	0	0	2	0	0	0	1	1	0	1	0	0	1	0	1	0	0	0
ENSG00000224187.1	0	1	0	0	2	0	0	66	0	0	37	0	0	0	74	1	10	2	4	0	0	0	15	11	0	9	0	0	0	70	0	6	1	0	16	98	2	0	0	0	24	20	8	0	1	1	8	3	0
ENSG00000265487.1	2	6	8	2	11	8	5	0	7	3	6	4	5	6	0	3	6	11	1	6	7	1	1	14	4	2	7	8	7	1	1	4	6	1	1	3	3	8	10	2	4	4	3	3	3	12	1	17	1
ENSG00000264050.1	1	0	0	0	0	0	0	0	0	0	0	0	0	0	0	0	0	0	0	0	1	0	0	0	0	0	2	0	0	0	0	0	0	0	0	0	0	0	0	0	0	0	0	0	0	0	0	0	0
ENSG00000152953.11	110	136	159	44	172	160	84	86	67	424	131	191	22	202	101	79	169	182	54	194	274	61	178	183	224	311	138	197	62	136	77	121	165	93	140	180	178	119	151	72	163	137	220	77	163	202	106	156	66
ENSG00000180773.13	1082	1448	1244	895	1484	1217	917	245	1184	1431	909	1014	772	1094	447	1287	1454	1439	1130	1167	979	591	1066	1114	835	1008	1274	568	927	615	710	679	1233	625	861	1693	1116	1088	1329	797	805	656	1385	1392	775	888	650	1378	1362
ENSG00000263766.4	59	58	73	36	69	41	48	23	71	43	46	51	26	61	39	55	70	39	43	68	52	48	26	54	57	25	58	40	31	28	42	30	44	48	37	50	34	47	59	31	30	23	46	35	40	59	24	65	44
ENSG00000111790.12	3500	4182	3091	2329	3560	2736	2192	1326	3256	2757	3249	2338	2043	3414	1527	3674	4429	3044	2714	3143	2500	1385	2944	2757	2280	2624	3138	2411	2486	2443	1978	1624	3304	1508	2686	4572	3280	3749	3061	2138	2705	1825	3840	2442	2150	2356	2210	3332	2969
ENSG00000164091.10	13035	11748	12243	11614	11104	9869	11320	2426	12246	11928	9780	12568	10261	19549	4740	12356	12551	12836	9833	11534	13196	4406	9966	14187	13623	11077	17663	6368	11244	10540	8957	8568	11074	6080	11550	14794	13268	15211	13383	8148	9699	7587	11105	10962	10447	9701	11136	13900	15485
ENSG00000182021.8	1	0	0	0	0	2	0	3	0	0	0	0	0	0	1	0	1	0	0	0	1	0	0	0	1	0	0	0	0	1	0	0	0	0	2	0	0	1	0	0	0	1	0	0	0	1	0	0	0
ENSG00000242560.3	0	0	0	0	0	0	0	0	0	0	0	0	0	0	0	0	0	0	0	0	0	0	0	0	0	0	0	0	0	0	0	0	0	0	0	0	0	0	0	0	0	1	0	0	0	0	0	0	0
ENSG00000208003.1	0	0	0	0	0	0	0	0	0	0	0	0	0	0	0	0	2	0	0	0	0	0	0	0	0	0	0	0	0	0	0	0	0	0	0	0	0	0	0	0	0	0	0	0	0	0	0	0	0
ENSG00000198231.11	9927	9122	8545	8016	7658	7475	8288	2365	10148	9040	6943	9435	6616	14148	5346	8645	9817	10588	7971	7069	9751	3670	7369	11761	11896	8280	12518	4768	8056	6875	6545	6092	8416	5556	8286	11000	9311	10603	10725	6296	7126	5740	8413	8009	8385	9310	7788	10327	11474
ENSG00000105409.14	18	55	9	7	26	5	10	43	14	11	162	8	8	2	31	10	34	10	13	12	10	4	69	92	15	34	21	68	7	199	16	99	18	6	104	88	15	13	3	7	50	89	77	28	10	10	171	37	9
ENSG00000254898.1	0	5	1	0	0	0	0	0	1	0	1	3	1	0	0	0	4	1	0	1	1	3	1	0	1	0	0	1	1	2	1	1	1	0	0	2	0	1	1	0	0	2	1	0	2	3	1	1	2
ENSG00000077152.8	74	132	191	91	135	99	60	352	138	99	218	103	89	90	283	105	128	80	103	130	120	79	155	137	94	101	113	61	77	314	43	86	126	110	140	387	97	131	96	103	194	154	104	116	119	74	150	106	66
ENSG00000225761.1	5	9	4	10	33	1	8	1	44	6	5	0	6	2	5	49	73	31	5	7	16	9	1	0	8	5	2	30	3	0	9	0	41	2	1	9	27	7	2	21	23	2	8	1	13	10	6	29	9
ENSG00000118432.12	130	52	118	60	170	33	63	134	66	98	183	35	81	57	101	85	93	146	220	38	60	21	71	120	68	156	98	40	55	217	45	162	83	21	159	340	51	97	72	193	164	261	82	24	21	82	107	47	263
ENSG00000169344.14	0	2	0	1	1	0	0	1	0	0	0	0	0	49	0	0	0	0	0	0	0	2	1	0	0	0	1	0	0	2	0	0	0	0	1	0	0	0	0	0	1	2	0	1	0	0	0	1	0
ENSG00000179562.2	2313	2192	1767	1741	1314	1656	1436	501	2104	2139	1423	2542	1689	3308	930	1834	1835	2684	1683	1561	2136	646	1233	2159	2866	1624	2646	620	2116	1736	1287	1333	1846	1012	1897	2049	1613	2153	1956	1425	1596	1421	1459	1921	1874	2091	1752	2375	2121
ENSG00000251413.1	0	0	1	1	1	0	0	0	0	1	0	0	0	0	0	0	0	1	0	0	0	0	0	1	1	0	0	0	0	0	0	0	0	0	0	0	0	0	0	0	0	0	0	0	0	0	0	0	0
ENSG00000251685.3	0	0	0	0	0	0	0	0	0	0	0	0	0	0	0	0	0	0	2	0	0	0	0	0	0	0	0	0	0	0	0	0	0	0	0	0	0	0	0	0	0	0	0	0	0	0	0	0	0
ENSG00000205609.11	19	16	15	14	12	10	19	3	20	9	11	10	10	25	5	7	15	16	25	10	10	7	20	25	15	16	13	16	21	5	10	8	14	5	20	13	13	10	18	8	11	19	11	7	13	9	12	17	26
ENSG00000108759.3	1	0	0	0	1	0	0	0	0	0	0	0	1	0	2	0	1	0	0	0	0	0	2	0	0	0	0	0	0	0	0	0	0	0	0	1	0	0	0	0	0	0	2	0	1	0	0	0	0
ENSG00000257392.1	0	0	0	0	0	0	0	1	0	0	0	0	0	0	0	0	2	0	0	0	0	0	0	0	0	0	0	0	0	0	0	0	0	0	0	0	0	0	0	0	0	0	0	1	0	0	0	0	0
ENSG00000172578.10	255	497	222	77	249	60	115	3027	262	39	3028	63	132	102	1504	282	470	121	1181	103	69	25	1437	1854	118	1048	129	178	20	6044	102	607	442	57	1721	6172	190	111	92	61	1603	2824	763	97	168	102	1100	485	38
ENSGR0000169084.11	0	0	0	0	0	0	0	0	0	0	0	0	0	0	0	0	0	0	0	0	0	0	0	0	0	0	0	0	0	0	0	0	0	0	0	0	0	0	0	0	0	0	0	0	0	0	0	0	0
ENSG00000235529.1	5	13	6	2	1	10	4	0	5	4	4	6	5	2	12	7	11	3	2	3	5	4	10	1	6	3	4	2	1	4	19	0	5	54	2	2	1	6	4	5	5	2	5	1	9	3	1	4	1
ENSG00000111907.19	3369	4148	3219	2087	3508	2930	2800	523	3983	3746	1916	2759	2601	3775	1899	4594	4216	3571	3152	3574	3247	1304	3049	2791	3038	2803	3824	1729	2154	1152	1852	2420	2709	2894	2325	1812	2643	2670	2795	2464	2204	1979	1614	2774	4124	2038	2208	2661	4250
ENSG00000235486.1	0	0	0	0	0	0	0	0	0	0	1	1	0	0	0	0	0	0	0	0	0	0	2	0	0	1	0	0	0	0	0	0	0	0	0	1	0	0	0	0	0	1	0	0	0	0	0	0	0
ENSG00000161638.9	4107	2944	2223	1877	4516	1690	1765	871	2212	2195	3500	2232	2348	2933	1255	2495	3061	3393	1560	1870	2221	902	6963	2884	3345	3795	2552	1879	1629	3214	820	1998	3084	1541	2438	3816	2405	2731	2285	2053	2705	2572	7505	1794	1965	1962	2199	4125	3502
ENSG00000146192.13	1735	522	1127	380	878	363	669	1402	1237	1190	1534	393	1478	1516	619	1776	821	144	899	640	1107	311	765	1048	733	3537	679	358	453	1563	335	603	784	443	863	1709	1019	958	1282	836	2450	1815	659	4174	415	573	1272	1086	468
ENSG00000225745.7	0	0	0	1	6	1	0	0	1	0	1	0	1	0	1	2	59	0	0	0	0	2	1	1	0	0	1	0	0	0	1	0	1	0	0	1	6	0	0	1	1	0	3	0	1	0	1	0	1
ENSG00000276381.1	4	2	14	2	10	4	7	0	12	1	11	4	1	8	0	1	3	15	6	11	7	3	2	10	6	2	8	1	3	11	3	0	4	3	5	10	4	4	4	1	7	4	7	5	8	7	5	5	5
ENSG00000254287.1	0	0	6	1	1	0	4	2	0	0	7	16	0	0	0	1	1	1	6	2	0	0	4	12	0	2	6	9	2	7	0	0	0	0	6	3	0	0	2	0	3	6	0	1	3	2	1	8	0
ENSG00000279058.1	26	5	2	3	16	0	23	1	27	0	24	12	0	14	8	25	24	18	15	32	0	16	8	22	21	14	1	53	10	12	14	5	8	1	11	27	23	0	3	13	9	2	10	2	21	20	9	32	21
ENSG00000177688.6	3	7	8	3	11	3	10	17	9	4	9	4	3	5	1	8	7	11	8	9	3	5	5	8	3	4	1	8	2	6	4	2	6	0	5	10	5	5	13	4	8	9	10	1	9	10	9	14	9
ENSG00000279544.1	5	3	2	0	5	0	5	0	5	1	1	3	2	3	0	4	5	1	1	2	4	3	3	7	3	2	5	0	2	1	3	2	1	2	5	8	4	3	3	1	3	1	6	1	6	2	0	3	1
ENSG00000239398.3	0	0	0	0	0	0	0	0	0	0	0	0	0	0	0	0	0	0	0	0	0	0	0	0	0	0	0	0	0	0	0	0	0	0	0	0	0	0	1	0	0	0	0	0	0	0	0	0	0
ENSG00000258940.2	138	139	119	55	71	72	74	23	95	117	56	159	54	127	64	151	101	107	111	119	88	55	38	82	119	61	137	145	92	55	65	47	100	118	70	78	83	84	103	95	62	45	70	77	96	119	71	119	55
ENSG00000233335.1	0	0	0	0	0	0	0	0	0	0	0	0	0	1	0	0	0	0	1	0	0	0	0	1	0	0	0	0	0	0	0	0	0	0	0	0	0	0	0	0	0	2	0	0	0	1	0	0	0
ENSG00000267628.1	0	0	0	0	0	0	0	0	0	0	0	0	0	0	0	0	0	0	0	0	0	0	0	0	0	0	0	0	0	0	0	0	0	0	0	0	0	0	0	0	0	0	0	0	0	0	0	0	0
ENSG00000268654.1	14	9	5	1	9	4	5	0	4	13	3	5	1	7	2	9	7	8	5	4	4	12	3	3	15	7	6	6	3	5	2	5	5	14	4	1	4	9	2	2	5	0	2	8	7	7	11	8	8
ENSG00000248104.1	0	0	1	0	0	0	0	0	0	0	0	0	0	0	0	0	0	0	0	0	0	0	0	0	0	0	0	0	0	0	0	0	0	0	0	0	1	0	0	0	0	0	0	0	0	0	0	0	0
ENSG00000075239.12	7798	9919	5971	4083	5393	7400	3645	1827	5384	7742	2998	7081	2564	13787	6084	5937	7494	8015	4780	3176	7787	5909	4063	5770	6129	6736	8013	2360	3488	4169	3018	4675	4613	10574	5876	4068	4687	7220	7098	5404	3284	3370	4544	6576	4663	6100	3766	5486	4327
ENSG00000231270.1	0	0	0	0	0	0	0	0	0	0	0	0	0	0	0	0	1	0	2	0	0	0	1	0	0	1	0	0	0	0	0	0	2	0	0	0	0	0	2	0	0	0	0	0	0	0	0	2	1
ENSG00000279805.1	29	17	30	28	27	11	12	29	16	30	30	14	17	29	20	4	27	38	8	27	19	5	18	37	34	38	21	30	9	24	10	20	26	12	31	22	24	26	19	20	34	17	15	13	25	31	27	41	56
ENSG00000225462.1	1	0	3	1	0	0	2	1	1	0	1	0	2	2	0	0	0	1	1	0	1	0	0	0	1	1	0	2	0	0	0	0	0	4	0	0	1	0	2	1	0	0	0	0	0	2	0	0	0
ENSG00000232814.2	17	9	6	6	14	3	7	0	3	8	5	6	13	3	2	12	18	14	5	2	6	2	5	7	2	13	14	6	5	4	4	4	16	3	3	7	3	9	11	5	24	2	12	4	8	17	2	21	9
ENSG00000255241.1	1	2	0	2	4	2	2	0	1	1	3	2	0	3	0	4	5	1	0	0	4	0	0	3	1	2	1	2	2	1	1	0	2	1	1	1	2	0	0	0	2	0	0	0	2	2	0	1	0
ENSG00000222355.1	0	0	0	0	0	0	0	0	0	0	0	0	0	0	0	0	0	0	0	0	0	0	0	0	0	0	0	0	0	0	0	0	0	0	0	0	0	0	0	0	0	0	0	0	0	0	0	0	0
ENSG00000204053.6	0	0	0	0	0	0	0	0	1	0	0	0	0	0	2	1	0	0	0	0	0	0	0	0	0	0	0	0	0	1	0	0	0	0	0	0	0	0	0	0	0	0	1	0	0	0	0	0	0
ENSG00000236530.2	0	0	0	0	0	0	0	0	0	0	0	0	0	0	0	0	0	0	0	0	0	0	1	0	0	1	0	0	0	0	0	0	0	0	0	1	0	0	0	1	0	0	0	1	0	0	0	0	0
ENSG00000111145.6	4870	4321	3825	3037	3741	3413	2513	1780	2790	2938	4660	2921	2661	5145	2078	2251	5468	5286	2143	3609	3757	1586	6008	5209	4060	5271	5166	3317	1917	4698	1954	3292	3742	2592	4026	5849	4067	4264	3846	1837	4192	2706	6574	3127	3402	3489	3647	5718	3090
ENSG00000234967.1	0	0	0	0	1	0	0	0	0	0	0	0	0	0	0	0	0	0	0	0	0	0	0	0	0	0	0	0	0	0	0	0	0	0	0	0	0	0	0	0	0	0	0	0	0	0	0	0	0
ENSG00000239490.1	1	0	0	0	0	0	1	1	0	0	1	0	0	0	1	0	0	0	0	1	2	1	0	1	0	0	1	0	0	0	1	1	1	1	0	0	0	0	1	1	0	4	2	1	0	1	0	1	1
ENSG00000237415.2	1	2	3	0	2	0	0	0	1	0	1	1	0	4	0	1	2	1	3	0	2	0	0	1	0	0	3	0	1	2	2	0	0	0	2	3	0	0	1	1	1	1	0	0	0	1	0	2	1
ENSG00000260579.1	0	0	0	0	0	0	0	0	0	0	0	0	0	0	0	0	0	0	0	0	0	0	0	0	0	0	0	0	0	0	0	0	0	0	0	0	0	0	0	0	0	0	0	0	0	0	0	0	0
ENSG00000167749.10	326	1157	242	118	157	143	375	13	730	727	389	469	139	279	269	228	396	183	315	525	91	205	74	837	326	221	172	546	326	511	266	505	313	257	228	100	286	455	678	296	237	190	316	863	461	358	335	236	153
ENSG00000239702.3	0	0	0	0	0	0	0	0	1	1	0	0	0	0	1	0	0	0	0	0	0	0	0	0	0	0	0	0	0	0	0	0	0	0	2	0	0	0	0	0	0	2	0	0	0	0	0	1	0
ENSG00000249042.4	322	242	326	257	264	253	369	35	347	325	173	313	220	429	207	344	310	337	326	286	300	120	151	379	258	152	531	218	273	168	279	159	400	184	228	295	358	421	361	184	222	109	225	243	238	489	148	372	252
ENSG00000263989.2	0	0	0	0	0	0	0	0	0	0	0	0	0	0	0	0	1	1	0	0	1	0	0	0	0	0	0	3	0	0	0	0	0	0	0	0	0	0	1	1	0	0	0	0	0	0	0	0	0
ENSG00000124160.10	4166	3303	4195	3259	3946	3157	2857	923	4613	4038	3296	4014	3418	6353	2092	4216	4653	3269	2532	3784	4039	1822	3406	3908	4930	3125	3898	2316	3158	3402	2244	2900	3493	2291	3570	4627	2842	4406	4458	3223	3315	2288	3505	3054	2850	3255	3250	3834	4825
ENSG00000214654.6	235	141	154	199	108	95	195	6	165	121	107	196	152	342	33	191	117	168	205	71	257	33	85	205	247	172	298	33	171	155	137	104	153	27	252	177	175	148	163	130	221	101	112	135	136	254	98	197	132
ENSG00000202260.1	1	0	0	0	0	0	0	0	4	0	0	0	1	0	0	2	1	2	1	1	1	2	1	0	1	0	1	2	0	0	1	0	0	0	0	2	3	0	2	0	1	1	2	0	1	3	0	0	1
ENSG00000160209.17	7129	10843	8735	7063	7512	10664	5740	2887	8152	12423	6584	12508	4589	16677	15084	7330	8172	9529	6094	6822	12470	6353	6188	11473	14954	8341	11054	7592	9258	6351	4721	7753	7026	8221	9727	9217	6472	8536	8110	6750	5366	4660	8712	7740	9923	8054	7650	8527	9085
ENSG00000280249.1	0	0	0	0	0	0	0	0	0	0	0	0	0	0	0	0	0	0	0	0	0	0	0	0	0	0	1	0	1	0	0	0	0	0	0	0	0	0	0	0	0	0	0	0	0	0	0	0	0
ENSG00000238244.3	0	0	0	0	0	0	0	0	0	0	0	0	0	0	0	0	0	0	0	0	0	0	0	0	0	0	0	0	0	0	0	0	0	0	0	0	0	0	0	0	0	0	0	0	0	0	0	0	0
ENSG00000237661.1	0	0	0	0	0	0	0	0	0	0	0	1	3	0	0	1	1	0	0	0	2	0	0	0	0	1	0	0	0	0	0	1	0	0	1	0	0	0	0	0	0	0	0	0	0	0	0	2	0
ENSG00000136158.9	2435	1528	2369	1611	2890	1106	1110	344	2089	1276	1172	1364	764	1774	597	1731	2497	2668	1323	1469	1905	704	1903	1328	1961	1472	1750	1498	884	839	1051	861	2395	1062	1309	1536	1906	1688	988	1353	1437	1220	2370	1019	1640	1998	1329	1991	2182
ENSG00000186148.10	0	5	5	1	1	0	2	0	1	3	1	7	1	3	0	0	11	2	1	4	2	0	11	3	0	1	3	2	0	0	2	1	4	9	0	1	1	5	0	2	0	1	7	1	3	4	1	0	0
ENSG00000062716.9	9675	10999	9716	8688	22022	5660	7099	5744	20510	7048	16270	5978	7743	5556	5759	34192	25446	7547	6266	14210	10320	8846	18452	5586	6463	8690	5736	17231	5385	4303	9444	3173	16423	5307	5121	17751	19040	11100	4718	9441	8758	4866	21643	5896	8840	8836	9545	21237	9286
ENSG00000259347.4	5	0	2	0	1	0	1	0	2	6	1	3	0	8	0	3	1	2	2	0	0	2	1	2	1	0	1	2	2	0	0	0	0	3	1	2	1	0	2	4	0	0	2	1	1	4	2	2	2
ENSG00000124568.9	1	0	1	0	0	0	1	0	0	1	1	0	3	16	0	4	2	0	2	1	4	0	0	0	0	1	1	0	0	0	1	1	3	0	0	0	0	2	0	0	2	0	0	1	1	0	0	0	0
ENSG00000229323.1	2	0	0	0	3	0	2	0	1	0	1	5	3	1	0	4	2	5	3	1	3	0	2	2	0	2	7	0	2	2	4	0	4	1	2	2	1	2	2	0	1	1	2	0	5	4	0	4	4
ENSG00000250801.1	0	0	0	0	0	0	0	0	0	0	1	0	0	0	0	0	0	0	0	0	0	0	0	0	0	0	0	0	0	0	0	0	0	0	0	0	0	0	0	0	0	0	0	0	0	0	0	0	0
ENSG00000162409.9	1344	1847	1450	1364	1122	1452	1214	61	1563	1483	652	1360	1096	2432	444	1525	1593	2227	1523	1160	1255	507	909	1584	1553	998	2088	735	1164	668	1264	858	1583	623	1107	1620	1756	1377	2025	954	876	697	1328	1660	1029	1393	727	1814	1521
ENSG00000229806.1	2	7	8	4	4	6	4	8	2	7	5	6	2	5	5	4	3	8	7	8	3	10	4	5	7	4	1	13	5	3	2	6	4	2	6	0	2	2	13	5	4	13	14	9	4	6	3	7	4
ENSG00000203987.2	0	0	0	0	0	0	0	0	0	0	0	0	0	0	0	0	0	0	0	0	0	0	0	0	0	0	0	0	0	0	0	0	0	0	0	0	0	0	0	0	0	0	0	0	0	0	0	0	0
ENSG00000143621.15	12198	10160	11265	8864	9876	9781	7808	4948	12550	12102	7870	12583	8331	16806	9474	12520	12416	7916	7539	9559	11934	7185	11155	9635	12064	11705	12132	3519	9456	8086	7142	8550	8418	9807	9066	11731	9015	13403	11144	9876	7956	7205	9643	12696	8743	6695	10763	9904	9318
ENSG00000258175.1	0	0	0	0	0	0	0	0	0	0	0	0	0	0	0	0	0	0	0	0	0	0	0	0	0	0	0	0	0	0	0	0	0	0	0	0	0	0	0	0	0	0	0	0	0	0	0	0	0
ENSG00000258467.1	1	1	4	0	2	0	1	0	1	0	0	1	1	3	2	1	0	3	1	1	0	0	0	0	0	1	1	0	1	2	0	3	1	0	2	0	1	2	1	0	0	1	0	1	1	1	0	2	2
ENSG00000223571.4	11	9	11	5	11	7	11	3	11	6	2	6	5	18	1	1	8	5	2	2	5	3	4	7	9	7	9	6	16	5	7	5	6	1	16	15	10	4	25	3	13	9	16	5	8	5	3	4	15
ENSG00000207379.1	0	0	1	0	0	0	0	0	0	0	0	0	0	1	0	0	0	0	0	0	0	0	0	0	1	0	0	0	0	0	0	0	0	0	0	1	0	0	0	0	1	0	0	0	0	0	0	0	0
ENSG00000279432.1	4	10	10	3	28	6	4	9	24	15	21	5	9	13	10	7	17	16	12	5	12	1	12	10	12	12	8	13	11	11	7	5	13	2	21	16	15	9	12	6	13	11	19	6	6	17	3	16	12
ENSG00000260005.5	53	30	114	35	75	20	82	38	61	24	72	47	21	21	21	70	119	44	27	58	84	35	53	63	54	73	15	102	36	71	11	21	86	33	38	71	21	77	52	60	103	64	50	29	103	58	45	97	70
ENSG00000221978.10	5702	4140	9593	2396	7433	3144	8855	2261	5973	3166	8056	4450	2162	4182	3778	7236	10025	4205	3309	7085	5809	3191	4268	5902	5282	5194	4568	9264	3445	4072	1990	2071	7082	5161	3151	5294	2568	7650	5613	4004	5381	3054	4011	4010	5887	6916	3387	8406	6077
ENSG00000201658.1	0	0	0	0	0	0	0	0	0	0	0	0	0	0	0	0	0	0	0	0	0	0	0	0	0	0	0	0	0	0	0	0	0	0	0	0	0	0	0	0	0	0	0	0	0	0	0	0	0
ENSG00000233676.2	0	0	0	0	0	0	0	0	0	0	0	0	0	0	0	0	0	0	0	0	0	0	0	0	0	0	0	0	0	0	0	0	0	0	0	1	0	0	0	0	0	0	0	0	0	0	0	0	0
ENSG00000063015.18	3	6	6	4	21	2	10	3	11	3	7	2	5	9	5	1	13	9	4	3	6	5	5	8	7	3	9	2	5	5	1	3	7	0	12	9	4	4	7	0	11	2	7	4	1	8	1	8	4
ENSG00000205579.3	7	8	5	6	5	5	3	3	1	2	2	5	4	4	4	6	8	4	2	1	5	3	0	7	5	7	3	9	2	4	1	1	8	9	4	5	5	5	3	4	4	5	4	7	8	2	4	9	3
ENSG00000253814.1	0	0	0	0	0	0	0	0	0	0	0	0	0	0	0	0	0	0	0	0	0	0	0	0	0	0	0	0	0	0	0	0	0	0	0	0	0	0	0	0	0	0	0	0	0	0	0	0	0
ENSG00000188599.16	187	126	243	96	61	143	120	167	375	231	120	230	68	157	266	186	316	185	124	346	208	244	188	156	285	134	148	382	106	108	121	97	245	331	117	135	138	224	148	184	123	77	155	131	229	163	195	193	203
ENSG00000272311.1	0	1	0	0	0	0	0	0	0	0	1	0	0	1	0	0	0	0	1	0	0	0	0	1	0	0	1	0	0	1	0	0	0	0	0	0	0	2	0	0	0	0	0	0	0	0	0	0	0
ENSG00000243167.1	3	1	2	0	3	2	1	4	0	2	2	1	1	1	6	3	3	0	3	1	2	5	0	3	1	0	1	1	2	0	0	5	1	1	2	2	0	1	4	0	1	4	1	4	3	3	0	2	2
ENSG00000125319.13	33	29	39	23	24	22	29	80	47	45	77	36	25	45	101	31	53	36	30	37	31	30	56	74	44	51	54	75	27	108	22	44	55	27	49	105	36	34	53	29	73	49	34	31	44	56	41	71	59
ENSG00000258887.2	0	0	0	0	0	0	1	0	0	0	0	0	0	0	0	0	0	0	1	0	1	0	0	0	0	0	0	0	0	0	0	0	0	0	0	0	0	0	0	0	0	0	0	0	0	1	0	0	0
ENSG00000238097.1	27	19	6	9	9	7	12	0	18	20	8	9	52	26	2	9	6	6	7	13	8	1	5	12	12	20	18	3	6	8	12	9	21	2	6	4	1	19	22	3	22	3	5	15	4	13	10	10	6
ENSG00000224289.1	0	0	0	0	0	0	0	0	2	0	1	0	0	0	0	0	0	0	0	0	0	0	0	0	0	0	0	0	0	0	0	0	2	0	0	1	0	0	0	0	0	0	0	0	0	0	0	0	0
ENSG00000266431.1	0	0	0	0	1	0	0	0	0	0	0	0	0	0	0	0	0	0	0	0	0	0	0	0	0	0	0	0	0	0	0	0	0	0	0	0	0	0	0	0	0	0	0	0	0	0	0	0	0
ENSG00000275441.1	98	61	102	27	80	22	57	40	91	49	35	51	30	37	131	92	76	56	48	94	61	61	26	30	69	54	26	70	39	14	16	19	74	99	27	36	37	83	53	64	33	26	35	45	87	48	51	70	52
ENSG00000215160.2	0	0	0	0	0	0	0	0	1	0	0	0	0	0	0	0	0	0	0	0	0	0	0	0	0	0	0	0	0	0	0	0	0	0	0	0	0	0	0	0	0	0	0	0	0	0	0	0	0
ENSG00000244060.2	1	1	3	1	1	0	0	1	1	1	1	0	0	1	0	1	4	2	0	0	1	0	0	1	0	2	1	0	0	0	0	0	0	0	2	2	5	0	1	1	2	0	1	0	0	2	0	0	2
ENSG00000273137.1	86	75	158	53	115	58	127	36	112	64	126	118	57	86	76	132	203	133	81	104	136	40	71	124	133	104	99	137	84	72	36	45	127	79	66	118	46	157	113	72	105	34	103	74	106	172	63	175	118
ENSG00000251544.1	0	2	1	1	0	3	2	0	4	2	2	7	5	5	2	2	1	4	4	0	1	0	3	2	7	3	6	5	1	3	1	2	2	0	5	1	0	0	6	3	1	5	0	1	2	10	1	1	0
ENSG00000104804.6	13	15	9	4	8	1	12	15	17	9	9	8	15	2	4	19	114	7	6	9	13	8	10	17	13	15	6	6	11	7	9	7	21	3	8	17	7	9	9	7	13	6	16	8	21	3	6	11	13
ENSG00000038210.12	2169	3237	2084	2171	2108	2447	1609	736	2131	2613	1831	2611	1448	2462	1477	2942	2497	2204	2417	2736	2004	1831	1450	2473	1750	1813	2613	1113	2254	1587	2107	1713	2547	1499	1791	2990	2852	3003	1891	1576	1775	1367	2628	2565	1654	1623	1704	3229	1767
ENSG00000070413.17	14143	12623	13027	12990	9488	13643	10486	2226	18901	15815	7890	18110	12174	20779	9655	12463	11843	17225	12324	10156	16765	7143	9996	17103	20458	9959	22121	8468	17846	11078	5860	10108	11916	11160	11017	12224	10550	17386	13089	9418	9386	9279	11349	13359	14025	12777	14874	16270	15921
ENSG00000119812.17	3627	4239	3051	3215	2915	3524	2625	673	3690	4367	2126	3625	2437	5426	2932	4505	3224	3087	2254	2842	4039	1623	2679	3521	4683	4071	4655	2071	2693	2735	2200	2688	2563	2047	3015	4121	3133	3951	3665	3317	2595	1997	2535	4069	2707	2171	2810	3276	2597
ENSG00000274515.1	14	16	32	10	26	3	20	10	22	16	15	20	17	21	41	18	13	24	16	22	30	11	8	26	25	16	19	23	15	7	11	3	21	28	15	8	12	26	19	16	12	9	8	16	22	35	8	14	15
ENSG00000140157.13	2193	2585	2081	1675	1918	2132	1575	408	2273	2085	1743	1870	1874	3510	543	2755	2118	1557	1531	1204	1976	746	2843	2506	2172	2050	2614	416	1865	1919	1184	1423	1909	977	1981	2918	1964	2499	2449	1711	2081	1426	2152	1991	1388	1573	1602	2250	1832
ENSG00000108684.13	2	0	3	1	2	10	1	4	3	1	0	5	6	6	0	0	2	2	0	2	2	2	4	2	2	1	2	2	0	0	2	1	0	1	2	2	0	2	1	1	3	3	7	7	0	1	1	1	0
ENSG00000169306.8	5	17	3	69	3	13	15	14	7	18	4	43	206	31	2	15	9	2	22	3	16	27	95	91	9	7	6	6	86	14	72	5	15	1	5	103	6	2	5	4	68	6	8	25	24	4	0	35	173
ENSG00000231189.1	1	0	0	0	0	0	0	0	0	0	0	0	0	0	0	0	0	0	0	0	0	0	0	0	0	0	0	0	0	0	0	0	0	0	1	0	0	0	0	0	0	0	0	0	0	1	0	0	0
ENSG00000116668.11	641	762	669	666	533	525	567	72	676	569	451	695	377	896	199	596	769	909	611	488	586	244	425	749	696	441	666	365	656	462	608	372	736	335	572	864	746	756	576	447	442	403	617	508	624	665	397	728	656
ENSG00000173992.7	3234	2529	3264	2059	2528	1971	1969	2265	3570	3048	2463	3104	2146	3416	5789	3066	3731	2321	1783	3317	3301	2642	1867	2278	3546	2193	2730	3573	2571	1596	946	2141	2928	4073	1759	2208	1984	3517	2789	2650	2248	1506	2685	2842	2739	2578	3140	3217	2732
ENSG00000155097.10	6584	8301	5742	5255	5127	6255	5297	1108	7656	7512	4426	7261	5232	11157	3311	6321	6207	9118	6680	5334	6620	3026	4255	7932	7414	5810	8493	3097	6538	5160	5374	4546	6224	3587	5970	7439	6528	7421	7536	5332	4677	4118	6162	5928	6172	6159	4137	7413	6894
ENSG00000147883.10	130	113	58	35	188	38	38	84	63	86	139	49	60	70	62	112	174	67	80	53	58	30	313	133	67	67	93	108	112	109	31	54	108	30	120	134	65	66	78	110	176	84	207	188	81	48	66	82	72
ENSG00000276216.1	57	38	77	51	81	14	35	77	96	26	19	30	5	22	103	87	72	31	55	36	49	69	11	28	65	63	12	55	12	18	44	16	51	3	12	14	20	117	43	97	22	15	25	2	93	28	35	52	81
ENSG00000224992.1	54	18	43	25	14	18	26	1	25	23	21	62	11	30	32	21	26	39	30	33	31	13	18	46	37	22	33	14	29	21	17	23	20	30	25	23	17	31	17	31	21	20	9	31	25	37	30	49	19
ENSG00000256862.1	6	3	13	6	1	2	7	62	2	1	15	1	2	3	10	5	1	2	3	1	9	3	4	6	0	11	5	7	0	20	0	5	4	1	8	8	2	4	3	1	4	6	1	1	2	5	32	9	1
ENSG00000237118.2	24	30	16	32	24	25	43	1	22	27	3	27	18	25	0	33	23	26	8	7	28	9	31	28	28	30	21	24	17	12	5	13	23	8	23	32	29	14	43	14	11	8	16	21	19	26	12	21	33
ENSG00000215302.7	41	67	166	41	89	50	76	13	58	25	56	33	21	50	10	81	117	106	72	14	56	16	39	66	82	67	60	16	55	33	92	25	53	22	18	32	35	64	60	14	65	46	46	50	48	76	21	161	69
ENSG00000232254.1	0	0	0	0	0	0	0	0	0	0	1	0	0	0	0	0	1	0	0	0	0	0	0	1	0	0	0	0	0	0	0	0	0	0	0	0	0	0	0	0	0	0	0	0	0	0	0	0	0
ENSG00000165501.15	372	327	289	273	268	326	201	415	249	407	301	266	233	374	375	293	331	179	262	265	331	180	232	284	317	343	303	163	218	409	153	247	255	267	360	489	207	313	385	260	291	266	178	314	193	155	350	305	285
ENSG00000207562.2	0	0	0	0	1	0	0	0	0	0	0	0	1	0	0	0	0	0	0	1	0	0	0	0	0	0	0	1	0	0	0	0	1	0	0	0	0	0	0	0	0	0	0	1	0	0	0	0	0
ENSG00000137808.12	0	1	0	0	0	0	1	0	1	0	0	0	0	0	0	0	0	0	0	0	1	0	0	0	0	0	0	0	0	0	0	0	1	0	0	0	0	0	0	0	0	0	0	1	0	1	0	0	0
ENSG00000243967.4	0	0	0	0	0	0	0	0	0	0	0	0	0	0	0	0	0	0	0	0	0	0	0	0	0	0	0	0	0	0	0	0	0	0	0	0	0	0	0	0	0	0	0	0	0	0	0	0	0
ENSG00000223180.1	0	0	0	0	0	0	0	0	0	0	0	0	0	0	0	0	0	0	0	0	0	0	0	0	0	0	0	0	0	0	0	0	0	0	0	0	0	0	0	0	0	0	0	0	0	0	0	0	0
ENSG00000157992.11	800	768	1245	670	810	999	785	234	1351	967	608	920	653	1203	1230	799	1060	648	687	1054	941	818	615	802	1059	608	903	773	819	414	416	687	857	1158	652	719	746	1074	673	604	508	488	713	989	891	652	873	977	943
ENSG00000142676.11	59228	49118	52691	42399	49897	44492	39094	74622	59349	54378	47388	62844	25132	66614	102374	42378	64049	53306	39459	65270	52082	43095	43222	48313	60011	45759	54651	52915	48047	42657	39995	47016	43913	70710	44441	54408	39547	62984	45757	42804	33843	37611	48058	61129	53342	37560	74949	45829	58982
ENSG00000230818.1	0	0	0	0	0	0	0	0	0	0	0	1	1	0	0	0	0	0	0	0	0	1	0	0	1	1	1	3	0	0	0	0	0	0	0	0	0	0	1	0	1	1	0	0	0	0	0	0	0
ENSG00000177613.8	3704	3098	3350	2895	1994	2823	2387	863	2875	3663	2344	3590	2973	5572	1265	2854	2419	2884	2401	2562	3209	1204	1776	3701	3446	2868	3605	1171	2336	2813	2165	2156	2341	1507	3256	3017	2802	3483	3484	2430	2543	2108	1776	3136	2357	2509	2875	3302	2798
ENSG00000143627.16	0	0	0	0	0	0	2	0	5	2	0	1	1	10	0	1	3	0	0	3	2	3	6	2	0	1	1	0	0	2	16	2	1	0	0	1	1	1	2	0	2	4	0	5	3	2	1	2	1
ENSG00000227412.1	1	3	1	0	2	0	0	6	0	0	0	1	0	0	2	0	0	0	1	0	0	0	0	0	0	1	0	0	0	0	0	0	0	0	0	0	0	0	0	0	1	0	0	0	1	0	0	0	0
ENSG00000007908.14	505	6331	69	1374	603	317	91	1008	2612	26	789	29	226	360	406	1362	1273	136	44	781	799	881	20246	186	602	198	747	1001	58	2002	306	440	2491	233	305	3757	3203	1415	675	88	2540	446	6751	388	690	63	3401	1077	1020
ENSG00000228700.1	0	2	1	0	0	1	0	2	0	0	0	1	0	0	0	0	1	1	2	2	0	2	0	0	0	0	0	0	1	3	1	0	1	0	0	1	0	0	4	2	0	0	0	2	1	0	0	2	0
ENSG00000129315.8	3506	3295	2852	2905	2122	2741	2281	714	3003	2952	2103	3459	2926	5529	1315	2936	3291	3901	3586	2377	3391	1133	2287	3872	3523	2726	3971	1329	2722	2874	2917	1976	2804	1465	2870	4293	2900	3544	3437	2057	2768	2310	2995	2572	2758	3116	2113	3814	3489
ENSG00000258797.2	0	0	0	0	0	0	0	0	0	0	0	0	0	0	0	0	0	0	0	0	0	0	0	0	0	0	0	0	0	0	0	0	0	0	0	0	0	0	0	0	0	0	0	0	0	0	0	0	0
ENSG00000257000.1	0	0	0	0	0	0	0	0	0	0	0	0	0	0	0	0	0	0	0	0	0	0	0	0	0	0	0	0	0	0	0	0	0	0	0	0	0	0	0	0	0	0	0	0	0	0	0	0	0
ENSG00000232009.1	0	0	0	0	0	0	0	0	0	0	0	0	0	0	1	0	0	0	0	0	0	0	0	0	1	1	0	0	0	0	0	0	0	0	0	0	0	0	0	0	0	0	0	0	0	0	0	1	0
ENSG00000101335.8	23232	14046	18955	16025	28337	14111	16346	4138	23004	18420	12882	19504	10409	19913	24205	18002	33181	24703	10998	21465	18870	9965	15543	17276	32110	14760	29719	30499	13035	8694	6438	14579	16738	16519	17030	17070	15499	19908	20767	16488	9347	7568	19679	9856	20567	11800	13999	16731	25683
ENSG00000164707.14	71	70	252	108	163	99	323	14	244	18	92	62	106	124	58	79	149	171	70	164	179	41	31	320	254	70	211	211	89	90	77	42	196	59	103	68	67	106	86	47	89	51	44	49	116	344	32	320	61
ENSG00000177233.2	0	0	0	0	0	0	0	0	1	0	0	0	0	0	0	1	0	0	0	0	0	0	0	0	0	0	0	0	0	0	0	0	0	0	0	0	0	0	0	0	0	0	0	0	0	0	0	0	0
ENSG00000259028.1	0	0	0	0	1	0	1	0	0	0	0	0	0	0	3	0	1	0	0	0	0	1	0	0	0	0	0	0	0	0	0	0	1	0	0	0	0	0	0	0	0	0	1	0	0	0	0	0	0
ENSG00000249407.1	0	0	0	0	0	0	0	0	0	1	0	0	0	1	0	0	0	2	0	0	0	0	0	0	0	0	1	0	1	0	0	0	0	0	0	0	1	0	2	0	1	0	0	0	0	0	0	0	0
ENSG00000172020.11	8	5	11	4	17	6	1	15	14	3	8	1	1	119	9	2	6	11	5	2	10	4	31	22	4	6	18	4	4	14	0	10	6	5	19	13	7	18	4	6	24	18	18	2	5	0	3	8	5
ENSG00000271435.1	0	0	0	0	0	0	0	0	0	0	0	0	0	0	0	0	0	0	0	0	0	0	0	0	0	0	0	0	0	0	0	0	0	0	0	0	0	0	0	0	0	0	0	0	0	0	0	0	0
ENSG00000233217.1	0	0	2	1	0	0	1	0	0	0	0	0	0	0	0	0	2	0	0	0	0	0	2	0	0	2	1	3	0	0	0	0	1	0	0	0	0	0	1	0	0	1	0	0	0	0	1	0	0
ENSG00000242553.1	14	11	26	17	24	13	29	2	5	11	12	12	11	15	2	36	9	16	9	17	17	3	11	25	24	14	23	3	9	14	11	13	16	3	12	32	23	32	22	6	22	12	9	11	14	40	3	19	20
ENSG00000250427.1	6	2	4	2	4	1	3	6	2	3	1	3	4	2	2	1	3	5	0	1	2	0	6	5	2	1	3	3	3	3	1	2	5	0	0	5	1	4	6	1	3	4	1	1	4	2	3	3	1
ENSG00000228142.2	0	0	0	0	4	0	0	11	1	0	0	0	0	0	2	2	0	0	0	0	0	0	0	0	0	0	0	0	0	0	0	1	0	0	0	0	0	2	0	0	1	0	1	1	1	0	0	3	0
ENSG00000213399.3	9	3	12	4	3	1	2	17	8	16	16	6	10	12	3	11	7	15	14	4	11	10	7	10	9	6	8	10	12	23	2	13	6	15	8	7	4	12	40	11	27	15	8	18	9	7	7	26	7
ENSG00000267177.1	0	0	0	0	1	1	0	2	1	0	0	0	0	0	0	0	0	0	0	0	0	0	0	0	0	0	0	0	0	0	0	0	0	0	0	0	0	1	0	0	0	0	0	0	0	0	0	0	0
ENSG00000101346.10	7441	6139	6771	6221	4463	5909	5751	694	6908	6411	4060	9324	5589	10654	2676	6098	5244	7840	6090	5368	6981	2441	3801	8818	8669	4965	11215	3768	7312	4638	5981	4929	6225	4108	5987	6283	6737	8475	7904	4293	4353	3474	4984	5789	6223	7414	5272	8444	6832
ENSG00000228692.2	2	0	1	1	1	4	2	0	1	1	1	3	0	2	0	0	4	1	1	2	1	0	0	0	1	0	3	2	1	2	0	0	4	2	0	1	1	0	1	0	0	1	0	1	0	0	1	1	0
ENSG00000235621.7	6	12	2	1	4	0	1	166	1	3	138	0	0	1	33	1	24	0	12	0	1	0	34	51	0	32	6	1	0	80	1	30	2	3	32	140	1	3	5	1	122	77	16	4	2	0	45	14	0
ENSG00000266621.1	0	1	0	2	5	0	5	1	2	1	1	0	1	1	2	2	5	2	2	1	0	3	2	6	1	1	2	2	0	3	0	0	2	0	2	4	0	0	1	0	5	0	2	0	2	1	0	2	1
ENSG00000104067.15	9974	10067	8423	9323	7224	9012	7720	834	9490	9729	4458	7660	9850	16236	2574	9018	10825	11025	7369	6447	8356	3299	10041	11233	11972	9420	11944	3935	7975	6757	6684	5203	7369	3315	7188	10529	9080	10101	11138	5036	7275	5563	13198	8794	8478	7704	5777	9415	9048
ENSG00000260132.1	0	1	1	0	0	0	0	0	2	0	1	0	0	0	0	0	0	0	0	0	2	0	0	0	0	0	0	2	2	0	1	0	0	0	4	0	0	0	1	0	2	0	0	0	4	0	1	0	0
ENSG00000172339.9	1197	1298	1044	736	895	1326	704	305	1025	1480	739	1333	634	1583	1166	1338	1123	766	724	1138	1222	989	756	999	1331	997	1486	918	978	695	756	962	898	1192	895	950	802	1210	1325	1202	802	577	758	1144	1029	759	936	1054	843
ENSG00000236590.1	0	0	0	0	0	0	0	0	0	0	0	0	0	0	0	0	2	0	0	0	0	0	0	0	0	1	0	0	0	0	0	0	0	0	0	0	0	0	0	0	0	0	0	0	0	0	0	0	0
ENSG00000275114.1	0	0	0	0	0	1	0	1	0	0	0	0	0	0	0	0	0	3	0	0	0	0	0	0	0	0	0	0	0	0	0	0	0	1	0	0	0	0	0	0	0	0	1	0	0	0	0	1	0
ENSG00000241923.2	12	13	17	12	14	11	7	13	21	14	9	10	10	8	9	11	19	9	12	12	16	21	10	11	11	10	14	12	13	13	8	10	5	13	13	8	10	6	14	8	13	25	8	18	12	20	9	19	9
ENSG00000248770.1	0	0	0	0	0	0	0	0	0	0	0	0	0	0	0	0	0	0	0	0	0	0	0	0	0	0	0	0	0	0	0	0	0	0	0	0	0	1	0	0	0	0	0	0	0	0	0	0	0
ENSG00000167216.15	1384	1765	1824	577	1206	1913	1208	92	1203	1510	577	1899	545	2445	581	1773	1645	2011	982	1354	1489	846	656	1618	1591	1013	2100	737	685	503	777	756	1418	2155	826	916	1199	1634	1593	2228	1008	530	1036	781	1521	2394	772	1705	683
ENSG00000109758.7	1	9	2	6	9	2	14	3	13	1	7	6	1	2	0	18	15	2	1	9	1	2	8	3	4	4	4	3	5	5	0	3	7	3	2	7	1	10	3	5	6	1	10	3	6	3	9	7	4
ENSG00000213928.7	185	157	412	116	246	125	287	161	285	123	525	87	103	118	141	605	324	261	164	306	276	105	272	443	149	211	217	417	97	509	115	142	282	105	305	329	147	337	214	91	378	273	172	130	270	205	297	553	142
ENSG00000276272.1	0	1	0	1	1	0	1	0	1	3	2	1	0	1	2	2	4	3	0	0	0	0	3	2	1	0	0	6	2	0	0	3	1	0	1	2	0	2	1	2	1	0	0	0	5	1	2	2	0
ENSG00000234134.1	9	10	22	7	9	5	24	2	17	10	5	13	3	4	16	14	16	24	7	8	17	6	3	12	15	7	17	3	12	5	4	2	17	8	12	15	6	14	14	7	10	7	2	5	22	21	3	28	4
ENSG00000280180.1	0	2	0	1	1	0	0	0	0	2	0	1	0	0	0	0	0	0	0	1	1	1	1	0	1	0	1	0	1	2	0	0	0	2	2	0	0	1	2	0	1	1	0	0	0	0	0	0	0
ENSG00000216056.1	0	0	0	0	0	0	0	0	0	0	0	0	0	0	0	0	0	0	0	0	0	0	0	0	0	0	0	0	0	0	0	0	0	0	0	0	0	0	0	0	0	0	0	0	0	0	0	0	0
ENSG00000169976.6	5638	4901	5685	3197	4380	5012	2908	4517	5467	5537	4007	6858	3472	6207	12804	5879	5722	3239	2913	5812	5998	4882	3714	3468	5440	4895	4849	4545	4507	3162	1969	4561	3929	8144	3722	3630	3101	7139	4116	5982	3186	3074	3494	6281	4870	2972	6022	4065	3926
ENSG00000161920.8	1368	1208	1485	803	1034	1097	856	548	1336	1395	997	1305	781	1648	1608	1372	1238	973	802	1590	1302	984	790	1061	1544	1052	1138	1585	999	786	609	931	1097	1344	914	874	809	1583	1212	1287	796	792	828	1052	1275	842	1210	1263	1159
ENSG00000277075.1	130	103	120	81	95	60	71	143	130	84	70	74	71	206	226	191	177	144	82	183	131	121	53	88	218	77	107	79	106	96	69	58	128	177	86	88	104	223	89	87	141	90	160	69	203	118	115	130	74
ENSG00000048052.20	363	482	348	233	278	1751	226	600	131	139	1050	374	272	260	429	222	869	910	342	197	212	156	600	847	458	671	362	589	153	1453	320	556	515	66	710	1581	244	165	298	191	820	659	745	106	498	343	599	786	370
ENSG00000227000.2	0	0	0	0	0	0	0	0	0	0	0	0	0	0	0	0	0	0	0	1	0	0	0	0	0	0	0	0	0	0	0	0	0	0	0	0	0	0	0	0	0	0	0	0	0	0	0	0	0
ENSG00000177666.14	4006	4698	5284	3601	6952	4091	4166	2535	6038	5007	6584	4378	3063	5947	3811	6489	8997	5186	3135	5013	4814	3195	4620	4638	8296	3241	4955	4518	4672	3225	1223	2832	6086	3760	3309	4769	4258	6041	3384	5181	3964	3598	6876	4234	6003	4414	4785	7215	6623
ENSG00000230335.1	0	0	1	0	1	0	0	7	7	0	0	0	0	0	1	0	0	1	0	0	0	0	0	0	0	2	0	0	0	0	0	0	0	1	0	0	0	0	0	0	0	0	0	0	1	0	0	0	0
ENSG00000221471.1	0	0	0	0	0	0	0	0	0	0	0	0	0	0	0	0	0	0	0	0	0	0	0	0	0	0	0	0	0	0	0	0	0	0	0	0	0	0	0	0	0	0	0	0	0	0	0	0	0
ENSG00000008196.11	0	2	5	1	5	0	0	11	5	1	0	2	0	0	6	2	2	0	0	0	0	2	1	0	0	1	1	0	0	0	0	0	1	2	1	0	0	0	1	0	1	2	2	0	1	1	0	0	0
ENSG00000180008.8	2004	2441	1591	1621	1694	2138	1383	383	1562	2400	1425	1608	2364	2807	715	2150	1983	1723	1883	1378	1706	720	1898	2034	1912	1850	2311	974	1635	1732	1195	1268	1739	830	1773	2716	1566	1910	2358	1224	1619	1210	2426	2002	1276	1163	1171	1934	1704
ENSG00000229922.4	0	2	1	0	0	0	0	3	0	0	3	0	0	0	3	0	1	0	0	0	0	0	0	1	0	1	0	0	0	3	0	0	0	0	1	2	0	0	0	0	3	2	0	0	0	0	0	0	0
ENSG00000272669.1	104	119	169	64	183	52	126	178	184	76	101	138	69	79	313	159	161	109	56	123	111	113	112	108	121	117	83	193	63	85	26	37	114	157	68	137	68	142	97	91	111	60	154	77	87	102	65	148	129
ENSG00000225520.1	0	0	0	0	0	2	0	0	2	0	0	0	0	0	0	0	0	0	0	1	0	1	0	0	0	0	0	0	0	0	0	0	0	0	0	0	0	4	1	0	2	0	0	0	2	1	0	0	0
ENSG00000248199.1	0	0	0	0	0	0	0	0	0	0	0	0	0	0	0	0	0	0	0	0	0	0	0	0	0	0	0	0	0	0	0	0	0	0	0	0	0	0	0	0	0	0	0	0	0	0	0	0	0
ENSG00000263511.1	0	0	0	0	0	0	0	0	1	0	0	0	0	1	0	0	0	0	0	0	1	0	0	0	0	0	0	0	0	0	0	0	0	0	0	0	0	0	0	0	0	0	0	0	0	0	0	0	0
ENSG00000231317.1	0	0	0	0	0	0	0	0	0	0	0	0	0	0	0	0	0	0	0	0	0	0	0	0	0	0	0	0	0	0	0	0	0	0	0	1	0	0	0	0	0	0	0	0	0	0	0	0	0
ENSG00000275729.1	0	0	0	0	0	0	0	0	0	0	0	0	0	0	0	0	0	0	0	0	0	0	0	0	0	0	0	0	0	0	0	0	0	0	0	0	0	0	0	0	0	0	0	0	0	0	0	0	0
ENSG00000278803.1	0	0	0	0	0	0	0	0	0	0	0	0	0	0	0	0	0	0	0	0	0	0	0	0	0	0	0	0	0	0	0	0	0	0	0	0	0	0	0	0	0	0	0	0	0	0	0	0	0
ENSG00000263388.1	1	2	1	0	2	0	2	0	1	0	2	0	0	2	0	0	0	0	0	0	1	0	0	1	1	0	1	1	2	1	0	0	4	0	1	0	1	1	2	1	1	0	2	0	1	3	0	2	0
ENSG00000266820.1	0	0	0	0	0	0	0	0	0	0	0	0	0	0	0	0	0	0	0	0	0	0	0	0	0	0	0	0	0	0	0	0	0	0	0	0	0	0	0	0	0	0	0	0	0	0	0	0	0
ENSG00000267788.1	0	0	4	0	3	0	0	2	0	0	0	0	0	0	1	0	3	0	0	1	0	0	0	1	0	0	0	0	0	0	0	0	2	0	0	0	0	0	0	1	1	0	0	0	0	2	0	2	0
ENSG00000225999.1	0	0	0	0	0	0	1	2	0	0	0	0	0	0	0	1	0	0	0	0	0	0	0	0	0	0	0	0	0	0	0	0	1	0	0	0	0	0	0	0	0	0	0	0	0	1	0	0	0
ENSG00000224904.1	0	19	1	4	0	9	1	1	5	28	2	7	24	15	7	3	4	3	1	2	3	1	7	6	8	4	8	1	0	0	0	2	8	5	1	3	4	0	4	2	15	0	1	2	3	3	5	9	0
ENSG00000281041.1	26	6	25	6	12	5	21	1	8	7	16	14	12	4	4	23	24	5	11	26	8	5	5	12	24	3	22	7	15	5	21	8	34	2	12	3	10	10	7	7	5	6	5	10	16	11	14	20	11
ENSG00000273361.1	1	6	11	8	7	0	2	0	5	9	8	8	5	4	2	18	2	11	6	3	5	5	3	9	11	1	13	5	2	6	1	4	8	6	2	4	7	6	3	2	10	4	8	8	3	6	4	12	2
ENSG00000235139.2	0	2	0	0	0	0	0	0	0	0	0	0	0	2	0	0	0	0	0	0	0	0	0	0	0	0	1	0	0	0	0	0	0	0	0	0	0	0	0	0	0	0	0	2	0	0	0	0	0
ENSG00000235199.1	0	0	0	0	0	0	0	0	0	0	0	0	0	0	0	0	0	0	0	0	0	0	0	0	0	0	0	0	0	0	0	0	0	0	0	0	0	0	0	0	0	0	0	0	0	0	0	0	0
ENSG00000256870.2	7677	9774	10620	3795	5018	5019	6144	382	7463	5748	3983	6734	5829	10275	2635	10145	10712	4821	5852	7838	7753	2683	3838	7436	10420	8311	11775	3352	9988	3458	5700	3575	7488	6765	3985	4367	7387	9472	7171	7418	3504	3144	6083	7433	5963	7157	3962	9115	4296
ENSG00000271417.2	0	0	0	0	4	0	0	0	0	0	0	0	0	0	0	0	1	2	0	1	0	1	1	0	0	1	0	0	0	0	0	0	0	0	0	2	1	1	0	0	0	0	0	0	0	0	1	0	0
ENSG00000230707.1	14	8	9	9	8	2	15	2	13	7	8	9	4	5	7	6	16	7	12	9	10	3	5	3	12	1	22	4	15	3	8	8	12	5	5	3	6	7	6	4	5	5	2	3	9	14	10	23	15
ENSG00000281408.1	0	1	2	1	1	1	5	0	1	0	0	0	0	0	0	2	0	1	0	0	3	0	0	0	1	0	1	0	1	0	1	0	0	0	0	2	0	4	0	1	0	0	0	0	3	2	1	6	0
ENSG00000264261.1	0	0	0	0	0	0	0	0	0	0	0	0	0	0	0	0	0	0	0	0	0	0	0	0	0	0	0	0	0	0	0	0	0	0	0	0	0	0	0	0	0	0	0	0	0	0	0	0	0
ENSG00000138074.13	1430	1167	1450	1218	898	862	1118	487	1707	1264	916	1495	1202	1582	910	1642	1320	1183	792	1044	1415	523	927	1416	1575	1212	1386	728	1371	1225	677	917	1112	990	1101	1253	945	1435	1222	1114	1005	797	903	1009	1068	984	1222	1192	1275
ENSG00000261320.1	1	4	9	2	7	2	0	0	0	3	3	7	6	2	0	13	5	3	1	2	2	11	1	8	14	1	2	0	0	0	0	0	16	0	0	1	1	2	2	14	3	1	0	2	0	2	0	21	1
ENSG00000166408.4	0	0	0	0	0	0	0	0	0	0	0	0	0	0	0	0	0	0	0	0	0	0	0	0	0	0	0	0	0	0	0	0	1	0	0	0	0	0	0	0	0	0	0	0	0	0	0	0	1
ENSG00000273107.1	22	15	40	27	14	32	19	5	47	21	13	38	14	14	39	45	57	24	16	44	69	9	23	10	20	29	28	19	19	11	10	30	17	21	11	14	22	36	36	12	11	14	12	33	47	32	25	12	20
ENSG00000263483.1	0	1	1	0	1	0	1	0	0	0	0	0	0	0	1	0	0	0	1	0	1	0	0	0	0	0	0	0	0	0	0	0	0	0	0	0	1	0	0	0	0	0	0	0	0	0	0	0	0
ENSG00000274512.3	6	0	17	4	20	8	37	49	41	28	38	10	0	6	46	41	55	21	11	51	0	40	0	14	14	10	0	23	6	28	1	21	33	0	7	17	6	14	29	12	16	14	25	10	19	12	30	19	0
ENSG00000266277.1	0	0	0	0	0	0	0	0	0	0	0	0	0	0	0	0	0	0	0	0	0	0	0	0	0	0	0	0	0	0	0	0	0	0	0	0	0	0	0	0	0	0	0	0	0	0	0	0	0
ENSG00000163959.8	225	194	326	217	184	341	229	88	280	338	211	356	173	337	241	212	291	185	139	262	318	166	122	345	338	210	304	296	206	155	149	246	301	105	239	256	200	224	305	170	195	133	175	278	240	247	192	276	287
ENSG00000252261.1	0	0	0	0	0	0	0	0	0	0	0	0	0	0	0	0	0	0	0	0	0	0	0	0	0	0	0	0	0	0	0	0	0	0	0	0	0	0	0	0	0	0	0	0	0	0	0	0	0
ENSG00000221249.1	0	0	0	0	0	0	0	0	0	0	0	0	0	0	0	0	0	0	0	0	0	0	0	0	0	0	0	0	0	0	0	0	0	0	0	0	0	0	0	0	0	0	0	0	0	0	0	0	0
ENSG00000255119.1	2	0	2	0	0	1	3	0	2	0	1	1	0	0	0	1	5	0	0	1	4	0	3	4	0	3	1	0	0	0	0	1	2	0	1	0	0	0	1	0	0	0	2	0	0	3	0	1	1
ENSG00000259652.1	0	0	0	0	0	0	0	0	0	0	0	0	0	0	0	0	0	0	0	0	0	0	0	0	0	0	0	0	0	0	0	0	0	0	0	0	0	0	0	0	0	0	0	0	0	0	0	0	0
ENSG00000251604.1	0	0	0	0	0	0	0	0	0	0	0	0	0	0	0	0	0	0	0	0	0	0	0	0	0	0	0	0	0	0	0	0	0	0	0	0	0	0	0	0	0	0	0	0	0	0	0	0	0
ENSG00000260524.1	1	0	0	0	0	1	2	0	1	0	0	0	0	1	0	0	2	0	0	0	1	0	0	3	1	0	1	0	1	0	0	0	2	0	0	1	0	0	0	0	3	0	1	0	1	2	0	1	0
ENSG00000163793.11	8	1	4	2	4	3	9	3	2	4	2	1	0	8	14	4	12	31	5	6	7	3	7	5	10	7	6	11	2	5	2	3	2	6	3	1	6	4	9	5	1	0	1	2	7	6	4	6	4
ENSG00000252554.1	0	0	0	0	0	0	0	0	0	0	1	1	0	0	0	0	0	1	0	0	0	0	0	0	0	0	0	0	0	1	0	0	0	0	0	0	0	0	0	0	0	0	0	0	0	0	0	1	0
ENSG00000253866.1	0	0	0	0	0	0	0	0	0	0	0	0	0	0	0	0	0	0	0	0	0	0	0	0	0	0	0	0	0	0	0	0	0	0	0	0	0	0	0	0	0	0	0	0	0	0	0	0	0
ENSG00000228379.1	0	0	0	0	0	0	0	0	0	0	0	0	0	0	0	0	0	0	0	0	0	0	0	0	0	0	0	0	0	0	0	0	0	0	0	0	0	0	0	0	0	0	0	0	0	0	0	0	0
ENSG00000268379.1	9	13	28	20	12	26	14	8	19	15	10	19	6	4	9	13	25	8	8	19	14	3	12	38	30	18	16	5	9	9	4	4	21	5	34	9	14	10	10	1	12	8	8	12	10	15	11	17	11
ENSG00000204954.8	573	877	1025	436	689	836	416	213	638	1130	312	1270	847	1389	814	1523	1397	841	474	855	965	603	784	730	832	720	993	362	441	404	472	444	574	753	606	351	566	612	759	527	732	430	312	902	475	557	554	583	557
ENSG00000207325.1	0	0	1	0	0	0	1	0	1	0	1	0	0	0	0	2	2	0	0	0	0	0	2	3	1	1	0	0	0	1	2	0	0	1	1	4	0	0	0	0	2	0	1	2	1	1	0	1	2
ENSG00000273778.1	0	0	0	0	0	0	0	0	0	0	0	0	0	0	0	0	0	0	0	0	0	0	0	0	0	0	0	0	0	0	0	0	0	0	0	0	0	0	0	0	0	0	0	0	0	0	0	0	0
ENSG00000255606.1	5	37	12	8	17	7	8	0	14	12	7	16	9	6	22	4	17	3	9	9	14	5	10	9	19	10	17	12	4	6	3	11	9	9	6	10	5	3	12	11	19	3	4	1	14	15	8	17	9
ENSG00000261550.1	2	1	8	4	3	3	3	3	0	2	0	1	1	3	2	2	4	3	1	2	2	0	4	1	6	0	7	0	3	4	1	0	1	2	2	0	1	2	1	0	0	1	1	3	5	2	1	3	2
ENSG00000222698.1	0	0	0	0	0	0	0	0	0	0	0	0	0	0	0	0	0	0	0	0	0	0	0	0	0	0	0	0	0	0	0	0	0	0	0	0	0	0	0	0	0	0	0	0	0	0	0	0	0
ENSG00000205879.4	6	2	3	6	5	2	5	2	14	2	3	5	3	4	0	2	12	13	2	2	1	2	4	9	4	1	13	7	7	4	3	0	6	1	6	6	4	9	3	3	8	2	9	3	11	23	2	19	8
ENSG00000196526.9	4413	3832	2927	5249	3493	2984	3607	358	2874	3048	2262	2765	3761	4546	1174	3189	4092	4285	2626	3383	3614	709	2738	3884	5396	3546	4689	1863	4620	2755	2740	2393	4080	1115	2909	2888	5223	3036	3223	1477	3443	1641	3428	3480	3456	3056	2476	4115	6195
ENSG00000237655.1	0	0	0	0	0	0	0	0	0	0	0	0	0	0	0	0	0	0	0	0	0	0	0	0	0	0	0	0	0	0	0	0	0	0	0	0	0	0	0	0	0	0	0	0	0	0	0	0	0
ENSG00000215112.6	0	0	0	0	0	0	0	0	0	0	0	0	0	0	0	0	0	0	0	0	0	0	0	0	0	0	0	0	0	0	0	0	0	0	0	0	0	0	0	0	0	1	0	0	0	0	0	0	0
ENSG00000264021.1	0	0	0	0	0	0	0	0	0	0	0	0	0	0	0	0	0	0	0	0	0	0	0	0	0	0	0	0	0	0	0	0	0	0	0	0	0	0	0	0	0	0	0	0	0	0	0	0	0
ENSG00000119632.3	1178	1130	1464	866	1351	919	842	2304	1460	645	1371	1543	859	829	4953	1330	1352	722	518	1377	1440	1496	1141	793	760	994	1221	1263	560	1068	444	1054	1028	981	882	1136	795	1519	804	958	624	931	921	964	936	156	1677	1042	1327
ENSG00000239991.1	0	0	0	0	0	0	0	0	0	0	0	0	0	0	0	0	0	0	0	0	0	0	0	0	0	0	0	0	0	0	0	0	0	0	0	0	0	0	0	0	0	0	0	0	0	0	0	0	0
ENSG00000266900.1	3	0	2	5	6	0	1	0	2	6	1	2	3	3	0	1	3	2	4	0	3	2	3	3	2	3	2	2	3	0	6	0	0	0	3	3	3	1	5	0	3	0	4	0	2	1	2	3	2
ENSG00000126814.6	1466	1414	1452	1301	927	1343	1160	267	1421	1504	850	1477	1108	2090	761	1482	1329	1595	1349	1357	1503	749	779	1484	1634	1054	1802	903	1208	1102	1272	888	1271	901	1203	1273	1259	1508	1449	1048	934	861	927	1270	1291	1280	1013	1620	1363
ENSG00000229241.1	2	3	3	2	2	0	1	1	0	0	0	1	1	0	0	1	3	1	0	2	3	0	1	1	0	1	2	1	0	0	2	0	0	0	0	2	0	2	3	0	1	0	0	1	1	0	0	0	1
ENSG00000230496.1	0	0	0	0	0	0	0	0	0	0	0	0	0	0	0	0	0	0	0	0	0	0	0	0	0	0	0	0	0	0	0	0	0	0	0	0	0	0	0	0	0	0	0	0	0	0	0	0	0
ENSG00000081721.10	1058	806	1184	605	897	747	783	668	835	925	715	1051	509	1191	942	956	928	878	847	1009	952	722	592	882	1047	967	1048	401	738	607	608	691	828	1101	700	1021	648	1215	1062	749	663	537	644	809	921	757	718	907	1058
ENSG00000271177.1	0	0	0	0	0	0	0	3	0	0	0	0	0	0	0	0	0	0	0	0	0	0	0	0	0	0	0	0	0	0	0	0	0	0	0	0	0	0	0	0	0	0	0	0	0	0	0	0	0
ENSG00000235729.1	1	0	0	0	0	0	0	1	0	0	0	0	0	0	0	0	0	0	0	0	0	0	0	0	1	0	0	0	0	0	0	0	0	0	0	0	0	0	0	0	0	0	0	0	0	0	0	0	0
ENSG00000204970.8	4	5	15	3	7	7	1	0	6	5	2	7	3	9	10	4	5	9	5	9	11	2	5	6	19	9	6	11	2	2	0	1	10	3	2	2	3	11	17	3	2	3	5	8	5	8	0	7	2
ENSG00000235268.2	24	0	20	10	6	1	3	2	9	4	9	4	6	12	1	6	2	12	4	28	1	3	3	18	8	4	3	9	4	20	10	1	17	4	12	9	16	11	5	8	11	16	17	5	18	33	4	26	2
ENSG00000226548.1	2	1	1	1	2	0	1	12	2	0	1	2	0	4	3	2	4	2	1	0	1	3	3	3	1	4	0	0	3	0	1	2	1	3	2	1	0	2	1	1	5	1	0	1	2	1	0	1	4
ENSG00000227388.2	36	23	69	25	47	34	43	14	45	36	38	45	19	50	96	35	55	32	37	83	48	25	23	66	49	32	68	63	12	33	16	12	43	87	32	51	21	52	65	30	19	27	24	26	36	57	35	48	15
ENSG00000237938.4	18	22	32	12	30	9	28	6	16	10	25	13	19	21	8	32	21	26	17	13	29	4	24	40	30	18	18	18	10	28	9	3	29	9	19	33	12	26	33	9	24	11	17	9	36	53	8	50	15
ENSG00000264613.2	0	0	0	0	0	0	0	0	0	0	0	0	0	0	0	0	0	0	0	0	0	0	0	0	0	0	0	0	0	0	0	0	0	0	0	0	0	0	0	0	0	0	0	0	0	0	0	0	0
ENSG00000224582.4	0	0	0	0	0	0	0	0	0	1	0	0	0	0	0	0	0	0	0	0	0	0	0	1	0	0	0	0	0	1	0	0	0	0	0	0	0	0	0	0	0	0	0	0	0	0	0	0	0
ENSG00000232119.6	1642	1879	1699	1155	1467	1476	1224	1617	1695	1874	1350	1643	999	2065	3194	2019	1710	1409	1225	1446	1752	1501	1363	1354	1618	1573	1764	1115	1115	1471	1076	1378	1308	1866	1303	1748	1196	1865	1679	1776	1165	1106	1184	1632	1467	1140	1718	1440	1056
ENSG00000150456.9	609	619	630	442	483	475	416	281	588	661	393	667	382	694	714	600	568	500	387	742	627	469	406	489	665	423	678	563	434	316	415	380	535	633	428	488	424	680	603	576	368	205	405	536	565	475	487	553	489
ENSG00000186723.3	0	0	0	0	0	0	0	0	0	0	0	0	0	0	0	0	0	0	0	0	0	0	0	1	0	0	0	0	0	0	0	0	0	0	0	0	0	0	0	0	0	0	0	0	0	0	0	0	0
ENSG00000094975.12	4665	5721	3920	4977	4060	4219	3504	719	4628	4955	3050	4854	4761	7812	2103	5025	5793	4139	4304	3599	4337	2079	4328	5092	3844	4270	5510	1525	4643	2932	3650	2791	4242	1581	4129	6128	5074	4751	5289	3654	4157	2441	5035	5534	3301	3385	3221	5011	4628
ENSG00000231912.2	0	0	0	0	0	0	0	0	0	0	0	0	0	0	0	0	0	0	0	0	0	0	0	0	0	0	0	0	0	0	0	0	0	0	0	0	0	0	0	0	0	0	0	0	0	0	0	0	0
ENSG00000221690.1	0	0	0	0	0	0	0	0	0	0	0	0	0	0	0	0	0	0	0	0	0	0	0	0	0	0	0	0	0	0	0	0	0	0	0	0	0	0	0	0	0	0	0	0	0	0	0	0	0
ENSG00000231703.2	0	1	3	1	1	1	0	2	0	2	2	0	0	0	0	0	1	2	1	0	1	3	0	9	3	1	2	0	2	1	3	2	0	0	1	0	0	0	1	1	2	3	1	2	2	4	0	1	0
ENSG00000206708.1	0	0	1	0	0	0	0	0	0	0	0	0	0	0	0	0	1	0	0	0	0	0	0	0	0	0	0	0	0	0	0	0	0	0	0	0	0	0	0	0	0	0	0	0	0	1	0	0	0
ENSG00000112584.12	4339	3406	3532	3122	3038	3157	3302	749	4096	3907	2734	4064	3292	6393	1457	4318	3938	3522	3153	2924	3926	1543	3009	4309	4530	3172	4833	1802	3062	2571	3005	2501	3671	2154	3155	4170	3595	4250	3563	3083	3854	2281	3176	3530	2943	3349	2858	4256	3877
ENSG00000266185.2	0	0	0	0	0	0	0	0	0	0	0	0	0	0	0	0	0	0	0	0	0	0	0	0	0	0	0	0	0	0	0	0	0	0	0	0	0	0	1	1	0	0	0	0	0	0	1	0	0
ENSG00000134982.15	2492	3378	2505	2819	1946	2498	2170	345	2563	2163	1615	2803	2386	3784	637	2563	2760	3713	2382	1710	2655	830	2014	3375	3100	2621	3522	994	2153	2198	2482	1695	2526	810	2464	3863	3064	2837	2782	1455	2272	1781	2624	1993	2074	2500	1703	3255	2755
ENSG00000249941.1	0	0	0	0	0	0	0	0	0	0	0	0	0	0	0	0	0	0	0	0	0	0	0	0	0	0	0	0	0	0	0	0	0	0	0	0	0	0	0	0	0	0	0	0	0	0	0	0	0
ENSG00000260870.1	0	0	0	0	0	0	0	2	0	0	0	0	1	0	1	0	0	0	0	1	1	1	2	0	1	1	0	0	0	0	0	0	0	0	0	0	0	0	0	0	1	0	1	0	0	0	1	0	0
ENSG00000168675.17	1313	1633	1065	947	1241	1405	902	1107	1079	1089	1933	1510	1432	1708	640	889	1013	1445	1326	665	1340	478	1513	2229	1261	1636	1792	1081	802	1868	922	1071	1471	683	1935	2025	1163	1635	1051	655	2066	1761	1841	973	1441	1182	1215	1757	990
ENSG00000229072.1	1	0	0	1	0	1	2	1	2	0	1	0	2	0	0	0	0	1	2	1	0	1	0	1	1	0	0	0	1	0	0	1	0	1	2	0	2	0	2	0	2	1	2	3	0	1	0	2	2
ENSG00000280158.1	0	0	0	0	0	0	0	0	0	0	0	0	0	0	0	0	0	0	0	0	0	0	0	0	0	0	0	0	0	0	0	0	0	0	0	0	0	0	0	0	0	0	0	0	0	0	0	0	0
ENSG00000254060.1	0	0	1	0	0	0	0	1	1	0	0	0	0	0	0	0	2	0	0	0	0	0	0	0	0	0	0	0	0	0	0	0	0	0	0	0	0	1	0	0	0	0	0	0	2	0	0	0	0
ENSG00000182613.1	0	0	0	0	0	0	0	0	0	0	0	0	0	0	0	0	0	0	0	0	1	0	0	0	0	0	0	0	0	0	0	0	0	0	0	0	0	0	0	0	0	0	1	0	0	0	0	0	0
ENSG00000228410.4	0	0	1	0	0	0	0	0	0	0	0	0	0	0	0	0	0	0	0	0	0	0	0	0	0	0	0	0	0	0	0	0	0	0	0	0	0	0	0	0	0	0	0	0	0	0	0	0	0
ENSG00000054967.11	137	198	127	80	352	71	81	520	222	134	830	54	92	181	406	123	236	64	128	90	122	48	943	349	106	285	80	127	57	659	22	255	209	99	292	863	167	194	148	110	530	373	563	125	131	67	579	213	104
ENSG00000250556.1	0	0	0	0	0	0	0	2	0	0	0	0	0	0	1	0	0	0	0	0	0	0	0	0	0	0	0	0	0	0	0	0	0	0	0	0	0	0	0	0	0	0	0	0	1	0	0	0	0
ENSG00000256039.1	15	67	11	9	4	0	2	315	1	8	63	0	6	5	11	6	16	8	20	6	2	0	27	64	2	22	12	37	0	191	1	50	28	7	84	50	12	2	3	1	63	75	20	5	3	16	68	15	4
ENSG00000225131.2	54	31	37	33	14	27	33	85	33	36	64	38	28	41	91	51	40	34	32	53	44	41	43	45	27	51	32	101	26	68	16	73	28	72	73	55	22	22	60	27	45	47	18	24	38	24	61	59	31
ENSG00000186009.4	43	14	74	29	16	63	39	2	48	74	40	27	58	60	5	36	118	102	32	71	59	4	21	58	48	57	50	49	19	39	49	40	96	26	42	46	42	49	42	34	59	26	58	31	64	118	29	60	19
ENSG00000090989.16	3357	3178	3189	2414	2583	2464	2542	680	2792	2952	2359	2772	1757	4062	1300	3329	3449	3384	2660	2911	2748	1381	2185	3560	3324	2490	3621	2277	2298	2299	2429	1781	3222	2039	2451	3054	2586	3205	3270	2049	2471	1738	2756	2119	2646	3060	2140	3353	3144
ENSG00000136425.11	232	576	473	290	253	342	538	232	608	503	206	770	407	595	286	462	421	198	310	581	344	190	662	239	404	370	479	214	457	291	366	296	245	408	223	389	236	354	358	343	188	245	561	487	213	176	531	207	371
ENSG00000248911.2	0	0	0	0	0	0	0	0	0	0	0	0	0	0	1	0	0	0	0	0	0	0	0	0	0	0	0	0	0	0	0	0	0	0	0	0	0	0	0	0	0	0	0	0	0	0	0	0	0
ENSG00000183981.8	0	0	0	0	0	0	0	0	0	0	0	0	0	0	0	0	0	0	0	0	0	0	0	0	0	0	0	0	0	0	0	0	0	0	0	0	0	0	0	0	0	0	0	0	0	0	0	0	0
ENSG00000209582.1	0	0	0	0	0	0	0	0	0	0	0	0	0	0	0	0	0	0	0	0	0	0	0	0	0	0	0	0	0	0	0	0	0	0	0	0	0	0	0	0	0	0	0	0	0	0	0	0	0
ENSG00000180269.7	0	0	0	0	0	0	0	0	1	0	0	0	0	0	0	0	0	0	0	0	0	0	0	0	0	0	0	0	0	0	0	0	0	0	0	0	0	0	0	0	0	0	0	0	1	0	0	0	0
ENSG00000258451.1	3	0	5	4	3	1	7	0	1	2	1	3	2	2	0	1	4	2	2	2	2	0	0	3	2	4	3	6	1	0	0	4	3	2	5	0	1	2	2	1	2	3	0	0	7	4	0	2	3
ENSG00000252731.2	0	0	0	0	0	0	0	0	0	0	0	0	0	0	0	0	0	0	0	0	0	0	0	0	0	0	0	0	0	0	0	0	0	0	0	0	0	0	0	0	0	0	0	0	0	0	0	0	0
ENSG00000174992.7	3	6	4	1	4	7	3	0	7	0	3	3	1	7	3	4	7	1	3	9	5	4	0	2	4	0	2	0	1	4	2	2	4	2	3	3	7	4	6	3	0	1	1	3	2	7	4	4	0
ENSG00000137720.6	1888	1808	1776	1317	1536	1554	1329	412	1559	1589	1032	1917	1029	2158	1637	1998	1702	1594	1557	2134	2036	1296	860	1417	1839	1022	2135	1524	1470	763	1456	1187	1659	1962	1163	1288	1291	2052	1738	1628	903	789	1151	1567	1655	1522	1378	1635	1220
ENSG00000108852.13	1771	1076	1068	820	908	805	754	83	1457	1475	637	1115	1293	2322	643	1051	1277	1190	919	827	1488	579	1092	1536	1786	2096	1515	524	1458	632	585	716	1027	862	589	759	1070	1342	1459	642	979	573	1066	1761	1081	1109	1081	1244	1479
ENSG00000258595.2	0	0	0	0	0	0	0	0	0	0	0	0	0	0	0	0	0	1	1	0	0	0	0	0	0	0	1	0	0	0	0	0	0	0	1	0	0	0	0	0	0	0	0	0	0	0	0	0	0
ENSG00000196591.10	5322	5898	5369	4862	3971	5434	3994	1585	5809	6487	3773	5528	4474	8693	4421	5790	5825	5542	4511	4619	5429	3366	4435	5352	5722	4966	5676	3012	4289	3845	3877	3655	4636	4454	4544	5828	4951	6434	6094	4093	4111	3105	5151	5335	4765	3367	4517	5775	4815
ENSG00000115325.12	852	1091	792	794	610	867	583	916	1002	915	1145	864	773	1320	2053	809	848	802	661	714	965	602	715	1035	1416	850	902	505	787	1285	330	968	802	1006	1041	1077	638	1091	730	660	837	944	709	832	784	472	1195	997	849
ENSG00000244413.1	1	0	0	0	0	0	0	2	0	0	0	0	0	0	0	0	0	1	2	1	0	0	1	0	0	1	0	0	0	0	0	0	0	0	0	0	0	0	0	0	0	0	0	0	1	1	2	0	0
ENSG00000200616.1	0	0	0	0	0	0	0	0	0	0	0	0	0	0	0	0	0	0	0	0	0	0	0	0	0	0	0	0	0	0	0	0	0	0	0	0	0	0	0	0	0	0	0	0	0	0	0	0	0
ENSG00000279001.1	0	0	0	1	0	0	0	0	0	0	0	0	0	0	4	0	0	0	0	0	0	0	0	0	0	0	0	0	0	0	0	0	0	0	0	0	0	0	0	0	0	0	0	0	0	0	0	0	0
ENSG00000231756.1	0	0	0	0	1	0	0	0	0	0	0	0	0	0	0	0	0	0	0	0	0	0	0	0	0	0	0	0	0	0	0	0	0	0	0	0	0	0	0	0	0	1	0	0	0	0	1	0	0
ENSG00000105352.9	7	6	4	1	9	0	3	49	1	1	17	2	2	1	24	11	4	15	6	2	1	1	9	18	1	12	1	14	0	12	1	7	4	1	4	12	1	3	5	10	14	121	5	5	3	4	18	5	7
ENSG00000252462.1	0	0	0	0	0	0	0	0	0	0	0	0	0	0	0	0	1	0	0	0	0	0	0	0	0	0	0	0	0	0	0	0	0	0	0	0	0	0	0	0	0	0	0	0	0	0	0	0	0
ENSG00000263351.1	0	0	0	0	0	0	0	0	0	0	0	0	0	0	0	0	0	0	0	0	0	0	0	0	0	0	0	0	0	0	0	0	0	0	0	0	0	0	0	0	0	0	0	0	0	0	0	0	0
ENSG00000263891.1	0	0	0	0	0	1	0	0	1	0	0	0	0	0	0	0	0	1	0	0	0	0	0	0	0	0	0	0	0	0	0	0	0	0	0	0	0	1	0	0	0	1	0	1	0	0	0	1	0
ENSG00000127399.13	1470	1256	1723	1176	770	1297	1068	297	2153	1687	1385	1733	1104	2023	1370	1127	1193	1266	1236	1833	1688	783	956	1670	2205	986	1515	811	1412	949	589	1364	1162	1763	1056	1044	1068	2664	1550	1139	1193	658	749	1845	1586	1357	1469	1534	1685
ENSG00000163069.11	2066	2344	2068	1757	2314	2468	1592	451	1842	2178	1193	2101	1871	3240	888	1829	2423	3399	2057	1547	1880	994	2080	1811	2044	1526	2492	1363	1733	1372	1127	1305	2444	1236	1752	2303	2061	2503	2042	1362	1726	1217	2169	1672	2013	1521	1361	1940	2648
ENSG00000211801.3	37	13	21	9	11	10	12	25	19	10	112	9	7	16	19	16	12	11	9	13	14	10	31	38	14	23	21	21	7	104	28	39	21	11	68	63	15	11	13	7	66	40	35	3	15	17	73	35	6
ENSG00000224543.4	10	13	20	5	10	5	34	3	10	8	7	9	13	14	5	30	15	12	9	6	21	5	11	28	14	2	26	4	6	7	8	2	13	4	11	25	11	22	13	7	15	11	9	12	19	17	0	31	5
ENSG00000279482.1	0	0	2	0	0	0	0	0	3	1	0	2	0	2	0	1	0	0	2	0	0	0	0	1	1	0	0	0	3	1	0	0	0	0	0	1	0	1	0	0	0	0	2	0	0	0	0	1	0
ENSG00000275669.1	0	0	0	0	0	0	0	0	0	0	0	0	0	0	0	0	0	0	0	0	0	0	0	0	0	0	0	0	0	0	0	0	0	0	0	0	0	0	0	0	0	0	0	0	0	0	0	0	0
ENSG00000215347.3	31	17	74	16	48	9	39	1	24	27	33	29	24	43	8	49	48	26	35	24	21	7	11	41	25	27	28	34	25	30	12	17	33	9	29	17	12	26	26	15	32	17	19	24	46	77	14	35	15
ENSG00000281780.1	3	1	8	2	7	0	6	2	3	4	3	0	0	2	3	6	4	8	2	1	2	0	2	3	1	6	3	3	1	3	1	0	5	1	2	0	5	5	3	1	1	2	1	1	6	2	3	9	4
ENSG00000276923.1	6	6	4	2	6	0	6	0	1	4	1	6	1	4	5	0	0	5	4	3	2	5	4	2	10	3	3	16	7	2	0	10	4	6	1	0	0	1	9	3	0	4	3	1	4	8	1	4	2
ENSG00000212265.1	0	0	0	0	0	0	0	0	0	0	0	0	0	0	0	0	0	0	0	0	0	0	0	0	0	0	0	0	0	0	0	0	0	0	0	0	0	0	0	0	0	0	0	0	0	0	0	0	0
ENSG00000241911.1	0	0	0	1	0	0	0	1	0	0	0	0	0	0	0	0	0	0	0	0	0	0	0	0	0	0	0	0	0	0	0	0	0	0	1	0	0	0	0	0	0	0	0	0	0	0	0	0	0
ENSG00000163909.7	2086	854	771	441	2020	680	760	121	810	934	487	1456	526	898	382	961	775	806	372	410	1113	410	1218	695	1210	1008	1055	753	504	709	184	604	1470	763	642	471	1118	843	764	716	771	627	1752	869	743	577	465	571	1576
ENSG00000207442.1	5	7	2	8	4	1	7	0	7	2	1	1	6	2	0	5	6	5	1	0	2	0	3	1	3	3	2	0	2	0	1	1	4	0	3	6	5	4	2	3	2	3	5	2	1	0	2	3	7
ENSG00000270434.1	0	0	0	0	0	0	0	0	1	0	0	0	0	0	0	0	1	0	0	0	0	0	0	0	0	1	0	0	0	0	0	0	1	0	0	0	0	0	0	1	0	0	0	0	0	0	0	0	0
ENSG00000204446.4	6	10	16	10	19	8	17	2	5	5	6	14	2	5	5	12	28	1	6	26	14	3	4	7	10	6	25	13	4	6	7	2	8	8	10	10	7	4	5	11	6	3	11	5	6	13	10	5	15
ENSG00000188408.5	0	0	0	0	0	0	0	0	0	0	0	0	0	0	0	0	0	0	0	0	0	0	0	0	0	0	0	0	0	0	0	0	0	0	0	0	0	0	0	0	0	0	0	0	0	0	0	0	0
ENSG00000232803.1	1	1	2	0	7	0	2	0	2	1	2	0	1	1	1	7	2	5	0	1	2	0	15	2	0	1	0	0	0	7	0	1	4	0	0	5	0	0	0	4	5	2	5	0	1	3	3	2	7
ENSG00000136122.14	234	210	249	127	145	189	176	87	202	212	232	211	155	331	47	262	268	229	206	199	224	86	118	272	223	220	241	96	183	333	146	158	181	106	244	418	229	222	207	170	248	175	106	212	155	169	205	254	268
ENSG00000198554.10	246	247	235	195	150	196	201	233	221	221	283	215	212	319	169	218	238	192	204	156	178	111	318	326	248	236	316	106	143	566	140	220	215	123	310	668	247	227	256	162	321	225	225	184	189	196	210	265	184
ENSG00000169067.3	1	2	4	1	2	4	0	2	4	2	6	0	2	1	1	4	9	2	1	5	1	0	46	7	1	2	2	6	3	4	0	1	2	0	0	1	0	2	1	3	0	1	11	0	3	1	1	2	2
ENSG00000281664.1	3	3	1	3	3	6	5	0	1	1	1	2	1	2	0	6	2	9	2	2	6	0	3	7	2	0	5	0	4	2	3	1	6	1	1	0	1	5	1	2	1	0	2	2	4	3	2	4	4
ENSG00000271119.1	22	18	35	21	45	19	30	1	25	23	23	18	36	31	3	66	55	34	16	18	22	7	15	34	21	27	24	8	19	34	14	9	29	3	11	33	16	26	36	22	47	6	23	25	28	41	24	39	27
ENSG00000255132.1	0	0	0	0	0	1	0	0	1	0	0	0	0	0	0	0	0	0	1	0	0	0	0	0	0	0	1	0	0	0	0	0	2	0	0	0	0	0	0	0	0	0	0	0	0	0	0	0	0
ENSG00000221137.1	0	0	0	0	0	0	0	0	0	0	0	0	0	0	0	0	0	0	0	0	0	0	0	0	0	0	0	0	0	0	0	0	0	0	0	0	0	0	0	0	0	0	0	0	0	0	0	0	0
ENSG00000214248.2	9	10	21	18	16	6	6	3	14	10	6	14	3	9	11	12	13	8	7	15	13	5	5	13	12	8	11	2	7	5	2	2	6	4	4	5	7	7	8	7	11	4	3	2	12	15	5	8	12
ENSG00000207065.1	0	0	0	0	0	0	0	0	0	0	0	0	0	0	0	0	0	0	0	0	0	0	0	0	0	0	0	0	0	0	0	0	0	0	0	0	0	0	0	0	0	0	0	0	0	0	0	0	0
ENSG00000140538.15	372	204	226	190	491	245	295	153	155	191	243	48	32	287	80	91	580	311	77	134	191	57	248	245	519	285	408	147	101	247	40	167	344	112	182	288	261	248	145	170	204	155	295	79	274	195	147	166	522
ENSG00000228525.1	0	0	0	1	0	0	2	0	0	0	1	1	1	2	0	2	1	0	2	1	1	0	0	2	0	0	1	0	0	1	0	0	0	0	0	0	0	0	1	0	0	2	0	0	1	1	0	1	0
ENSG00000225466.1	0	0	0	0	0	0	0	0	0	0	0	0	0	0	0	0	0	0	0	0	0	0	0	0	0	0	0	0	0	0	0	0	0	0	0	0	0	0	1	0	0	0	0	0	0	0	0	0	0
ENSG00000233652.1	0	0	0	0	0	0	0	0	0	0	0	0	0	0	0	0	0	0	0	0	0	0	0	2	0	0	0	0	0	0	0	0	0	0	1	0	0	0	0	0	0	0	0	0	0	0	0	0	0
ENSG00000206104.2	0	0	0	0	0	0	0	0	0	0	0	0	0	0	0	0	0	0	0	0	0	0	0	0	0	0	0	0	0	0	0	0	0	0	0	0	0	0	0	0	0	0	0	0	0	0	0	0	0
ENSG00000258972.1	0	0	0	0	0	0	0	0	0	0	0	0	0	1	0	0	0	0	0	0	0	0	0	1	0	0	0	0	0	0	0	0	0	0	0	0	0	0	1	0	0	0	0	0	1	1	0	0	0
ENSG00000189212.11	22	18	19	7	15	10	33	1	11	9	1	9	28	13	3	19	18	14	51	21	12	7	5	8	29	5	22	12	75	6	81	2	17	11	1	14	15	60	20	3	5	13	8	26	13	14	6	16	36
ENSG00000206901.1	0	0	0	0	0	0	0	0	0	0	0	0	0	0	0	0	0	0	0	0	0	0	0	0	0	0	0	0	0	0	0	0	0	0	0	0	0	0	0	0	0	0	0	0	0	0	0	0	0
ENSG00000156052.9	7066	8656	5943	8013	6142	7334	5876	1164	8453	7504	3765	6998	5368	9635	3830	6892	7366	9086	7888	5752	6928	3266	6870	8775	6959	6046	9998	4995	6499	4886	5944	5004	7056	3175	6131	9608	9062	9734	8086	4089	5165	5080	8739	6209	6985	6149	4484	7645	6845
ENSG00000248772.1	0	0	0	0	0	0	0	0	0	0	0	0	0	0	0	0	0	0	0	0	0	0	0	0	0	0	0	0	0	0	1	0	0	0	1	0	0	0	0	0	0	0	0	0	0	0	0	1	0
ENSG00000237626.1	0	0	1	0	0	0	0	0	0	0	0	0	0	0	0	0	0	0	0	0	0	0	0	0	0	0	0	0	0	0	0	0	0	0	0	0	0	0	0	0	0	0	0	0	0	0	0	0	0
ENSG00000227995.1	0	0	0	0	0	0	0	0	0	0	0	0	0	0	1	0	0	0	0	0	0	0	0	0	0	0	0	0	0	0	0	0	0	0	0	0	0	0	0	0	0	0	0	0	1	0	0	0	0
ENSG00000214024.2	0	0	0	0	0	0	0	0	0	0	0	0	0	0	1	0	0	0	0	0	0	0	0	0	0	0	0	0	0	0	0	0	0	0	0	0	0	0	0	0	0	0	0	1	0	0	0	0	0
ENSG00000205726.12	2893	3350	3160	2599	2582	2656	2523	243	2768	2241	1737	3516	2337	3973	796	3225	3412	4356	2319	2201	3490	1125	2228	3843	3255	2270	4108	1925	2371	1953	2381	1711	3314	1297	2597	2653	3323	3408	2467	2171	2249	1409	2829	1731	2989	3070	1638	3803	2777
ENSG00000163762.5	1269	901	1258	712	710	744	660	239	644	668	768	1188	637	1599	402	227	1190	1063	281	705	677	277	1145	872	1137	1052	1375	1365	368	890	456	815	935	516	975	922	877	1882	783	375	741	261	1117	589	835	982	605	1198	716
ENSG00000275686.1	0	0	1	0	0	0	0	0	0	0	0	0	0	0	0	0	0	0	0	0	0	0	0	0	0	0	0	0	0	0	0	0	0	0	0	0	1	0	0	0	1	0	0	0	0	0	0	0	0
ENSG00000249572.1	134	7	118	55	46	63	74	7	89	41	66	112	75	47	41	97	37	61	54	126	91	26	15	53	118	32	99	32	67	27	77	18	54	46	5	60	76	101	79	68	61	4	32	52	43	7	66	46	47
ENSG00000170956.15	3	3	2	1	3	0	1	20	2	0	6	2	2	6	7	3	6	6	8	1	11	0	31	12	6	7	4	4	2	11	0	2	7	4	3	16	1	12	2	3	11	11	6	5	2	3	12	0	0
ENSG00000213194.3	1	1	1	3	0	1	1	0	0	0	0	0	0	0	0	0	1	2	4	1	0	0	1	2	0	2	0	4	1	1	0	0	0	1	2	2	1	0	2	1	1	1	0	0	0	1	0	2	1
ENSG00000198894.6	3253	4637	2844	3370	2253	3666	2756	383	4694	3226	2380	3256	1958	5517	1545	3827	2591	4646	2850	2167	3908	1554	2682	3486	4406	3372	3569	1217	3110	2159	2781	2129	2633	1919	2714	4725	3823	3797	3149	2188	1964	1969	3405	2826	3403	2879	2382	4365	2976
ENSG00000126233.1	0	1	0	1	0	0	0	0	1	0	0	0	1	3	0	0	1	2	0	1	0	0	0	0	0	0	1	3	0	0	0	0	2	0	1	0	0	1	0	0	0	0	1	0	1	2	0	0	2
ENSG00000253421.1	0	0	0	0	0	0	0	0	0	0	0	0	0	0	0	0	0	0	0	1	0	0	0	0	0	0	0	0	0	0	0	1	0	2	0	0	0	0	0	0	1	2	0	0	0	2	0	0	0
ENSG00000119608.11	23	27	85	49	23	22	85	1	41	5	42	28	20	57	0	24	46	81	30	36	39	3	13	130	69	35	96	17	12	54	31	19	35	8	62	49	40	45	49	5	42	24	20	23	54	75	14	88	42
ENSG00000225971.1	0	0	0	0	1	0	2	2	3	2	1	0	1	0	1	0	2	0	2	3	2	1	1	2	1	2	2	2	0	1	1	0	1	0	0	0	0	1	2	0	1	4	0	3	0	4	0	2	4
ENSG00000273832.1	0	0	0	0	0	0	0	0	0	0	0	0	0	0	0	0	0	0	0	0	0	0	0	0	0	0	0	0	0	0	0	0	0	0	0	0	0	0	0	0	0	0	0	0	0	0	0	0	0
ENSG00000228717.1	0	0	1	0	0	0	2	0	0	0	1	0	0	1	0	0	0	0	1	0	0	0	1	0	0	1	0	0	0	0	0	0	0	0	1	0	1	0	2	0	0	0	0	1	2	0	0	1	0
ENSG00000173193.12	4626	5623	5368	5906	4136	6037	4578	3219	5663	5876	7071	4278	4116	7726	3983	6022	6144	8772	4685	4379	4968	1150	8739	11334	7214	5858	7064	4611	3900	13065	4891	4986	5706	2012	8978	10279	6387	5075	6326	2118	7153	7296	8021	4797	5468	3903	8174	7877	5669
ENSG00000233767.1	0	0	0	0	0	0	0	0	0	0	1	0	0	0	0	0	0	0	0	0	0	0	0	0	0	0	0	0	0	0	0	0	0	0	0	0	0	0	0	0	0	0	0	0	0	0	0	0	0
ENSG00000270112.3	1	9	4	4	5	4	2	2	1	1	3	4	3	10	0	1	0	1	0	3	1	3	3	6	1	1	3	2	1	10	3	4	3	4	6	5	3	2	3	2	2	1	1	10	4	2	4	2	1
ENSG00000233848.1	0	2	2	0	0	1	1	0	1	0	0	0	0	0	0	0	0	0	0	0	1	1	0	0	0	0	1	0	1	0	2	0	0	0	0	1	1	2	2	0	0	0	0	0	0	0	0	0	0
ENSG00000253309.5	8	9	11	16	17	5	14	1	5	9	5	6	18	11	3	10	51	9	5	4	9	5	8	15	8	9	9	3	9	10	2	4	12	7	12	9	8	7	4	3	13	3	18	14	2	12	10	13	13
ENSG00000279530.1	9	3	19	12	12	10	26	0	13	6	9	6	20	4	1	21	22	23	13	9	8	0	7	27	11	14	22	0	4	11	9	3	22	0	8	51	31	11	16	4	16	13	9	9	10	25	0	25	26
ENSG00000277947.1	0	0	0	0	0	0	0	0	0	0	0	0	0	0	0	0	0	0	0	0	0	0	0	0	0	0	0	0	0	0	0	0	0	0	0	0	0	0	0	0	0	0	0	0	0	0	0	0	0
ENSG00000268670.1	15	29	48	10	35	17	57	0	46	23	20	19	23	17	5	49	46	25	20	8	30	2	26	50	37	30	53	8	18	18	1	3	29	9	28	35	15	44	36	11	24	16	21	12	35	46	11	26	31
ENSG00000095587.8	80	76	75	56	76	99	71	31	155	79	78	90	176	256	211	165	99	82	132	165	77	68	76	119	348	66	147	137	88	48	130	121	61	145	56	70	44	181	40	33	90	68	77	121	104	52	105	183	128
ENSG00000276045.1	1862	2048	1612	1109	1408	2270	882	1807	1907	2187	1824	1605	2213	2400	3067	1288	1679	1362	834	1706	2364	1501	1304	1902	2330	1831	1231	984	1333	2163	504	1628	1405	1893	1478	1592	1207	1718	2097	1227	2051	1274	1553	2292	1801	1046	2059	1800	1077
ENSG00000281579.1	0	0	0	0	0	0	0	0	0	0	0	0	0	0	0	0	1	0	0	0	0	0	0	0	0	0	0	0	0	0	0	0	0	0	0	0	0	0	0	0	0	0	0	0	0	0	0	0	0
ENSG00000253803.1	0	0	0	0	0	0	0	0	0	0	0	0	0	0	0	0	0	0	0	0	0	0	0	0	0	0	0	0	0	0	0	0	0	0	0	0	0	0	0	0	0	0	0	0	0	0	0	0	0
ENSG00000256181.1	0	0	0	0	0	0	0	0	0	0	0	0	0	0	0	0	0	1	0	0	0	0	0	0	0	0	0	0	0	0	0	0	0	0	0	0	0	0	0	1	1	0	0	0	0	0	0	0	1
ENSG00000225254.2	11	6	11	9	5	4	10	0	1	0	1	2	4	4	0	6	11	7	6	7	9	0	3	21	9	2	11	0	6	6	15	0	9	0	2	9	3	4	13	6	4	2	4	4	13	9	1	24	7
ENSG00000170185.8	3034	3865	2475	2690	2160	2848	1815	686	2967	3265	1952	2619	3082	4757	1288	3033	2661	3125	3017	2176	2518	961	2189	3297	3291	2376	3860	1244	2669	2451	2125	1938	2618	1041	2737	3487	2839	3186	3220	1906	2375	1994	3378	2767	1993	2153	2047	3175	2923
ENSG00000163884.3	601	936	542	548	1220	555	724	93	1092	1069	432	1620	406	1134	269	1004	353	5613	3199	760	712	500	177	677	966	195	713	489	1442	342	340	360	921	364	584	543	544	897	406	1418	374	1712	400	346	921	1500	418	856	3868
ENSG00000260049.1	0	0	0	0	0	0	0	0	0	0	0	0	0	0	0	1	0	0	0	0	0	0	0	0	0	0	0	0	0	0	0	0	0	0	1	1	0	0	0	0	0	0	0	0	0	0	0	0	0
ENSG00000233699.1	0	0	0	0	0	0	0	0	0	0	0	0	0	0	0	0	0	0	0	0	0	0	0	0	0	0	0	0	0	0	0	0	0	0	0	0	0	0	0	0	0	0	0	0	0	0	0	0	0
ENSG00000231258.2	4	8	16	14	10	10	11	3	13	5	1	18	10	9	0	6	4	3	5	11	10	3	9	13	1	7	16	3	15	1	20	3	5	5	4	17	5	15	19	11	6	7	4	11	10	7	7	8	18
ENSG00000279518.1	79	28	208	42	94	66	139	6	87	56	63	72	12	99	34	83	134	76	53	143	56	36	18	113	66	49	104	127	35	48	38	49	46	83	55	79	34	111	99	38	30	40	12	32	85	123	33	117	32
ENSG00000241550.3	0	0	0	0	0	0	0	0	0	0	0	0	0	0	0	0	0	0	0	0	0	0	0	0	0	0	0	0	0	0	0	0	0	0	0	0	0	0	0	0	0	0	0	0	0	0	0	0	0
ENSG00000217811.1	0	0	0	0	0	0	0	0	0	0	0	0	0	0	0	0	0	0	0	0	0	0	0	0	0	0	0	0	0	0	0	0	0	0	0	0	0	0	0	0	0	0	0	0	0	0	0	0	0
ENSG00000152404.14	2110	1816	1717	1645	1604	1255	1549	714	1986	1890	1443	1774	1311	2552	1021	1740	1933	2289	1864	1375	1779	949	1498	2057	2065	1370	2245	905	1413	1528	1812	1218	1925	1045	1854	2457	2075	1994	1852	1406	1347	1091	2028	1351	1545	1754	1389	2099	2347
ENSG00000105700.9	4158	3408	4179	2808	3272	3348	2843	1687	3978	3892	3230	3899	2790	5101	4050	3794	4529	3142	2554	4037	4357	2141	2747	3398	4874	3560	4172	3050	3715	2694	1476	3021	3313	3922	3121	3332	2505	4777	3147	3303	2959	2339	2814	3391	3729	3236	3810	3814	3823
ENSG00000221371.1	0	0	0	0	0	0	0	0	0	0	0	0	0	0	0	0	0	0	0	0	0	0	0	0	0	0	0	0	0	0	0	0	0	0	0	0	0	0	0	0	0	0	0	0	0	0	0	0	0
ENSG00000254645.1	4	8	4	6	2	5	8	0	7	0	7	12	3	1	0	11	15	12	0	6	7	3	6	6	5	1	25	4	3	11	8	8	25	1	10	8	10	6	1	3	13	3	2	1	14	7	6	21	6
ENSG00000167080.7	309	3786	675	610	603	2313	582	71	1189	611	604	1716	181	4659	682	577	649	1732	563	629	1502	1252	316	5166	1630	1204	554	716	500	3175	730	585	365	1133	405	1428	1140	1443	1490	759	737	479	2509	350	1889	2049	1109	1182	367
ENSG00000164123.6	12	5	6	9	7	5	11	1	14	10	2	9	5	18	2	10	10	13	14	5	13	3	5	10	12	8	12	5	15	3	11	5	13	19	3	7	9	7	9	8	4	3	4	11	7	12	3	6	14
ENSG00000256061.6	245	247	353	200	282	251	314	58	328	308	217	241	187	286	215	391	434	302	370	414	307	265	222	277	282	252	352	447	212	128	204	166	350	330	181	286	247	471	253	247	218	115	218	242	272	301	193	379	258
ENSG00000139223.2	3	3	1	1	5	0	1	0	1	1	2	0	2	1	0	2	1	1	2	1	1	0	1	0	2	1	2	5	1	1	1	1	2	0	4	0	3	2	4	3	5	2	2	1	2	3	0	4	1
ENSG00000168303.6	1469	2203	2192	1515	1714	2106	1334	785	1627	2469	1499	1974	1389	2410	1476	2322	2041	1750	1651	2077	1956	1459	1164	1687	1829	1222	2039	1499	1415	1295	1048	1137	1795	1811	1392	1611	1455	2088	1851	2083	1239	1165	1933	2034	1607	1302	1605	1941	1209
ENSG00000201296.1	0	0	0	0	1	0	0	0	0	1	0	0	0	0	0	0	0	0	2	0	0	0	0	0	1	0	0	4	0	0	0	0	0	0	0	0	1	1	0	0	0	0	0	0	1	1	0	0	0
ENSG00000231547.1	0	0	0	0	0	0	0	0	0	0	0	0	0	0	0	0	1	0	0	0	0	0	0	0	0	0	0	0	0	0	0	0	0	0	0	0	0	0	0	0	0	0	0	0	0	0	0	0	0
ENSG00000228035.1	9	4	5	3	3	3	1	2	1	4	2	4	1	0	0	3	8	3	4	4	8	2	4	3	7	9	11	0	1	3	1	3	5	3	3	5	9	1	2	5	5	5	1	4	4	1	6	6	5
ENSG00000221440.1	0	0	0	0	0	0	0	0	0	0	0	0	0	0	0	0	0	0	0	0	0	0	0	0	0	0	0	0	0	0	0	0	0	0	0	0	0	0	0	0	0	0	0	0	0	0	0	0	0
ENSG00000259677.1	2	2	4	4	7	3	5	0	5	4	4	2	4	4	0	1	4	5	4	5	5	1	7	3	7	1	2	0	0	2	1	1	2	1	1	4	3	3	5	1	3	1	5	3	2	3	4	7	3
ENSG00000165887.10	3	1	1	3	0	6	3	14	8	1	9	0	1	1	8	4	5	2	4	4	0	7	9	2	14	6	8	7	1	4	0	9	4	1	6	1	4	3	3	436	3	5	2	0	2	1	7	3	0
ENSG00000258587.1	0	0	0	0	1	0	0	0	0	0	0	0	0	0	0	0	0	0	0	0	0	0	0	0	0	1	1	0	0	0	0	0	0	0	0	0	1	0	0	0	1	0	0	0	0	0	0	0	0
ENSG00000223197.1	0	0	0	0	0	0	0	0	0	0	0	0	0	0	0	0	0	0	0	0	0	0	0	0	0	0	0	0	0	0	0	0	0	0	0	0	0	0	0	0	0	0	0	0	0	0	0	0	0
ENSG00000213864.3	5	10	5	5	1	0	2	23	5	5	3	6	8	3	2	5	5	3	5	6	4	9	1	4	4	5	5	9	1	5	5	4	6	3	11	3	6	3	7	3	3	12	9	5	4	3	8	7	3
ENSG00000110975.7	0	1	1	1	3	0	6	2	0	0	0	0	1	2	0	0	4	2	1	1	0	1	0	0	4	3	2	0	0	4	0	1	1	0	0	3	2	0	0	0	0	1	2	0	0	1	2	3	2
ENSG00000184347.13	18833	11817	16206	12623	11535	11121	13494	951	15131	11710	6641	11004	18147	26385	3214	12873	15252	17222	11960	8177	18509	5149	12327	17861	19345	12356	19886	6382	14852	8605	7439	7737	14993	6786	11685	11575	18131	16491	11370	9399	10972	8009	11277	16058	10198	15708	10439	16542	14925
ENSG00000155254.11	1493	1762	1500	1292	1373	2189	1339	528	1418	1765	908	1845	645	1766	1670	909	1350	1443	929	1279	1754	987	1186	1970	2023	1878	1873	1017	971	1026	601	1743	1773	2289	1205	1335	1784	1416	851	1100	1433	979	778	1519	1339	1398	1236	999	864
ENSG00000200225.1	1	0	0	1	0	0	2	1	1	3	1	3	5	3	0	1	2	1	2	1	1	4	0	2	1	1	2	6	4	2	2	0	0	0	0	1	6	4	1	0	3	1	1	1	1	1	0	1	3
ENSG00000271565.1	0	0	0	0	0	0	0	0	0	0	0	0	0	0	0	0	0	0	0	0	0	0	0	0	0	0	0	0	0	0	1	0	0	0	0	0	0	0	0	0	0	0	0	0	0	0	0	0	0
ENSG00000047346.11	5297	5027	4734	3496	5172	3676	4440	930	4406	3974	4116	4023	3760	5175	1394	5850	5683	5698	4822	4165	4395	1777	4163	5641	4597	4266	5467	2571	3872	3357	3182	2486	4270	1890	3499	6418	4859	5508	4412	3339	4538	2927	4536	4459	3786	4666	2852	6663	5157
ENSG00000266245.1	0	3	0	0	1	0	0	0	0	0	1	0	0	0	0	1	1	0	0	1	1	0	0	0	1	0	1	0	0	0	0	0	0	0	0	1	2	0	1	1	1	0	0	0	0	0	0	0	2
ENSG00000268465.1	0	0	0	0	1	0	0	0	0	0	0	0	0	0	0	0	0	0	0	0	0	0	0	0	0	0	0	0	1	0	0	0	0	0	0	0	0	0	0	0	0	0	0	0	0	0	0	0	0
ENSG00000258773.1	0	0	0	0	0	0	0	0	0	0	0	0	0	0	0	0	0	0	0	0	0	0	0	0	0	0	0	0	0	0	0	0	0	0	0	0	0	1	0	0	0	0	0	0	0	0	0	0	0
ENSG00000255843.1	2	3	6	5	1	1	11	2	2	1	6	2	5	4	3	4	4	4	7	3	5	2	2	8	5	5	3	4	1	2	2	0	4	2	5	11	10	10	3	0	3	2	4	0	8	13	5	8	5
ENSG00000223156.1	0	0	0	0	0	0	0	0	0	0	0	0	0	0	0	0	0	0	0	0	0	0	0	1	0	0	0	0	0	0	0	1	0	0	0	1	1	0	1	0	1	0	0	0	0	0	1	0	0
ENSG00000153404.12	1701	2037	2954	3084	1498	1847	1854	203	2825	2135	801	1443	3794	3722	1363	2618	1887	1649	1124	1453	4237	2060	728	2909	2601	3274	737	563	1189	1310	827	972	1821	602	878	1998	2331	3822	2459	1571	2358	417	1245	3973	1566	2365	2032	1200	528
ENSG00000206721.1	0	0	0	0	0	0	0	3	0	0	0	0	0	0	0	0	0	0	0	0	0	0	0	0	0	0	0	0	0	0	0	0	0	0	0	0	0	0	0	0	0	0	0	0	0	0	0	0	0
ENSG00000274641.1	4	3	3	0	0	1	2	11	5	2	2	0	3	8	9	3	4	1	2	3	3	0	6	1	8	5	3	0	0	6	0	0	3	0	2	6	4	5	2	2	3	3	2	3	1	1	2	7	1
ENSG00000281551.1	1	0	0	0	0	0	3	0	1	0	0	2	1	0	0	0	0	1	0	1	1	0	0	1	1	1	0	6	2	1	1	0	2	0	1	1	1	0	0	3	0	1	0	0	0	3	0	0	0
ENSG00000202313.1	0	0	0	0	0	0	0	0	0	0	0	0	1	0	0	1	0	0	0	0	0	0	0	0	0	0	0	0	0	0	0	0	0	0	0	0	0	0	0	0	0	0	0	0	0	1	0	0	0
ENSG00000226229.2	1	0	0	2	0	0	3	0	1	1	1	0	0	0	0	0	2	1	1	1	0	0	0	0	2	1	1	0	1	1	0	1	0	0	0	1	0	1	1	0	0	0	0	1	1	2	0	0	0
ENSG00000235026.4	2	8	4	3	8	0	5	7	4	4	5	0	18	1	0	11	9	19	4	0	7	1	25	1	5	0	6	0	10	0	0	0	1	3	0	2	13	0	3	0	12	0	1	4	16	1	5	2	5
ENSG00000205794.4	9	8	10	5	7	3	8	8	7	13	2	17	6	8	5	10	20	14	5	13	8	7	3	9	14	5	9	29	4	3	5	1	21	9	11	3	8	12	3	9	9	4	18	9	15	12	7	19	7
ENSG00000268100.1	0	0	0	1	0	0	0	0	0	1	0	0	2	0	0	0	0	0	0	0	0	0	0	0	0	0	0	1	0	0	1	0	0	0	0	0	0	0	0	1	0	0	0	0	1	0	0	0	0
ENSG00000278890.1	0	0	0	0	1	0	1	4	0	1	0	0	0	2	1	0	0	0	0	0	0	1	0	0	2	0	0	0	0	0	0	0	0	0	0	0	0	0	0	0	2	0	0	1	0	0	0	1	0
ENSG00000198680.4	1479	1362	2481	1339	1717	1614	1374	456	1692	1545	1218	1621	1482	1758	842	2077	1393	1581	1356	1546	1885	1376	712	1010	2454	679	2311	1026	1623	770	1037	729	1898	1268	1004	1104	1260	2614	1155	1913	1240	641	1342	1484	1772	1006	890	2880	1421
ENSG00000251518.1	0	0	0	0	0	0	0	0	0	0	0	0	0	0	0	0	0	0	0	0	0	0	0	0	0	0	0	0	0	0	0	0	0	0	0	0	0	0	0	0	0	0	0	0	0	0	0	0	0
ENSG00000080854.13	495	537	897	448	772	361	858	27	621	158	403	499	894	394	74	1032	1028	548	286	309	672	113	1029	612	572	304	709	183	280	247	169	138	1104	124	348	821	511	730	588	202	636	174	1074	160	477	983	161	1080	683
ENSG00000147536.10	193	150	178	107	148	136	164	65	199	158	219	187	139	307	48	197	232	119	173	123	200	70	156	231	172	166	221	37	147	257	121	129	197	81	185	409	151	166	180	142	299	148	149	165	106	172	124	235	191
ENSG00000264322.2	1	0	0	0	0	0	0	4	1	0	1	0	0	1	7	0	0	0	0	0	0	2	0	0	0	2	0	1	0	0	0	0	1	0	0	0	1	0	2	0	1	0	1	0	1	0	0	1	0
ENSG00000257127.5	7	1	4	1	12	1	5	9	8	3	8	1	0	0	5	9	18	13	5	5	4	0	2	9	13	3	10	4	3	3	6	3	3	1	6	9	12	5	2	4	5	2	4	1	5	10	2	16	5
ENSG00000223513.1	0	1	0	1	1	1	2	1	4	2	0	0	0	2	1	0	1	1	1	0	0	3	1	3	1	2	3	3	0	0	1	1	1	1	0	1	1	1	5	1	0	2	0	3	0	0	1	0	0
ENSG00000260144.1	1	4	7	6	9	2	5	3	7	4	9	4	3	1	4	6	12	5	4	2	3	1	1	5	8	5	9	0	1	3	1	1	3	5	4	7	3	8	5	1	4	2	4	0	2	10	1	6	4
ENSG00000135698.8	686	617	788	498	749	541	530	539	922	763	622	582	629	817	512	1075	1043	616	533	766	657	596	774	610	588	586	316	726	473	469	488	379	760	573	545	782	645	806	650	632	549	463	952	751	529	482	704	796	516
ENSG00000230314.5	1	0	2	1	1	0	0	0	1	0	0	5	0	2	0	1	1	3	1	1	0	0	1	1	1	4	1	0	0	0	0	2	1	2	2	1	0	3	4	1	1	1	3	1	0	2	0	2	1
ENSG00000128534.6	1476	1700	1769	1032	1531	1190	1253	1911	1507	1558	1551	1387	926	1649	2494	1944	1890	1576	1304	1650	1557	1231	1424	1553	1419	1374	1335	1437	989	1513	1019	954	1454	1774	1152	1943	1229	1850	1645	1348	1350	1082	1441	1217	1452	1380	1496	1753	1536
ENSG00000212219.1	0	0	0	0	0	0	0	0	0	0	0	0	0	0	0	0	0	0	0	0	0	0	0	0	0	0	0	0	0	0	0	0	0	0	0	0	0	0	0	0	0	0	0	0	0	0	0	0	0
ENSG00000273643.1	0	0	0	0	0	1	0	0	0	0	0	0	1	0	0	0	0	0	0	0	0	0	0	0	0	0	0	0	0	0	0	0	0	0	1	0	0	0	0	0	1	0	0	0	0	0	0	0	0
ENSG00000111266.7	3589	3966	3344	3124	4165	4214	2415	1072	3717	4757	3919	4373	3588	6582	1804	3322	5344	5625	4117	2170	3669	1774	4955	4780	4784	3465	4839	1481	4241	3779	2425	2756	3797	1648	3956	6963	3882	4514	4267	3200	3277	2572	6517	3604	3400	2986	3077	4856	3449
ENSG00000239468.3	1	0	0	1	0	0	1	0	0	0	1	1	0	0	1	0	0	4	0	0	0	0	0	0	0	0	0	3	0	2	1	0	0	0	0	0	0	1	0	0	0	0	0	0	0	0	0	1	0
ENSG00000183862.5	0	0	0	0	0	0	0	0	0	0	0	0	1	2	0	0	0	0	0	0	0	0	0	0	0	0	0	1	0	0	0	0	0	0	0	0	0	0	0	0	0	0	0	0	0	0	0	0	0
ENSG00000159197.3	65	43	54	44	35	29	38	9	53	46	23	90	24	84	60	36	37	58	64	76	45	43	17	50	68	41	81	40	52	29	39	35	41	51	39	53	52	72	71	51	42	30	19	69	50	55	43	58	35
ENSG00000237205.1	0	0	0	0	1	0	0	0	0	0	0	0	0	0	0	0	0	2	0	0	1	0	0	0	0	1	0	0	0	0	0	1	0	0	0	0	1	0	0	0	0	1	0	0	0	0	0	0	0
ENSG00000100842.11	1506	1610	2538	1766	1435	922	1482	220	2868	1484	1061	1536	1304	1417	718	1889	2070	1512	1233	1782	1853	934	1028	1394	1782	1178	1311	1319	1554	966	766	823	2432	1093	911	1119	1839	2037	1096	1153	1199	805	1181	1276	1557	1423	1538	2074	2524
ENSG00000260101.1	27	43	18	11	24	14	8	90	12	21	127	25	10	19	71	19	24	19	36	18	8	10	63	83	12	43	18	18	12	224	14	34	12	4	74	130	15	20	18	13	60	40	33	10	16	17	94	38	16
ENSG00000228809.2	3	3	10	1	2	0	3	3	2	0	1	0	1	2	5	1	4	1	2	2	1	2	1	7	3	3	2	3	1	2	0	1	0	2	3	2	2	5	0	1	5	1	0	0	4	4	0	3	3
ENSG00000250120.5	681	1185	888	375	424	649	178	25	609	891	171	599	761	1254	180	1062	776	655	725	360	852	179	439	466	942	613	664	253	562	327	616	260	675	137	398	742	541	761	1466	33	417	436	857	1198	767	768	512	909	518
ENSG00000255470.1	0	0	0	0	0	0	0	0	0	0	0	0	0	0	0	0	0	0	0	0	0	0	0	0	0	0	2	0	0	0	0	0	0	0	0	0	0	0	0	0	0	1	0	1	0	0	1	0	0
ENSG00000149534.7	7	5	24	3	8	2	1	9	2	4	4	1	0	5	0	5	3	4	1	2	6	0	21	16	4	12	24	0	1	5	2	2	32	2	7	4	28	1	1	4	16	5	3	1	4	4	2	2	3
ENSG00000163512.12	1951	2055	1883	1563	1938	1811	1592	251	1882	1726	1224	1753	1375	2508	276	2572	2469	2173	1721	1437	1690	548	1475	2246	1945	1613	2255	568	1856	1273	1228	1123	2092	685	1493	2199	1886	2242	1891	1454	1612	1156	1600	1501	1668	1778	1028	2076	1990
ENSG00000256128.4	6	13	11	0	13	3	3	18	1	3	67	4	0	0	72	3	22	6	4	5	2	1	19	36	1	5	3	22	2	31	1	14	5	2	21	32	15	5	0	1	17	18	3	2	2	5	40	5	4
ENSG00000271113.1	0	0	0	0	0	0	0	0	0	0	0	0	0	0	0	0	0	0	0	0	0	0	0	0	0	0	0	0	0	0	0	0	0	0	0	0	0	0	0	0	1	0	0	0	0	0	0	0	0
ENSG00000281634.1	1	4	1	0	1	1	3	0	2	1	0	3	3	2	0	2	1	1	0	0	2	0	0	1	0	0	2	0	1	0	3	0	2	0	3	0	4	4	1	1	0	2	2	1	3	3	0	1	1
ENSG00000240382.3	674	1897	106	29	619	1	1	1989	23	13	6582	1	6	10	208	15	677	4	173	106	14	0	2847	865	0	829	9	28	1	2969	298	254	18	53	4873	24919	4	32	1	59	2197	1602	485	31	60	2	3292	3188	1
ENSG00000266692.1	0	1	0	0	0	0	0	0	0	0	0	0	0	0	0	0	0	0	0	0	0	0	0	0	0	0	0	0	0	0	0	0	0	0	0	0	0	0	0	0	0	0	0	0	0	0	0	0	0
ENSG00000269578.1	0	0	0	0	0	0	0	0	0	0	0	0	0	0	0	0	0	0	0	0	0	0	0	0	0	0	0	0	0	0	0	0	0	0	0	0	0	0	0	0	0	0	0	0	0	0	0	0	0
ENSG00000237072.1	0	0	0	0	0	0	1	0	0	0	0	0	0	0	0	0	0	0	0	0	0	0	0	0	0	0	0	0	0	0	0	0	0	0	0	0	0	0	0	0	0	0	0	0	0	0	0	0	0
ENSG00000250620.1	8	3	0	1	6	3	14	0	5	1	1	1	1	4	0	1	3	0	4	3	1	3	2	4	5	0	7	2	0	5	1	0	6	5	0	5	5	4	7	9	0	0	5	1	11	2	6	6	2
ENSG00000279703.1	0	0	0	0	0	0	0	0	0	0	0	0	0	0	0	0	0	0	0	0	0	0	0	0	0	0	0	0	0	0	0	0	0	0	0	0	0	0	0	0	0	0	1	0	0	0	0	0	0
ENSG00000281899.1	0	0	0	0	0	0	0	0	0	0	0	0	0	0	0	0	0	0	0	0	0	0	0	0	0	0	0	0	0	0	0	0	0	0	0	0	0	0	0	0	0	0	0	0	0	0	0	0	0
ENSG00000188991.3	3	2	4	0	2	6	2	0	2	2	1	0	0	3	0	2	4	1	0	2	1	0	0	2	2	2	3	0	1	2	3	0	4	2	2	3	2	1	4	2	1	0	0	0	3	2	0	5	3
ENSG00000137449.14	1293	2087	1310	1106	1410	1208	1125	237	1360	1241	1200	750	964	1315	440	1961	2880	1751	1336	1289	1033	484	1080	1330	1383	1132	1576	1032	1137	940	966	749	1883	292	1034	1564	1536	1679	960	805	1309	821	1686	737	1403	1222	916	1676	984
ENSG00000227206.1	0	0	0	0	0	0	0	0	0	0	0	0	0	0	0	0	0	0	0	0	0	0	0	0	0	0	0	0	0	0	0	0	0	0	0	0	0	0	0	0	0	0	0	0	0	0	0	0	0
ENSG00000276489.1	0	0	1	0	0	0	1	0	1	0	0	2	1	0	0	1	1	0	0	0	1	0	0	0	1	0	1	0	2	0	0	0	0	0	0	0	1	0	0	0	0	0	1	3	0	0	2	0	0
ENSG00000199564.1	0	0	0	0	0	0	0	1	0	0	1	0	0	0	0	0	1	1	0	0	1	0	0	1	1	0	0	0	0	0	1	0	0	0	0	0	0	0	1	0	0	0	0	0	0	0	0	2	0
ENSG00000265669.1	0	0	0	0	0	0	0	0	0	0	0	0	0	0	0	0	0	0	0	0	0	0	0	0	0	0	0	0	0	0	0	0	0	0	0	0	0	0	0	0	0	0	0	0	0	0	0	0	0
ENSG00000184719.10	1192	1175	1303	901	1047	1083	777	187	1178	1243	742	1445	743	1721	455	1429	1231	1163	962	1176	1161	686	623	1002	1117	860	1388	701	953	621	815	769	1198	688	936	968	858	1571	1264	1191	710	558	801	1033	1176	1146	827	1399	888
ENSG00000178279.3	0	0	2	0	0	0	0	0	0	0	0	0	0	1	0	0	1	0	0	0	0	0	0	0	0	0	0	0	0	0	1	0	1	0	0	0	0	1	0	0	0	0	0	0	0	0	0	0	0
ENSG00000272840.1	1	4	0	0	4	0	5	0	1	1	4	1	0	2	3	1	4	0	6	3	3	3	0	1	1	1	5	8	1	0	2	0	0	0	1	4	0	1	4	1	0	1	0	2	2	0	1	1	3
ENSG00000271397.1	0	0	0	0	0	0	0	0	0	0	0	0	0	0	0	0	0	0	0	0	0	0	0	0	0	0	0	0	0	0	0	0	0	0	0	0	0	0	0	0	0	0	0	0	0	0	0	0	0
ENSG00000132842.12	7104	6666	6276	5119	5132	5879	4882	863	6901	6182	3511	7414	5611	10308	2064	7125	6917	6254	5423	4841	6063	2723	5248	7807	6745	5792	8777	2361	5327	4254	5011	4055	5389	4321	5011	6676	5751	7164	6221	4912	4221	3865	5976	5803	5741	5932	5220	7195	5636
ENSG00000242152.1	0	0	1	0	0	0	1	0	2	0	0	2	1	0	0	1	1	0	0	0	0	0	0	1	0	0	0	0	0	0	0	0	0	0	0	0	0	2	0	0	0	0	1	0	0	0	0	0	1
ENSG00000225492.5	402	535	495	479	367	155	298	241	374	196	839	515	126	155	479	572	505	163	272	291	461	269	620	860	162	282	361	599	173	1101	562	348	562	260	1082	686	646	509	292	123	542	387	704	295	399	320	901	1079	242
ENSG00000025156.11	1124	1125	1181	906	644	895	862	314	1082	1141	772	935	714	1563	484	1038	1107	1185	1086	1105	1016	472	621	1026	1049	890	1143	712	861	759	883	776	1057	595	858	1085	1051	1386	1154	727	685	590	750	825	883	778	792	1144	1117
ENSG00000120756.11	1032	1521	1266	1156	1046	1584	811	64	1143	1011	455	1076	886	1356	247	1249	1564	1550	1046	792	892	372	879	1031	1197	900	1127	348	1180	606	795	775	973	385	748	1055	1407	1134	955	425	515	461	977	1072	989	818	567	1228	1197
ENSG00000272092.1	46	49	57	39	40	26	25	54	47	43	45	67	27	68	89	54	41	39	53	67	57	73	22	41	93	24	69	56	41	29	21	35	45	44	33	35	44	43	37	65	59	43	27	20	53	62	50	79	36
ENSG00000228819.1	0	0	1	0	0	0	0	0	0	0	0	0	1	0	0	1	0	0	0	0	0	1	0	0	0	0	0	2	0	0	0	0	1	0	1	0	0	0	1	0	1	0	0	0	0	0	0	3	0
ENSG00000279162.1	3	5	16	8	13	6	21	2	15	7	10	2	8	6	0	7	7	14	5	9	12	2	11	41	13	15	9	0	6	7	8	1	14	0	12	23	12	8	11	5	14	5	3	7	7	21	3	14	15
ENSG00000235638.1	0	0	0	0	0	0	0	0	0	0	0	0	0	0	0	0	0	0	0	0	0	0	0	0	0	0	0	0	0	0	0	0	0	0	0	0	0	0	0	0	0	0	0	0	0	0	0	0	0
ENSG00000136231.12	139	97	46	99	57	26	71	16	53	38	125	80	86	26	9	78	62	50	73	44	80	6	98	127	48	49	226	17	64	215	64	43	186	3	104	261	98	29	92	19	183	56	78	33	101	53	56	149	59
ENSG00000251454.1	0	0	0	0	0	0	1	0	0	0	0	0	0	0	1	0	0	0	0	0	0	0	0	0	0	0	0	0	0	0	0	0	0	0	0	0	0	0	0	0	0	0	0	0	0	0	0	0	0
ENSG00000228034.1	0	0	2	4	0	2	3	0	4	0	1	1	3	6	0	3	4	1	6	1	1	4	1	1	0	2	0	1	3	3	0	3	0	2	8	3	5	2	2	4	2	1	1	2	2	2	1	4	2
ENSG00000134697.11	3312	2961	2661	2253	2833	3009	1927	1394	3340	4134	2432	2961	2399	4333	2454	3507	3447	2637	2299	3019	3107	2281	3565	2673	3501	3019	2574	2990	2254	2488	1768	2123	2382	2295	2476	3645	2545	3069	3705	2472	2442	1847	3387	3259	2617	1708	2781	2836	2923
ENSG00000153815.15	3000	3976	3754	3062	4097	2486	3012	1673	5387	3573	2832	2925	5077	6832	2180	5387	4312	3747	2762	2800	3685	1776	4460	3840	4513	3947	3575	1294	2921	3062	1360	2224	3353	1381	2938	4262	3341	4885	3197	2238	3488	3030	3667	2766	2325	2933	3441	4337	3131
ENSG00000218596.2	2	2	0	0	2	0	0	3	2	0	2	0	1	0	0	0	2	1	2	1	1	1	1	0	1	2	1	2	1	1	0	0	0	0	3	2	2	3	2	1	2	5	3	1	1	0	1	0	0
ENSG00000187772.6	0	1	2	0	1	0	0	0	0	0	0	1	0	0	20	1	0	0	3	0	0	0	0	1	0	0	0	0	0	0	1	0	1	0	0	0	0	0	0	0	0	2	0	0	1	3	0	0	0
ENSG00000223823.1	0	0	1	0	0	0	0	0	1	0	4	0	0	0	0	0	2	0	0	0	0	0	1	2	0	0	0	0	0	0	0	0	0	0	1	0	0	0	0	0	1	0	2	0	0	0	3	0	0
ENSG00000237886.1	69	99	148	30	77	61	139	13	93	52	57	70	22	51	124	150	95	98	65	82	69	41	26	132	102	66	127	127	43	26	12	59	104	109	30	75	60	97	132	76	67	38	70	73	152	105	37	109	213
ENSG00000213160.8	1333	914	1067	1217	849	698	792	97	1085	782	485	1040	1322	1261	285	992	940	1124	911	957	943	276	710	955	1063	679	1140	664	834	386	738	499	1206	473	593	946	1003	953	871	584	954	408	726	1017	884	791	587	1110	1164
ENSG00000162910.17	1784	1833	2196	1276	1744	1916	1385	1536	2229	2423	1722	2516	1260	2184	5673	2217	2560	1457	1144	2834	2477	2052	1423	1514	2548	1515	1886	3267	1697	1225	477	1740	1872	2792	1169	1471	1246	2846	2024	2135	1174	1096	1267	2023	1974	1445	2199	1880	1924
ENSG00000253396.1	0	0	0	0	0	0	0	0	0	0	0	0	0	0	0	0	0	0	0	0	1	0	0	0	0	0	0	0	0	0	0	0	0	1	0	0	0	0	0	0	1	0	1	0	0	0	0	0	0
ENSG00000264982.1	0	0	0	0	0	0	0	0	0	0	0	0	0	0	0	1	0	0	0	0	0	0	0	0	0	0	0	0	0	0	0	0	0	0	0	0	0	0	0	0	0	0	1	0	0	0	0	0	0
ENSG00000199145.1	0	0	0	0	0	0	0	0	0	0	0	0	0	0	0	0	0	1	3	0	0	0	0	1	0	1	1	0	0	0	1	0	0	0	0	0	0	0	2	0	1	0	0	0	0	1	0	0	0
ENSG00000254001.4	0	0	0	0	0	0	0	0	0	0	0	0	0	0	0	0	0	0	0	0	0	0	0	0	0	0	0	0	0	0	0	0	0	0	0	0	0	0	0	0	0	0	0	0	0	0	0	0	0
ENSG00000196979.1	40	25	28	35	16	30	29	4	32	18	6	45	33	58	14	21	42	6	15	32	65	15	27	86	56	29	75	11	21	33	34	41	40	10	20	17	50	50	14	17	19	7	15	21	34	21	26	33	18
ENSG00000121316.9	911	903	892	767	930	589	637	449	855	1062	677	783	470	851	652	913	961	745	649	664	1049	364	1015	1259	844	761	1089	694	483	1134	492	663	1445	660	910	896	1139	785	569	555	725	812	812	601	806	640	924	887	813
ENSG00000274416.1	0	0	0	0	0	0	0	0	0	0	0	0	0	0	0	0	0	0	0	0	0	0	0	0	0	0	0	0	0	0	0	0	0	0	0	0	0	0	0	0	0	0	0	0	0	0	0	0	0
ENSG00000280692.1	0	0	0	0	0	0	0	0	0	0	0	0	0	0	0	0	0	0	0	0	0	0	0	0	0	0	0	0	0	0	0	0	0	0	0	0	0	0	0	0	0	0	0	0	0	0	0	0	0
ENSG00000239961.2	2	19	10	3	1	1	1	925	7	1	124	1	5	3	184	2	19	3	17	4	1	1	57	28	5	37	3	17	1	83	1	54	18	4	33	80	11	6	0	0	122	66	43	3	5	1	383	19	0
ENSG00000256464.1	2	10	6	3	8	9	5	5	8	3	1	8	2	23	0	8	8	9	3	6	4	2	10	7	8	8	7	1	4	5	3	6	3	2	5	11	7	6	12	10	3	2	10	5	6	11	4	7	15
ENSG00000236532.4	12	5	13	3	14	1	6	3	22	25	7	8	8	16	4	18	24	20	17	8	12	5	9	13	14	3	25	6	6	2	14	4	23	12	6	5	11	17	26	16	4	3	20	9	16	37	6	12	16
ENSG00000035499.11	91	460	84	21	227	72	111	170	107	196	492	31	13	111	176	62	236	446	105	269	77	17	244	227	370	110	333	126	33	379	107	384	61	92	244	372	156	140	85	152	128	141	133	79	224	57	112	59	120
ENSG00000255672.1	0	0	0	1	0	0	0	0	2	0	0	0	0	0	0	0	0	0	1	0	0	0	0	0	0	0	0	0	0	0	0	0	1	0	0	0	0	0	0	0	1	0	0	0	0	0	0	0	0
ENSG00000166446.13	279	505	254	232	286	274	199	295	301	261	548	233	363	421	275	282	301	260	288	195	304	109	519	472	297	407	412	157	215	651	136	408	281	167	492	766	319	259	184	183	543	599	370	317	256	198	350	329	248
ENSG00000281889.1	0	0	0	1	0	0	0	0	0	0	0	0	0	0	0	0	0	0	1	0	0	0	0	2	0	0	0	0	0	0	1	0	0	0	0	0	0	1	0	0	0	0	0	0	0	0	0	0	0
ENSG00000231316.1	0	0	0	0	0	0	1	10	0	0	0	0	0	0	0	0	1	0	1	0	0	0	1	0	0	7	0	0	0	0	0	0	0	0	2	0	0	0	0	3	3	5	1	0	1	0	0	0	1
ENSG00000258584.1	120	81	191	82	57	52	82	8	115	35	34	123	68	172	21	78	56	61	41	63	117	46	56	111	59	30	153	17	34	58	53	20	129	41	53	67	53	78	85	21	107	25	20	87	76	51	84	94	36
ENSG00000265618.1	0	0	0	0	0	0	0	0	0	0	0	0	0	0	0	0	0	0	0	0	0	0	0	0	0	0	0	0	0	0	0	0	0	0	0	0	0	0	0	0	0	0	0	0	0	0	0	0	0
ENSG00000167633.15	6	0	4	4	3	1	0	5	1	0	22	1	1	2	5	7	3	3	1	1	1	2	7	11	2	10	3	3	0	18	0	16	1	2	45	13	1	2	1	0	4	7	2	3	4	0	0	10	1
ENSG00000200999.1	0	0	0	0	0	0	0	0	3	0	0	0	0	0	0	1	1	0	0	0	0	0	0	0	0	0	0	0	0	0	0	0	0	0	0	0	0	1	0	0	0	0	1	0	0	0	0	0	0
ENSG00000222339.1	0	0	0	1	0	0	0	0	1	5	0	0	0	0	1	0	4	1	2	1	0	0	2	1	0	0	2	3	3	4	1	2	0	3	1	0	0	0	0	1	0	1	0	0	0	0	1	0	0
ENSG00000237301.1	34	19	48	25	17	11	19	5	43	19	27	27	24	29	29	32	28	23	14	23	31	17	7	40	44	41	30	7	8	21	14	3	20	25	23	23	16	37	28	20	43	13	9	39	31	39	21	32	11
ENSG00000212454.1	0	0	0	0	0	0	0	0	0	0	0	0	0	0	0	0	0	0	0	0	0	0	0	0	0	0	0	0	0	0	0	0	0	0	0	0	0	0	0	0	0	0	0	0	0	0	0	0	0
ENSG00000143368.9	5780	4581	6898	4197	4615	5389	4337	1434	6790	6324	3957	5842	4717	8019	3592	6447	7716	4269	3355	6992	5740	2985	4227	5042	7677	5041	6216	5890	5019	3890	2096	4453	4653	3948	3948	5163	4142	6595	6569	4085	3590	3014	4739	5364	4260	3989	6129	5005	6150
ENSG00000255243.1	1	0	0	2	0	0	0	0	0	0	0	0	0	0	0	0	1	0	0	0	1	0	0	0	1	0	0	0	3	0	0	0	0	0	0	0	1	2	2	1	0	0	1	0	3	0	1	0	2
ENSG00000266559.1	3	2	0	2	5	1	2	2	3	0	1	1	3	3	1	8	3	4	2	0	0	0	0	1	2	0	0	0	1	0	0	0	2	1	0	2	1	1	0	3	13	1	2	0	1	1	1	5	0
ENSG00000274697.1	0	2	1	0	0	0	0	0	0	0	0	0	0	0	0	0	0	0	0	0	0	0	0	0	0	1	0	0	0	2	0	0	0	0	0	0	0	1	0	0	2	0	0	0	0	0	0	0	0
ENSG00000231925.10	9967	13934	11899	9715	8156	9988	7840	10710	13154	11646	14709	10928	14552	19780	21342	8469	10890	14401	8717	13251	9514	6748	12284	17940	19246	8615	14535	23190	9590	22708	6450	15761	10072	10456	13493	12813	11400	9776	12732	6242	12100	13306	17789	11563	9778	8769	27865	18787	9808
ENSG00000254222.1	0	0	0	0	0	0	0	0	0	0	0	0	0	0	0	0	0	0	0	0	0	0	0	0	0	0	0	0	0	0	0	0	0	0	0	0	0	0	0	0	0	0	0	1	0	0	0	0	0
ENSG00000122718.5	0	0	0	0	0	0	0	0	0	0	0	0	0	0	0	0	0	0	0	0	0	0	0	0	0	0	0	0	0	0	0	0	0	0	0	0	0	0	0	0	0	0	0	0	0	0	0	0	0
ENSG00000276006.1	0	0	0	0	0	0	0	0	0	0	0	0	0	0	0	0	0	0	0	0	0	0	0	0	0	0	0	0	0	0	0	0	0	0	0	0	0	0	0	0	0	0	0	0	0	0	0	0	0
ENSG00000243715.1	1	1	6	0	6	1	1	2	1	0	1	1	0	0	0	0	0	3	0	0	0	0	0	2	0	0	0	2	2	1	5	0	3	1	0	1	2	1	0	0	1	3	1	1	3	7	1	2	9
ENSG00000251003.6	12	4	14	5	14	3	12	2	8	6	6	5	5	3	2	7	22	23	4	5	11	1	1	17	12	9	10	25	8	4	5	1	15	2	3	11	11	12	10	8	10	1	11	6	8	16	7	18	5
ENSG00000184155.8	0	0	0	0	0	0	0	0	0	0	0	0	0	0	0	0	0	0	0	0	0	0	0	0	0	0	0	0	0	0	0	0	0	0	0	0	0	0	0	0	0	0	0	0	0	0	0	0	0
ENSG00000162775.13	910	999	805	694	686	643	695	621	965	819	745	675	873	899	915	986	1117	974	794	694	838	468	720	710	1014	843	763	547	896	847	499	415	846	340	688	1164	836	933	773	572	775	602	954	679	701	643	626	1029	973
ENSG00000254757.1	4	1	6	6	5	7	6	0	7	4	10	7	7	3	3	12	7	9	5	9	5	1	3	5	4	0	12	4	2	3	6	3	2	3	3	7	2	5	2	5	2	3	5	3	3	8	6	4	7
ENSG00000112320.10	848	1567	1809	1302	1362	1233	1114	256	1696	850	718	1392	1457	1954	578	1491	1472	1305	1067	1169	1542	1002	1243	1309	1780	808	1440	734	1329	662	721	480	1557	1253	1009	1567	1624	1737	1293	667	650	776	2067	946	1382	1270	989	1693	1099
ENSG00000273175.1	6	8	7	4	5	3	4	0	18	2	4	7	7	4	6	10	8	7	5	10	5	4	4	7	8	2	7	3	3	9	6	3	7	3	2	4	5	12	1	6	3	1	4	5	7	4	1	6	9
ENSG00000211814.1	4	1	0	0	1	0	3	9	0	1	30	1	0	1	6	0	3	0	0	2	1	0	6	10	0	6	0	1	0	27	2	8	3	2	20	5	1	0	0	0	16	14	9	1	1	1	13	6	0
ENSG00000264247.1	1181	795	1357	850	706	904	1060	272	890	1069	823	1221	575	1649	653	968	851	1037	868	1027	911	517	382	1264	1148	912	1423	500	851	724	862	681	836	893	855	820	603	1325	1131	736	735	624	480	1042	987	1099	734	1228	1068
ENSG00000201210.1	0	0	0	0	0	0	0	0	0	0	1	0	0	0	0	0	0	0	0	0	0	0	0	0	0	0	0	0	0	0	0	0	0	0	0	0	0	0	0	0	0	0	0	0	0	0	0	0	0
ENSG00000139610.1	0	0	0	1	0	0	0	8	2	0	1	0	0	0	1	1	1	0	1	0	1	0	0	3	0	1	0	0	0	11	0	0	0	0	1	1	1	2	0	1	0	4	0	0	1	0	3	0	0
ENSG00000160957.11	492	546	802	269	441	429	364	491	623	417	619	680	339	640	1002	533	802	429	311	456	603	420	410	595	761	390	626	843	416	658	113	480	646	792	442	615	348	601	410	492	524	347	513	396	739	688	641	694	325
ENSG00000228056.3	1	0	1	0	1	0	0	0	1	0	0	0	1	0	1	0	0	0	0	0	0	0	0	1	2	0	3	0	1	0	1	0	0	1	1	0	0	0	0	3	0	1	0	0	0	0	0	0	0
ENSG00000232046.5	7	3	2	1	4	2	1	1	2	3	1	4	0	3	3	2	4	4	1	2	4	0	1	0	0	0	2	5	1	0	0	2	1	2	1	1	5	1	1	2	2	2	1	4	1	0	2	2	0
ENSG00000233620.4	0	0	0	0	0	0	0	0	0	0	0	0	0	0	0	0	0	0	0	0	0	0	0	0	0	0	0	0	0	0	0	0	0	0	0	0	0	0	0	0	0	0	0	0	0	0	0	0	0
ENSG00000165204.3	0	0	0	0	0	0	0	0	0	1	0	0	0	1	0	0	1	0	0	1	3	0	0	0	2	0	0	3	0	0	1	0	0	0	2	0	0	0	0	0	0	1	0	0	1	0	0	1	0
ENSG00000240375.1	0	0	7	1	0	0	1	0	2	0	1	0	1	0	0	1	1	1	0	0	0	0	0	1	0	0	0	1	1	0	0	0	0	0	2	2	1	0	2	1	1	0	0	0	2	1	1	1	0
ENSG00000281696.1	0	0	0	0	0	0	1	0	0	0	0	0	0	0	0	0	0	0	0	0	0	0	0	0	0	0	0	0	0	0	0	0	0	0	0	0	0	0	0	0	0	0	0	0	0	1	0	0	0
ENSG00000275534.1	0	0	0	0	0	0	0	0	0	0	0	0	0	0	0	0	0	0	0	0	0	0	0	0	0	0	0	0	0	0	0	0	0	0	0	0	0	0	0	0	0	0	0	0	0	0	0	0	0
ENSG00000241777.1	0	0	0	0	0	0	0	0	0	0	0	0	0	0	0	0	0	0	0	0	0	0	0	0	0	0	0	0	0	0	0	0	0	0	0	0	0	0	0	0	0	0	0	0	0	0	0	0	0
ENSG00000250238.1	0	1	3	0	1	0	1	2	3	0	0	1	0	1	0	0	1	1	0	0	0	0	0	0	1	1	1	0	0	0	0	0	0	0	0	0	0	0	1	1	1	0	0	0	3	0	1	1	0
ENSG00000231449.1	3	3	10	3	10	2	9	0	6	5	4	3	0	3	1	7	1	1	7	4	4	3	0	8	9	2	7	14	8	6	3	2	8	10	4	2	4	4	6	2	1	4	1	2	7	11	5	15	2
ENSG00000162267.11	333	30	98	35	113	64	199	56	67	59	67	105	30	137	62	78	128	82	36	100	90	61	74	79	166	76	106	145	66	76	40	74	113	27	83	65	81	130	124	114	132	71	114	51	108	185	81	64	167
ENSG00000196811.10	2	2	4	3	2	1	1	1	4	0	2	0	2	1	0	4	2	1	2	3	3	0	2	4	6	3	4	1	1	3	3	0	2	2	2	0	4	1	3	5	1	4	0	1	1	2	3	5	7
ENSG00000172053.13	10415	10015	9666	7231	7021	8439	7353	4626	10474	10506	8011	11952	6853	15542	9762	8249	10865	9209	7684	8111	10232	5720	7183	11307	13320	8426	12879	8690	9175	8872	5865	8326	8021	9927	8821	10541	8063	9982	9330	7139	7272	6759	8032	10297	8787	9165	10650	10229	9591
ENSG00000177051.5	1188	2249	2203	1625	2067	1625	1510	530	2432	1092	2375	2645	903	2486	1270	2289	2643	1758	1283	2242	1886	1282	1547	2208	2615	1100	1941	1996	1532	1510	901	1143	1515	1424	1472	2064	1714	1940	1049	1190	1183	1266	2302	1139	2318	1826	1965	2531	1449
ENSG00000142669.12	4584	5217	6158	2624	4988	4589	2683	8810	5419	4714	9784	4397	2905	5169	13646	4653	6522	3118	2667	5970	5232	4116	8187	6537	5310	5673	5506	14048	2838	10806	1712	7108	5372	6036	6478	5931	3999	5180	3866	3573	5686	5931	5221	3958	4992	2966	11659	5765	2836
ENSG00000262873.1	20	20	18	11	26	26	19	9	35	22	16	28	11	31	16	18	18	19	8	29	20	13	19	23	26	27	29	48	9	11	13	11	21	33	18	10	20	23	17	19	24	17	13	11	26	24	45	20	17
ENSG00000226390.1	0	0	0	0	0	0	0	0	0	0	0	0	0	0	0	0	0	0	0	0	0	0	0	0	0	0	0	0	0	0	0	0	0	0	0	0	0	0	0	0	0	0	0	0	0	0	0	0	0
ENSG00000258681.1	0	0	0	0	0	0	0	0	0	0	0	0	0	0	0	0	0	0	0	0	0	1	2	0	0	0	0	0	0	0	0	0	0	0	0	0	0	0	0	0	0	1	0	0	0	0	0	0	0
ENSG00000149651.3	0	0	0	0	0	0	0	0	0	0	0	0	0	0	0	0	0	0	0	0	0	0	0	0	0	0	0	0	0	1	0	0	0	0	0	0	0	0	0	0	0	0	0	0	0	0	0	0	0
ENSG00000256263.1	1	0	0	0	3	0	0	0	1	0	2	0	1	1	0	0	0	0	0	0	1	0	0	2	0	2	2	1	0	0	2	0	1	0	1	0	0	1	7	2	6	0	0	0	0	0	1	1	0
ENSG00000214788.2	1	2	0	0	2	0	0	0	0	0	1	0	0	1	0	0	1	1	0	1	0	0	0	2	0	0	0	0	0	2	0	0	1	1	0	0	2	0	0	0	2	0	1	1	0	1	0	0	0
ENSG00000165660.7	2145	1988	2008	1648	1298	1733	1593	375	2155	2014	1325	1994	1433	3122	1064	2117	1834	2028	1814	1581	1938	851	1265	2180	2196	1746	2440	940	1513	1544	1535	1340	1616	1254	1701	1782	1686	2231	2143	1456	1442	1187	1362	1768	1613	1602	1515	2162	1817
ENSG00000206749.1	0	0	0	0	0	0	0	0	0	0	0	0	0	0	0	0	0	0	0	0	0	0	0	0	0	0	0	0	0	0	0	0	0	0	0	0	0	0	0	0	0	0	0	0	0	0	0	0	0
ENSG00000196312.10	243	177	284	197	320	211	220	84	256	155	197	151	168	294	123	295	347	296	148	132	296	114	145	321	265	230	218	149	143	147	156	120	301	106	224	283	270	264	202	259	238	162	292	159	271	295	165	310	320
ENSG00000232125.2	0	0	1	0	1	0	0	2	0	0	0	0	0	0	0	0	0	0	0	0	0	0	1	0	2	1	0	0	1	0	0	0	2	0	0	0	0	0	0	0	2	2	0	1	1	0	0	0	1
ENSG00000228615.1	0	1	1	0	0	0	0	2	0	0	0	0	0	2	1	0	0	0	0	0	1	0	0	0	0	1	0	0	0	0	0	0	2	0	0	0	0	1	0	0	0	0	0	0	3	0	0	0	0
ENSG00000224323.2	0	0	0	0	0	1	0	0	0	0	0	1	1	0	0	0	1	0	0	1	3	0	0	0	1	1	0	1	2	0	0	0	2	0	0	0	0	0	0	0	1	0	0	0	0	3	0	0	0
ENSG00000125753.12	2938	3543	2740	2315	3653	3400	1777	4333	2831	2994	4673	2806	2211	3832	5393	3106	3366	2228	1958	2491	2702	1933	5452	3720	3388	3293	2950	4824	2247	5397	958	3471	2853	2507	3465	5408	2394	2678	2922	2081	2754	3061	5138	3087	2485	1655	4761	2959	2520
ENSG00000133597.8	2904	2670	2316	2003	1678	2367	1373	834	2962	2587	1907	3624	2144	3682	3010	2183	2608	2469	1972	2165	2627	1373	1641	2778	3779	2053	3613	1029	2287	2437	1289	2257	2811	2369	2426	2285	1770	2479	2536	1964	2099	1551	2318	2418	2309	2124	2687	2611	2297
ENSG00000265411.1	0	0	0	0	0	0	0	0	0	0	0	0	0	0	0	0	0	0	0	0	0	0	0	0	0	0	0	0	0	0	0	0	0	0	0	0	0	0	0	0	0	0	0	0	0	0	0	1	0
ENSG00000278125.1	0	0	0	0	0	0	0	0	0	0	0	0	0	0	0	0	0	0	0	0	0	0	0	0	0	0	0	0	0	0	0	0	1	0	0	0	0	2	0	0	0	0	0	0	0	0	0	0	0
ENSG00000253126.1	0	2	0	0	1	0	1	0	0	0	0	0	0	0	0	0	0	0	0	0	0	0	1	0	0	0	0	0	0	2	0	0	0	0	1	0	0	0	0	0	1	0	1	0	0	0	1	0	0
ENSG00000214147.2	0	0	0	0	0	0	0	0	0	0	0	0	0	0	0	0	0	0	0	0	0	0	0	0	0	0	0	0	0	0	0	0	0	0	0	0	0	0	0	0	0	0	0	0	0	1	0	1	0
ENSG00000261578.1	105	242	237	198	86	59	123	16	113	253	106	124	319	328	90	114	120	129	96	93	99	33	374	89	226	143	277	39	247	108	109	45	317	70	94	77	67	81	130	104	118	210	182	135	55	72	70	105	158
ENSG00000108479.10	643	686	824	440	618	686	389	732	569	676	769	745	506	687	1520	679	748	343	318	670	793	541	554	560	841	445	716	742	373	550	154	636	744	793	545	544	476	695	459	644	570	513	535	746	569	491	854	677	461
ENSG00000229900.1	2	2	3	1	6	0	7	0	3	3	5	3	5	1	0	6	5	15	5	7	2	0	5	2	4	0	6	0	2	1	2	0	7	0	0	2	4	1	0	2	10	0	0	1	3	2	0	26	2
ENSG00000124574.13	1489	1445	2029	1134	1128	1225	1446	424	1866	1090	1410	1556	1180	1734	833	1742	1449	1390	911	1316	1821	751	1268	1811	1987	1711	1473	1582	1324	1243	699	912	1620	1159	1319	1399	1282	1661	1201	1083	1492	1025	1154	1235	1540	1536	1423	1914	1484
ENSG00000167165.17	1	1	2	0	1	1	0	0	0	1	1	0	0	9	0	3	1	2	0	0	3	0	3	0	1	13	0	0	2	0	3	1	4	0	1	0	2	1	14	15	0	1	0	8	0	3	0	1	0
ENSG00000116731.21	6703	7738	7857	7585	6790	5465	6522	1367	9317	4180	6717	7279	4813	8625	2618	8929	11077	12289	7789	5598	7728	2675	6363	8528	7837	5261	7419	3387	7606	5132	5862	3643	9447	2292	5419	12300	9339	9078	5679	3883	6597	4064	8451	4033	7455	7554	4442	12026	8365
ENSG00000177675.7	76	280	64	68	78	49	65	388	36	63	322	38	27	68	216	76	71	103	59	64	64	32	167	298	209	254	170	159	23	526	8	188	302	111	236	217	103	136	233	54	324	345	197	26	67	56	348	183	69
ENSG00000253449.1	0	0	1	0	0	0	0	1	0	0	0	0	0	0	0	0	1	0	0	0	0	0	0	1	0	0	0	0	0	0	0	0	0	0	0	0	0	0	0	0	0	0	0	0	0	0	0	0	0
ENSG00000120688.8	1825	1712	1778	1228	1862	1158	1243	514	2048	1693	1283	1482	1154	2092	748	1974	2381	1660	1418	1691	1643	1021	1590	1209	1561	1324	1411	788	1352	1013	976	778	1789	947	1054	1711	1485	1929	1417	1513	1451	838	1886	1291	1397	1243	1065	1889	1975
ENSG00000248124.6	811	558	1502	522	905	419	1431	243	638	584	868	663	412	797	424	740	1743	517	605	1138	892	493	339	1086	667	700	766	1078	554	500	469	125	1091	678	489	1206	529	1113	1233	470	968	349	584	692	836	1369	400	1340	999
ENSG00000255860.2	1	1	0	0	0	1	0	0	0	0	0	0	0	0	0	0	0	0	0	0	0	0	0	1	1	0	0	0	0	0	0	0	0	0	1	2	0	2	1	0	0	1	0	0	0	1	0	0	0
ENSG00000274304.1	0	0	0	0	0	0	0	0	0	0	0	0	0	0	0	0	0	0	0	0	0	0	0	0	0	0	0	0	0	0	0	0	0	0	0	0	0	0	0	0	0	0	0	0	0	0	0	0	0
ENSG00000095464.9	29	7	48	13	24	18	32	11	14	10	37	12	13	25	19	7	25	23	18	31	18	10	9	47	24	28	23	35	16	23	21	14	12	28	13	28	9	26	21	4	32	15	13	20	23	40	5	30	13
ENSG00000254676.1	34	19	61	21	33	22	51	7	65	22	34	33	14	26	4	45	77	35	27	78	39	8	16	35	29	35	35	46	33	27	17	7	47	13	26	42	23	33	42	26	38	26	16	35	46	46	22	82	27
ENSG00000221491.2	2	3	6	1	3	0	2	0	6	3	3	5	0	0	0	3	2	5	4	2	1	2	1	4	5	2	2	5	2	1	1	4	1	4	0	2	0	3	5	2	0	1	6	3	2	0	2	6	4
ENSG00000172208.5	0	0	0	0	0	0	0	0	0	0	0	0	0	0	0	0	0	0	0	0	0	0	0	0	0	0	0	0	0	0	0	0	0	0	0	0	0	0	0	0	0	0	0	0	0	0	0	0	0
ENSG00000280698.1	0	0	0	0	0	0	0	0	0	0	0	0	0	0	0	0	0	0	0	0	0	0	0	0	0	0	0	0	0	0	0	0	0	0	0	0	0	0	0	0	0	0	0	0	0	0	0	0	0
ENSG00000269154.1	9	14	9	16	8	19	13	0	11	14	0	20	2	36	10	14	7	25	8	3	20	1	0	27	7	3	15	5	4	12	16	7	26	9	11	10	9	11	7	5	6	13	8	3	11	18	1	14	14
ENSG00000211827.1	0	0	0	0	0	0	0	0	0	0	0	0	0	9	0	0	0	0	0	0	1	0	0	0	1	0	0	0	0	0	0	0	0	0	0	0	0	0	0	0	0	0	0	0	0	0	0	2	0
ENSG00000254984.1	0	0	0	0	0	0	0	0	0	0	0	0	0	1	0	0	1	0	1	0	1	0	0	0	0	0	0	1	0	0	0	0	0	0	0	1	0	0	0	0	0	1	0	0	0	0	0	0	0
ENSG00000217334.1	0	2	0	0	0	0	0	0	0	1	1	0	1	0	0	0	0	0	1	1	1	1	0	0	0	0	1	0	1	1	1	0	0	0	1	1	0	0	3	1	0	2	0	0	0	1	0	0	0
ENSG00000140320.10	4220	4699	4455	4659	5648	4155	3339	661	5795	5021	3081	4600	5065	8558	2046	5315	4567	4889	3919	3427	4584	1945	4524	5312	7216	3481	5533	1879	4904	3317	1954	2905	4807	2818	3636	4801	3694	5304	5483	4005	3142	3533	4840	3891	3466	4342	3878	5089	7180
ENSG00000260853.1	23	22	93	21	40	22	79	5	37	17	87	24	21	36	4	58	58	43	28	47	48	4	24	63	51	37	39	24	22	57	6	9	52	6	34	65	18	52	49	27	62	21	10	14	40	92	14	89	43
ENSG00000265932.1	0	0	4	0	2	1	2	0	0	0	0	0	0	0	0	0	1	1	0	1	1	0	0	0	0	0	0	0	0	0	0	0	0	0	0	2	0	0	1	0	1	0	0	0	0	3	0	0	0
ENSG00000196772.3	2	1	4	0	1	3	2	0	3	0	0	1	0	1	2	3	3	0	1	7	8	1	2	4	3	0	2	0	1	1	2	0	1	1	0	1	4	4	1	1	3	0	3	0	3	7	0	4	2
ENSG00000236357.1	0	0	0	0	0	0	0	0	0	0	0	0	0	0	0	0	0	0	0	0	0	0	0	0	0	0	0	0	0	0	0	0	0	0	0	0	0	0	0	0	0	0	0	0	0	0	0	0	0
ENSG00000225000.1	0	0	0	0	0	0	0	0	0	0	0	0	0	0	0	0	0	0	0	0	0	0	0	0	0	0	0	0	0	0	0	0	0	0	0	0	0	0	0	0	0	0	0	0	0	0	0	0	0
ENSG00000223490.2	0	3	0	0	0	0	0	0	0	0	0	0	0	0	0	0	0	0	1	0	0	0	0	0	0	0	0	0	0	0	0	0	2	0	0	0	0	0	0	0	0	0	0	0	0	1	0	0	0
ENSG00000223624.1	0	0	0	0	1	0	1	2	1	0	0	1	0	0	1	0	1	0	0	0	0	0	0	0	0	0	0	0	0	1	1	1	1	0	1	1	1	0	0	0	0	1	0	0	0	0	2	2	0
ENSG00000254131.1	2	3	15	2	14	4	10	0	11	7	7	5	4	2	1	7	20	9	6	3	8	0	8	10	10	4	10	10	11	1	3	0	5	2	3	16	15	4	12	4	8	5	16	4	12	11	1	15	6
ENSG00000250999.1	18	16	20	23	26	12	17	9	14	21	23	25	17	22	62	26	33	16	14	18	46	11	12	18	21	15	42	26	10	7	11	14	16	11	16	29	17	28	15	19	23	15	16	22	20	24	16	21	11
ENSG00000236487.2	0	0	0	0	0	0	0	1	0	0	0	0	0	0	0	0	0	0	0	0	1	0	0	0	0	0	0	0	0	0	1	0	0	0	0	0	0	0	0	0	0	0	0	0	0	0	0	0	0
ENSG00000121690.8	31	22	37	49	30	21	47	19	25	31	42	53	12	27	20	24	43	18	33	55	38	14	19	37	23	31	45	47	16	52	17	28	38	24	30	40	49	26	22	14	16	26	16	36	37	23	36	49	33
ENSG00000235198.1	0	0	0	0	0	0	0	0	0	0	0	0	0	0	0	0	0	0	0	0	0	0	0	0	0	0	0	0	0	0	0	0	0	0	0	0	0	0	0	0	0	0	0	0	0	0	0	0	0
ENSG00000109332.18	19938	22391	20643	15540	19067	18260	15145	8004	21757	20616	16156	19296	14848	30110	13708	22154	27960	18095	16921	16542	19058	12026	17263	21510	19633	17964	23025	9000	16068	16455	14304	13919	18055	14597	16773	25111	18846	23551	20493	16030	14591	12483	22728	18623	17075	15433	16302	21218	17140
ENSG00000232087.1	0	0	0	0	1	0	0	0	0	0	0	0	0	0	0	0	0	0	0	0	0	0	0	0	0	0	0	0	0	1	0	0	0	0	0	0	0	0	0	0	0	0	0	0	0	0	0	0	0
ENSG00000150990.6	1490	1569	1531	1123	1063	1283	1084	551	1747	1318	1346	1802	1148	2489	1112	1429	1293	1512	1118	1093	1739	562	1233	1804	2023	1402	1539	726	1436	1430	584	1272	1166	975	1280	1632	1198	1913	1505	1176	1305	1128	1286	1346	1342	1303	1650	1608	1723
ENSG00000001036.12	4044	5862	4865	3237	3896	5067	3033	1171	4598	5008	3040	5103	3409	5853	3498	4666	4392	3194	3375	4250	4765	3307	3457	4292	5108	3457	5891	3513	3276	2688	2820	3352	3792	3462	3404	3932	3916	4563	4550	3680	3078	2718	3423	4068	3600	3334	4145	4909	3302
ENSG00000231951.1	0	0	0	0	0	0	0	0	0	0	0	0	0	0	0	0	0	0	0	0	0	0	0	0	0	0	0	0	0	1	0	0	0	0	0	0	0	0	0	0	0	0	0	0	0	0	0	0	0
ENSG00000236130.1	733	374	599	254	428	281	457	34	523	349	304	525	462	568	134	647	707	353	401	341	533	87	202	674	537	335	692	200	349	232	482	304	514	314	328	358	313	546	451	407	296	186	236	366	791	758	270	888	460
ENSG00000275882.1	0	0	4	1	2	0	2	4	0	0	2	0	0	1	1	0	4	1	2	3	3	0	1	1	2	1	1	1	2	3	0	0	2	0	6	2	0	1	2	1	8	0	0	1	0	4	0	0	3
ENSG00000228157.4	5	16	11	10	6	8	11	6	11	3	1	16	12	16	20	13	13	7	9	12	11	15	11	11	2	5	7	15	4	6	20	12	14	20	7	3	0	11	4	8	3	4	13	5	21	5	2	11	1
ENSG00000224485.1	0	0	0	0	0	0	0	0	0	0	0	0	0	0	0	0	0	0	0	0	0	0	0	0	0	0	0	0	0	0	0	0	0	0	0	0	0	0	0	0	0	0	0	0	0	0	0	0	0
ENSG00000132703.3	0	0	0	0	0	0	0	0	0	0	0	0	0	0	0	0	0	0	0	0	0	0	0	0	0	0	0	0	0	0	0	0	0	0	0	0	0	0	0	0	0	0	0	0	0	0	0	0	0
ENSG00000197329.10	877	834	564	546	1214	352	446	1407	698	444	1848	381	205	535	417	494	1853	864	499	693	423	269	2605	1097	522	978	689	1031	291	1563	250	587	1028	205	949	2087	926	570	446	539	1469	802	2722	493	547	478	837	931	627
ENSG00000111452.11	1643	8142	1331	2508	1818	5571	709	301	1220	2819	1163	4265	3549	3743	2874	2979	2223	3241	2667	1670	2312	2509	1742	4133	6402	2296	2935	755	2625	4453	1822	1778	2304	1621	2423	2462	1201	4189	1695	1564	3962	1355	2478	2987	4778	2270	2628	2971	581
ENSG00000261532.1	0	0	0	0	0	0	0	0	0	0	0	0	0	0	0	0	0	0	0	0	0	0	0	0	0	0	0	0	0	0	0	0	0	0	0	0	0	0	0	0	0	0	0	0	0	0	0	0	0
ENSG00000231460.2	0	0	2	0	0	0	0	0	0	0	0	0	0	0	0	2	1	0	0	0	0	1	0	1	0	0	0	0	0	0	0	0	0	0	0	0	0	0	1	0	0	0	0	0	0	0	0	1	0
ENSG00000123569.8	0	0	0	0	0	0	0	0	0	0	0	0	0	0	0	0	0	0	0	0	0	0	0	0	0	0	0	0	0	0	0	0	0	0	0	0	0	0	0	0	0	0	0	0	0	0	0	0	0
ENSG00000234896.1	1	2	7	4	10	0	0	1	1	0	6	0	1	4	0	0	3	1	0	4	2	0	4	8	17	6	7	0	0	0	7	1	0	10	5	6	13	9	3	5	3	1	13	24	4	2	3	10	1
ENSG00000273544.1	0	0	0	0	0	0	0	0	0	0	0	0	0	0	0	0	0	0	0	0	0	0	0	0	0	0	0	0	0	0	0	0	0	0	0	0	0	0	0	0	0	0	0	0	0	0	0	0	0
ENSG00000270885.1	44	53	106	229	86	300	72	22	206	230	27	22	11	149	107	18	132	62	35	130	140	19	67	61	237	205	133	30	52	11	18	45	111	47	54	79	105	98	353	122	18	42	62	115	63	72	9	39	183
ENSG00000266392.1	3	5	7	6	7	10	7	1	10	8	4	10	5	9	14	4	13	8	1	6	8	4	7	6	12	6	5	21	4	6	3	2	8	15	6	1	3	6	4	4	5	1	6	5	2	12	5	8	2
ENSG00000230105.1	2	5	4	1	6	1	5	0	1	0	1	1	3	2	4	5	5	7	4	1	3	1	3	5	2	3	3	4	0	4	0	2	1	0	1	1	4	4	5	0	4	4	1	1	1	6	1	6	2
ENSG00000100583.4	475	297	389	391	357	315	353	37	526	483	197	501	555	681	42	562	314	381	452	260	467	85	440	611	536	239	717	158	428	260	422	241	323	147	324	546	440	443	474	218	391	186	344	375	400	493	285	578	390
ENSG00000272417.1	7	6	14	14	6	7	10	5	15	8	10	16	4	12	24	5	20	11	20	22	8	21	6	10	5	10	20	27	17	13	8	13	6	26	6	17	10	9	11	9	11	9	11	8	10	6	8	19	4
ENSG00000236052.1	0	0	0	0	0	0	0	0	0	0	0	0	0	0	0	0	0	0	0	0	0	0	0	0	0	0	0	0	0	0	0	0	1	0	0	0	0	1	0	0	0	0	0	0	0	0	0	0	0
ENSG00000090612.19	2794	2768	2681	2538	1575	2763	2121	378	2291	3110	1472	3342	2316	5272	1411	2382	1897	2987	3233	2112	2776	980	1329	3605	3525	2126	4495	1784	2516	1911	2704	2047	2237	1619	2681	2797	2179	3416	3455	1587	1553	1751	1666	3011	2388	2811	2194	2790	2973
ENSG00000138078.14	9376	9527	7646	6797	7612	5963	6965	557	7770	7754	4429	6711	6843	10400	1768	9353	9771	8441	6839	6756	7644	2303	6273	7998	7908	6661	9545	2991	6955	4647	7152	4341	8836	3182	5813	8316	7517	8900	7276	5610	5589	3921	7487	7089	6440	7544	4660	8990	7035
ENSG00000258716.1	0	0	0	1	0	0	0	0	0	0	0	0	0	0	0	0	0	0	1	0	1	0	0	0	1	0	0	0	0	0	0	0	0	0	0	0	0	1	0	0	0	0	0	0	0	0	0	0	0
ENSG00000225992.1	2	0	0	0	1	0	0	0	0	0	2	0	0	0	0	0	2	2	0	0	0	2	1	1	0	1	1	0	0	1	0	0	1	0	0	0	0	0	0	0	1	1	0	0	2	0	5	0	0
ENSG00000251368.1	0	0	0	0	0	0	0	0	0	0	0	0	0	0	0	0	0	0	0	0	0	0	0	0	0	0	0	0	0	0	0	0	0	0	0	0	0	0	0	0	0	0	1	0	0	0	0	0	0
ENSG00000226861.1	0	0	1	0	0	0	0	0	0	0	0	0	0	1	0	0	0	0	0	0	0	0	0	0	0	0	0	0	0	0	0	0	0	0	0	0	0	0	1	0	0	0	0	0	0	0	0	0	0
ENSG00000261090.1	0	1	0	0	0	0	0	0	0	0	0	0	0	0	0	0	0	0	0	0	0	2	0	0	0	1	1	0	0	0	0	0	2	0	0	0	2	0	1	0	0	0	0	0	0	0	0	2	0
ENSG00000255154.6	6	8	9	2	14	8	10	4	8	7	9	6	11	6	0	13	3	7	8	5	10	0	8	7	10	7	11	2	12	1	3	3	8	0	9	13	10	4	12	3	26	2	3	7	3	11	1	16	8
ENSG00000243303.1	0	2	1	0	4	0	2	2	0	0	2	0	1	0	2	0	0	1	0	0	0	0	0	0	0	0	1	0	0	1	0	1	1	0	2	2	1	0	1	0	1	1	0	3	0	0	1	2	2
ENSG00000230755.1	0	0	0	0	0	0	0	0	0	0	0	0	1	0	0	0	0	0	0	0	0	0	0	0	0	0	1	0	0	0	0	0	0	0	0	0	0	0	0	0	0	0	0	0	0	0	0	0	0
ENSG00000252473.1	2	6	4	7	5	5	11	0	6	2	3	8	5	5	0	9	2	9	4	8	8	0	3	6	2	3	4	2	6	3	1	0	12	0	6	16	11	4	8	0	2	1	2	3	0	10	0	9	3
ENSG00000199764.1	0	0	0	0	0	0	0	0	0	0	0	0	0	0	0	0	0	0	0	0	0	0	0	0	0	0	0	0	0	0	0	0	0	0	0	0	0	0	0	0	0	0	0	0	0	0	0	0	0
ENSG00000221579.1	2	2	2	0	0	0	1	0	0	1	0	2	1	0	0	1	0	1	1	2	0	0	0	2	0	2	2	0	0	0	1	0	0	0	2	2	2	0	3	0	0	0	1	0	0	0	0	3	1
ENSG00000226277.1	0	1	0	0	0	0	1	0	0	0	1	1	0	0	0	1	0	0	0	0	0	0	0	0	0	0	0	0	0	1	0	0	0	0	0	0	1	0	0	0	0	0	0	0	0	0	0	0	0
ENSG00000267044.1	2	0	1	0	2	0	1	0	2	5	0	1	0	1	0	1	5	1	1	2	0	1	1	1	3	1	0	0	0	0	0	0	0	0	3	1	0	1	5	0	1	2	2	1	0	4	0	3	1
ENSG00000255406.1	1	0	0	0	0	0	0	0	1	0	0	0	0	0	0	0	2	0	0	1	0	0	3	0	0	0	0	0	0	0	0	0	0	0	0	0	0	0	0	0	0	0	1	1	0	0	0	0	0
ENSG00000269391.1	0	0	0	0	2	0	0	0	0	0	0	0	0	0	0	0	1	1	0	0	1	0	0	0	0	0	0	0	0	0	0	0	0	0	0	0	0	0	0	0	0	1	0	0	0	0	0	0	0
ENSG00000253489.1	0	0	0	0	0	0	0	0	0	0	0	0	0	0	0	0	0	0	0	0	0	0	0	0	0	0	0	0	0	0	0	0	0	0	0	0	0	0	0	0	0	0	0	0	0	0	0	0	0
ENSG00000279426.1	0	1	0	0	1	0	0	0	1	0	0	0	0	0	0	0	0	0	0	0	0	0	0	0	0	0	0	0	0	0	0	0	0	1	0	0	0	1	0	0	1	0	0	0	0	0	0	0	0
ENSG00000125409.11	64	32	75	31	50	43	61	8	99	55	55	52	34	56	25	74	95	51	29	76	61	21	45	77	84	26	118	83	52	28	35	57	63	56	29	35	32	74	31	53	38	22	48	35	56	79	36	85	95
ENSG00000227080.2	0	0	0	0	0	0	1	1	0	1	0	3	1	0	0	0	0	1	0	0	1	0	0	1	0	0	0	1	1	1	0	0	0	1	1	0	2	0	1	0	1	1	0	0	3	0	0	4	1
ENSG00000100028.10	7498	6429	7664	5310	5468	5276	5251	4569	7457	6408	4570	8101	5108	10951	8915	6905	6792	5871	4727	6998	7515	5278	4949	6084	6757	5861	7433	5333	4947	4827	4416	4787	6060	6871	5682	6427	5579	8713	6826	6179	5031	3804	4957	6147	6007	5315	6273	7032	5578
ENSG00000215507.9	0	0	0	0	0	0	0	0	0	0	0	0	0	0	0	0	0	0	0	0	0	0	0	0	0	0	0	0	0	0	0	0	0	0	0	0	0	0	0	0	0	0	0	0	0	0	0	0	0
ENSG00000199862.1	0	0	0	0	0	0	0	0	0	0	0	0	0	0	0	0	0	0	0	0	0	0	0	0	0	0	0	0	0	0	0	0	0	0	0	0	0	0	0	0	0	0	0	0	0	0	0	0	0
ENSG00000234273.1	0	0	0	0	1	0	2	0	1	0	0	0	0	1	0	0	0	0	1	0	0	0	0	0	1	0	0	0	0	0	0	0	0	0	0	0	0	0	0	0	0	0	0	0	0	0	0	0	0
ENSG00000207280.1	0	0	0	0	0	0	0	0	0	0	0	0	0	0	0	0	0	0	0	0	0	0	0	0	0	0	0	0	0	0	0	0	0	0	0	0	0	0	0	0	0	0	0	0	0	0	0	0	0
ENSG00000253311.1	0	1	0	0	0	0	2	1	1	0	1	0	1	0	0	0	0	0	0	1	0	0	0	1	2	0	3	5	0	0	0	0	0	1	0	0	0	0	0	0	0	0	1	0	0	3	1	0	2
ENSG00000207583.1	0	0	1	0	1	0	0	2	0	0	0	0	0	0	1	0	1	0	0	0	0	0	0	0	0	0	0	0	0	0	0	0	0	0	0	0	0	0	1	0	0	1	0	0	0	0	0	1	0
ENSG00000205268.9	2367	2226	4085	3534	2755	1391	4762	2094	3041	1070	3933	2665	1266	1996	1496	5242	4360	3248	2976	3533	3047	1023	2931	3122	2090	1383	5160	2774	2314	3249	2410	1655	4119	1917	3296	5391	4822	2529	2124	1781	2897	3334	2169	1642	2702	3567	3009	4187	3957
ENSG00000238372.1	0	0	0	1	0	0	0	0	0	0	0	0	0	0	0	0	0	0	0	0	0	0	0	0	0	0	0	0	0	0	0	0	0	0	0	0	0	0	0	0	1	0	0	1	0	0	0	0	0
ENSG00000006116.3	0	1	0	0	0	0	0	2	0	1	0	0	0	0	1	0	0	0	0	0	0	1	0	0	0	1	0	0	0	2	0	0	1	0	0	1	0	0	1	0	0	1	0	0	0	0	6	0	0
ENSG00000227249.1	0	0	3	2	1	0	2	0	0	0	2	1	0	0	0	0	1	0	0	0	0	0	0	0	3	0	0	0	0	0	1	0	0	1	0	2	0	0	0	0	0	0	0	0	0	2	1	3	0
ENSG00000198795.9	1221	859	1457	655	1005	855	983	155	990	891	525	1311	720	1425	337	636	1526	2061	701	690	1308	294	827	1069	1794	1414	2091	759	839	557	974	710	1307	1078	928	618	1357	1232	964	555	760	571	1104	794	1100	1164	661	1075	1278
ENSG00000138347.14	0	1	4	0	4	0	0	5	1	0	0	0	0	1	0	1	6	0	0	1	0	1	2	0	59	2	1	0	0	0	0	0	0	0	0	0	1	2	0	114	1	1	1	0	0	1	3	1	1
ENSG00000163755.7	1860	2181	2215	1694	1358	1414	1528	451	1954	1323	1723	1834	902	2548	553	1718	2068	2750	1765	1654	2164	567	1367	2388	2171	1670	2234	780	1403	2050	1774	1287	2372	844	1910	2639	2172	1960	1562	1092	1738	1188	1633	1402	1966	1915	1581	2910	1911
ENSG00000267055.1	0	0	0	0	0	0	0	1	1	0	0	0	0	0	0	0	0	0	1	0	0	0	0	0	0	0	0	0	0	0	0	0	0	1	0	0	0	0	0	1	0	0	0	0	1	0	0	0	0
ENSG00000236534.1	2	8	10	2	4	2	4	3	4	1	8	1	5	7	2	3	3	1	10	7	6	2	2	5	4	7	6	17	13	13	22	8	8	6	16	3	4	4	15	4	6	5	1	7	3	6	3	18	3
ENSG00000250835.1	0	0	0	0	0	0	0	0	0	0	0	0	0	0	0	0	0	0	0	0	0	0	0	0	0	0	0	0	0	0	0	0	0	0	0	2	0	0	0	0	0	0	0	0	0	0	0	1	0
ENSG00000172774.7	0	0	0	0	0	0	0	0	0	0	0	0	0	0	0	0	0	0	0	0	0	0	0	0	0	0	0	0	0	0	0	0	0	0	0	0	0	0	0	0	0	0	0	0	0	0	0	0	0
ENSG00000213791.4	3	1	2	0	1	1	1	1	2	0	1	2	2	0	2	0	2	2	4	1	2	3	1	1	2	2	0	7	2	1	2	2	1	2	2	0	0	1	7	4	3	4	0	4	0	2	2	0	1
ENSG00000238424.1	0	0	0	0	0	0	0	0	0	0	0	0	0	0	0	0	0	0	0	0	0	0	0	0	0	0	0	0	0	0	0	0	0	0	0	0	0	0	0	0	0	0	0	0	0	0	0	0	0
ENSG00000275950.1	0	0	0	0	0	0	0	0	0	0	0	0	0	0	0	0	0	0	0	0	0	0	0	0	0	0	0	0	0	0	0	0	0	0	0	0	0	0	0	0	0	0	0	0	0	0	0	0	0
ENSG00000147044.19	2409	2343	1982	1700	1700	1934	1691	762	2645	2204	1790	2010	2492	2969	899	1883	2263	2618	2093	1671	2115	857	2242	2530	2317	1993	2567	1183	2140	1697	1805	1455	2010	1062	1854	2699	2238	2425	2084	1205	2154	1462	2258	2014	1953	1835	1863	2636	2509
ENSG00000236119.1	0	0	1	0	0	0	0	0	1	0	0	0	0	0	0	0	0	0	0	0	0	0	1	1	0	0	0	0	0	0	0	0	0	0	0	0	0	0	0	0	0	0	0	0	0	0	0	1	1
ENSG00000181788.3	1222	1593	978	842	876	1027	607	1738	1395	925	1561	1393	526	1665	1504	904	1520	1344	901	1131	1006	730	1188	1388	1551	1047	1027	1055	819	2118	734	783	991	817	1216	1988	1226	1018	875	866	1002	1090	1031	868	1412	897	1247	1435	822
ENSG00000144214.8	42	33	66	21	32	28	49	24	54	25	33	51	18	45	57	36	59	26	33	65	40	39	21	29	59	45	17	90	24	35	23	15	39	86	30	35	21	46	35	34	46	30	20	49	39	42	28	65	47
ENSG00000273160.1	8	11	13	8	5	23	8	0	7	13	5	17	4	2	30	13	15	25	12	15	10	5	3	20	11	7	9	21	11	9	6	7	10	16	5	4	4	13	12	3	11	7	12	8	12	19	5	12	5
ENSG00000183977.12	33	28	17	14	28	22	32	5	50	15	16	29	20	33	9	27	25	49	33	14	23	12	19	36	33	17	41	19	17	21	19	9	15	8	23	31	38	28	31	13	42	17	22	18	22	37	16	41	27
ENSG00000213406.3	21	12	10	6	21	19	3	2	21	6	6	12	10	15	6	12	23	14	11	9	9	5	21	17	12	12	9	9	4	14	12	8	23	4	12	9	16	15	17	11	7	8	27	13	18	7	9	16	8
ENSG00000280124.1	0	0	0	0	0	0	0	0	0	0	0	0	0	0	0	0	0	0	0	0	0	0	0	0	0	0	0	0	0	0	0	0	0	0	0	0	0	0	0	0	0	0	0	0	0	0	0	0	0
ENSG00000280405.1	0	0	0	0	0	0	0	0	0	0	0	0	0	0	0	0	0	0	0	0	0	0	0	0	0	0	0	0	0	0	0	0	0	0	0	0	0	0	0	0	0	0	0	0	0	0	0	0	0
ENSG00000173011.11	4591	4078	3699	2671	2576	3563	2776	918	3743	4315	2561	3251	3877	5873	2021	3246	3140	3433	2995	2847	3704	1315	1995	3912	5465	3255	4725	2401	3067	2840	2151	2530	3813	2493	3297	2949	3080	3857	3882	2869	3137	2402	2297	3836	2991	3394	3028	4099	3978
ENSG00000115464.13	7092	8873	6118	8426	5728	5989	7463	268	7699	5146	4364	6883	8321	11397	352	7302	7000	9974	6989	3212	7218	732	6711	12329	7528	6936	10130	1329	6940	7601	6714	3949	7092	1102	6766	14471	9875	9290	7108	3154	6980	5718	7374	5015	4997	8250	3910	7632	9951
ENSG00000242296.2	1	2	1	3	1	0	3	2	0	7	0	6	1	1	0	1	1	5	0	4	2	1	6	5	0	0	7	1	2	2	1	1	8	0	5	0	2	4	0	1	6	2	2	0	4	5	2	8	4
ENSG00000280936.1	0	0	0	0	0	0	1	0	0	0	0	0	0	0	0	0	0	0	0	0	0	0	0	0	0	0	0	0	0	0	0	0	0	0	0	0	0	0	0	0	0	0	0	0	0	0	0	0	0
ENSG00000253670.1	0	0	0	0	0	0	0	0	0	0	0	0	0	0	0	0	0	0	0	0	0	0	0	0	0	0	0	0	0	0	0	0	0	0	0	0	0	0	0	0	0	0	0	0	0	0	0	0	0
ENSG00000274387.1	0	0	0	0	0	0	0	0	1	0	0	1	1	0	0	0	0	0	0	0	0	0	0	0	0	0	0	2	0	0	0	0	0	0	0	0	0	0	0	0	0	1	1	0	0	0	0	1	0
ENSG00000232968.1	0	0	0	0	0	0	0	0	0	0	0	0	0	0	0	0	0	0	0	0	0	0	0	0	0	0	0	0	0	0	0	0	0	0	0	0	0	0	0	0	0	0	0	0	0	0	0	0	0
ENSG00000281215.1	0	0	0	0	0	0	0	0	0	0	0	0	0	0	0	0	0	0	0	0	0	0	0	0	0	0	0	0	0	0	0	0	0	0	0	0	0	0	0	0	0	0	0	0	0	0	0	0	0
ENSG00000230710.1	0	0	1	0	0	0	0	3	1	0	0	0	0	0	0	0	0	0	0	0	0	0	0	2	2	0	0	0	1	0	0	0	0	0	0	0	0	0	0	0	0	0	0	0	0	1	0	0	0
ENSG00000274592.1	0	0	0	0	0	0	0	0	0	0	0	0	0	0	0	0	0	0	0	0	0	0	0	0	0	0	0	0	0	0	0	0	0	0	0	0	0	0	0	0	0	0	0	0	0	0	0	0	0
ENSG00000168137.14	7425	6794	8315	7000	6863	5952	7438	1233	9303	7138	6154	7041	6678	11758	2484	8318	8862	9738	6253	5904	7830	2445	6730	9993	9382	8286	9345	4124	7082	6501	5094	3985	7338	3153	6391	10038	7542	9004	8657	4882	6931	4962	6975	6991	6769	8136	5215	9360	8978
ENSG00000222509.1	0	0	1	0	2	0	0	2	0	0	0	0	0	0	4	0	0	0	0	0	0	0	0	0	0	0	0	0	0	0	0	0	0	0	0	0	0	1	0	0	1	0	0	0	0	0	0	0	0
ENSG00000226666.1	4	7	6	6	6	3	4	3	9	7	3	3	14	3	2	4	8	1	4	3	3	7	9	8	2	5	2	1	4	4	0	3	2	5	11	4	7	4	21	8	5	16	1	6	2	0	1	9	6
ENSG00000252796.1	1	0	2	0	0	0	2	0	0	0	0	0	0	1	0	0	0	0	0	0	0	0	0	0	3	0	0	0	0	0	0	0	0	0	0	1	2	2	1	1	0	0	0	0	1	1	0	1	0
ENSG00000266510.1	0	0	0	0	0	0	0	0	0	0	0	0	0	0	0	0	0	0	0	1	0	0	0	0	0	0	0	0	0	0	0	0	0	0	0	0	0	0	0	0	0	0	0	0	0	0	0	0	0
ENSG00000226971.1	1	3	3	0	1	3	0	4	1	3	0	0	3	1	0	0	7	3	2	1	2	1	1	3	2	2	0	0	1	1	1	1	2	1	1	0	4	1	2	1	1	1	1	9	0	0	0	0	0
ENSG00000223460.1	0	0	1	0	2	2	0	0	2	2	2	2	0	0	3	0	2	0	4	1	1	8	1	1	1	1	3	0	3	2	1	4	2	5	0	1	1	1	6	3	0	6	0	4	2	4	0	1	2
ENSG00000230224.1	15	10	35	18	16	13	37	5	22	10	40	25	18	30	0	10	13	33	27	16	31	13	14	34	29	20	42	13	20	25	10	11	31	3	22	34	10	28	36	12	37	16	18	18	25	59	11	38	22
ENSG00000243531.1	0	0	0	0	0	0	0	0	0	0	0	0	0	0	0	0	0	0	0	0	0	0	0	0	0	0	0	0	0	0	0	0	0	0	0	0	0	0	0	0	0	0	0	0	0	0	0	0	0
ENSG00000235965.2	0	0	0	0	0	0	0	0	0	0	0	0	0	0	0	0	0	0	0	0	0	0	0	0	0	0	0	0	0	0	0	0	0	0	0	0	0	0	0	0	0	0	0	0	0	0	0	0	0
ENSG00000143870.11	30443	29753	31947	17141	18706	27424	13368	3034	24468	21831	14736	37727	36346	50933	5891	35080	27100	18227	16134	14779	25966	13031	16706	30749	26516	31167	27776	4085	23928	18156	14025	20068	19755	25130	27556	23270	18485	24016	23089	29248	26312	15726	15692	26966	24452	19945	20718	29631	13315
ENSG00000272420.1	29	30	27	20	17	24	20	16	29	39	14	34	13	24	29	17	31	25	22	37	25	31	10	27	43	21	29	90	36	8	28	17	13	74	20	13	25	32	20	18	14	13	27	21	22	35	18	53	16
ENSG00000149527.16	271	249	848	254	403	259	278	245	1212	135	914	290	532	526	152	1003	460	107	351	404	812	1255	210	375	837	315	573	580	161	605	66	262	866	373	225	507	304	1192	235	1256	653	282	325	327	701	1015	478	675	74
ENSG00000251374.1	7	2	4	2	2	5	4	0	1	2	1	0	1	7	0	1	8	3	1	3	2	0	1	5	7	3	4	2	7	2	1	3	5	2	7	4	2	1	3	2	2	0	2	4	1	3	0	4	3
ENSG00000277270.1	0	0	0	0	0	0	0	0	0	0	0	0	0	0	0	0	0	0	0	0	0	1	0	0	0	0	2	0	2	0	0	0	0	0	0	0	0	0	0	0	0	0	0	0	0	0	0	0	0
ENSG00000258874.1	0	0	0	0	0	0	0	0	0	0	0	0	0	0	0	0	0	0	0	0	0	0	0	0	0	0	0	0	0	0	0	0	0	0	0	0	0	0	0	0	0	0	0	0	0	0	0	0	0
ENSG00000163687.12	1401	877	754	239	1065	468	404	1555	269	547	1023	702	214	736	901	338	543	681	316	289	746	536	680	501	399	1111	938	672	77	668	123	525	650	589	810	635	646	487	460	1051	781	553	391	297	761	493	768	449	683
ENSG00000277492.1	0	0	0	0	0	0	0	0	0	0	0	0	0	0	0	0	0	0	0	0	0	0	0	0	0	0	0	0	0	0	0	0	0	0	0	0	0	0	0	0	0	0	0	0	0	0	0	0	0
ENSG00000114416.16	8272	9482	8631	7556	7134	7477	6654	2635	10607	9005	6314	8610	6063	13439	5294	8867	11175	11192	8063	7647	8137	4456	7197	9211	9939	6569	10040	5292	9088	7099	7678	6234	7892	5431	8044	10271	9125	10112	8032	6399	6045	5701	9241	7462	8230	7475	7367	9251	9345
ENSG00000231404.2	1	0	1	0	0	0	0	0	0	0	0	0	0	1	0	0	3	2	0	0	0	0	1	0	0	0	0	0	0	0	0	0	0	0	0	0	0	0	0	0	0	0	0	0	0	0	0	0	0
ENSG00000236581.7	28	48	41	20	99	24	24	14	120	31	13	28	11	31	14	46	171	60	15	45	40	17	40	20	26	20	23	25	29	17	32	4	87	18	19	59	62	28	29	60	29	7	274	8	35	33	16	29	37
ENSG00000100403.11	16754	18285	15228	18896	11798	15597	15244	1450	21513	16856	10207	19727	14966	28911	6867	13616	16269	37261	15020	11390	19723	5166	11934	24007	27907	13056	26357	8574	21228	12960	8743	12682	16818	8810	17358	19286	15352	19850	16900	9925	12696	9146	15786	12914	21609	17828	13444	19519	30469
ENSG00000233189.1	0	1	1	2	2	1	0	3	3	0	1	0	0	1	0	0	1	0	1	0	1	0	0	1	0	0	1	1	2	1	0	0	0	0	2	1	0	1	2	1	0	2	1	1	0	0	0	0	2
ENSG00000265408.1	0	0	0	1	1	0	1	0	0	0	0	0	0	0	0	0	1	2	0	0	0	0	1	0	2	0	0	0	0	0	0	1	0	0	0	0	0	0	0	0	0	0	0	0	1	0	1	0	0
ENSG00000253588.1	0	0	1	0	0	0	0	1	0	0	0	0	0	0	3	0	0	0	0	0	0	0	0	0	0	0	0	0	0	0	0	0	0	0	0	0	0	0	0	0	0	0	0	0	0	0	0	0	0
ENSG00000137076.17	27743	26763	21218	24209	20250	19314	20412	4452	25425	20866	19410	23377	25227	43333	7320	19168	22600	28163	17350	15498	22816	6320	22497	34785	38265	25198	33022	14700	22935	29200	11362	21179	19771	10722	26338	32189	23580	24416	23236	14539	23552	18730	26117	17955	19210	22819	25686	26259	29660
ENSG00000236083.1	0	0	0	0	0	0	0	0	0	0	0	0	0	0	0	0	0	0	0	0	0	0	0	0	0	0	0	0	0	0	0	0	0	0	0	0	0	0	0	0	0	0	0	0	0	0	0	0	0
ENSG00000253086.1	0	0	0	0	0	0	0	0	0	0	0	0	0	0	0	0	0	0	0	0	0	0	0	0	0	0	0	0	0	0	0	0	0	0	0	0	0	0	0	0	0	0	0	0	0	0	0	0	0
ENSG00000235339.1	0	0	1	0	0	0	0	0	0	0	0	0	0	0	0	0	7	0	0	0	0	0	0	0	0	0	0	0	0	0	0	0	0	0	0	2	0	0	1	0	0	0	0	0	1	0	0	1	1
ENSG00000276477.1	0	0	0	0	0	0	0	0	0	0	0	0	0	0	0	0	0	0	0	0	0	0	0	1	1	0	1	0	0	0	0	0	0	0	0	0	0	0	0	0	0	0	0	0	0	0	0	0	1
ENSG00000130935.8	2895	2602	2690	2248	2288	2180	1931	1028	2657	2946	2224	2753	1826	4308	1828	2713	2716	2744	2435	2305	2605	1250	2186	2779	2505	2406	2932	1130	2131	2447	2191	1900	2317	1958	2605	3151	2340	3053	3105	1930	1900	1843	2447	2409	2040	2032	2267	2709	3072
ENSG00000137628.15	1822	2335	1941	2015	1500	1953	1503	1082	1965	1840	2103	1559	1414	2623	693	2920	1936	2421	1882	1323	1685	389	3462	3558	1836	1733	2770	964	1283	3464	2248	1892	2158	623	3145	3144	2530	2138	1788	527	2445	2163	2940	1356	1440	1405	2666	2744	1825
ENSG00000275094.1	0	0	0	0	0	0	0	0	0	0	0	1	0	0	0	0	0	0	0	0	0	0	0	0	0	0	0	0	0	2	0	0	0	0	0	0	0	0	0	0	0	0	0	0	0	0	0	0	0
ENSG00000272711.1	194	140	201	127	110	128	176	53	240	315	86	159	170	401	215	187	116	244	216	229	222	59	87	186	285	132	365	68	216	106	133	150	121	251	132	119	120	238	201	149	182	122	75	315	193	134	212	170	168
ENSG00000261761.3	0	1	8	0	0	0	0	0	0	0	0	0	0	0	0	0	0	0	0	0	0	0	13	0	0	0	0	0	0	0	0	0	0	0	0	0	0	0	0	1	0	0	0	0	0	0	0	0	0
ENSG00000216073.3	0	1	4	1	2	0	0	0	0	0	0	1	0	0	0	0	2	2	2	0	1	0	1	2	0	1	0	0	0	0	0	0	0	0	1	2	2	1	0	0	2	0	0	0	1	3	0	1	1
ENSG00000237500.1	0	0	0	0	0	0	0	0	0	0	0	0	0	0	0	0	0	0	0	0	1	0	0	0	0	1	0	0	0	0	0	0	0	0	0	0	0	0	0	0	0	0	0	0	0	0	0	0	0
ENSG00000252244.1	1	2	3	1	4	2	5	0	7	6	2	1	2	5	0	7	2	4	2	2	1	1	1	3	3	3	1	0	7	2	1	0	7	0	0	7	9	3	7	1	6	0	1	0	2	6	1	6	5
ENSG00000158246.7	292	1025	869	749	5220	1740	930	1073	3997	517	1008	898	274	1423	1029	2630	1880	964	419	632	682	1541	3012	762	876	282	400	604	688	227	330	391	888	1016	337	3024	2344	1691	251	542	190	450	3869	299	767	639	615	750	1006
ENSG00000258388.6	77	40	109	53	118	31	108	10	87	41	62	56	44	45	40	93	179	63	51	91	93	28	65	75	79	68	48	68	50	49	11	16	107	43	62	76	60	66	80	38	54	53	78	38	76	82	40	130	103
ENSG00000272374.1	113	129	341	77	295	149	208	18	245	100	243	193	96	140	40	178	298	185	164	243	211	77	111	327	186	114	227	240	105	116	98	71	195	145	130	291	115	133	201	113	125	81	134	103	204	405	63	296	142
ENSG00000216588.7	8	0	2	0	6	0	2	1	3	0	4	0	0	2	0	3	2	4	0	1	4	1	1	5	0	3	2	7	0	4	1	0	3	2	3	1	3	2	1	1	1	0	0	2	1	3	0	3	1
ENSG00000200274.1	0	0	0	0	0	0	0	0	0	0	0	0	0	0	0	0	0	0	0	0	0	0	0	0	0	0	0	0	0	0	0	0	0	0	0	0	0	0	0	0	0	0	0	0	0	0	0	0	0
ENSG00000159263.14	110	90	121	111	85	125	78	17	97	120	67	154	68	166	136	67	93	97	108	180	128	92	44	128	159	97	155	99	138	77	122	89	81	148	92	89	71	148	88	77	107	47	51	128	119	97	89	163	94
ENSG00000239228.3	1	0	0	0	0	0	0	1	0	0	1	0	0	1	0	0	0	0	0	0	0	0	0	0	1	0	0	1	0	0	0	0	0	0	0	0	0	0	0	0	0	0	0	0	0	0	0	1	0
ENSG00000275220.1	0	0	0	0	0	0	0	0	0	0	0	0	0	0	0	0	0	0	0	1	0	0	0	1	0	0	0	0	0	0	0	0	0	0	0	0	0	0	2	0	0	0	0	1	0	0	0	0	0
ENSG00000256371.1	0	0	2	0	1	0	0	0	0	0	0	0	0	0	3	0	0	0	0	0	0	0	0	0	0	0	0	0	0	0	0	0	0	0	0	0	0	0	1	0	0	1	0	0	0	0	0	0	0
ENSG00000116996.8	0	0	0	0	0	0	0	0	0	0	0	0	0	0	0	0	0	0	0	0	0	0	0	0	0	0	0	1	0	0	0	0	0	0	0	0	0	0	0	0	0	1	0	1	0	0	0	0	0
ENSG00000128283.6	2578	1859	2180	1951	2362	2061	1727	684	3121	1501	2271	1882	1256	2791	2159	1920	3507	1397	807	2152	2411	1137	2772	2038	3088	1890	2812	1808	1941	1531	335	2114	2140	2284	1493	1999	2234	3194	2064	1434	1454	979	3143	2243	2328	1797	2359	2193	1839
ENSG00000184500.13	2186	2066	1488	1192	2609	1503	1278	542	1048	1837	1788	928	805	5510	942	750	2727	2181	1139	1900	1623	472	5580	2299	1991	1666	2665	1684	865	1656	651	1370	2078	923	2055	1859	2087	2114	1229	1078	1785	1186	2752	1144	1824	1030	1447	2057	2141
ENSG00000265598.1	0	0	0	0	0	0	0	0	0	0	0	0	0	0	0	0	0	0	0	0	0	0	0	0	0	0	0	0	0	0	0	0	0	0	0	0	0	0	0	0	0	0	0	0	0	0	1	0	0
ENSG00000236556.1	0	0	2	0	0	1	0	0	0	0	0	0	0	0	0	0	0	7	0	0	0	2	0	1	0	0	1	0	1	0	0	0	1	0	0	2	0	0	0	0	0	0	0	0	0	1	0	2	1
ENSG00000261077.1	1	0	1	0	0	0	0	1	1	0	0	0	0	0	0	0	0	0	0	0	0	1	0	0	0	1	0	0	0	0	0	0	0	0	0	0	0	0	0	0	0	0	0	0	0	0	0	0	0
ENSG00000224334.1	7	4	3	5	5	6	1	3	4	1	11	5	6	6	1	6	6	3	6	9	1	0	1	6	5	11	0	0	10	17	0	2	3	1	10	5	8	4	9	1	16	8	3	2	2	5	0	3	3
ENSG00000163157.13	0	0	0	0	0	0	0	0	0	0	0	0	0	0	0	0	0	0	0	0	0	0	0	0	0	0	0	0	0	0	0	0	0	0	0	0	0	0	0	0	0	0	0	0	0	0	0	0	0
ENSG00000229417.1	108	144	109	51	84	151	70	124	154	175	172	122	42	181	124	124	123	60	108	194	83	53	85	173	192	114	192	102	56	136	86	124	85	135	104	140	83	110	77	118	115	95	54	92	124	135	169	148	61
ENSG00000274153.1	0	0	0	0	0	0	0	0	0	0	0	0	0	0	0	0	0	0	0	0	0	0	0	0	0	0	0	0	0	0	0	0	0	0	0	0	0	0	0	0	0	0	0	0	0	0	0	0	0
ENSG00000264302.1	0	0	0	0	0	0	0	0	0	0	0	0	0	0	0	0	0	0	0	0	0	0	0	0	0	0	0	0	0	0	0	0	0	0	0	0	0	0	0	0	0	0	0	0	0	0	0	0	0
ENSG00000227298.1	0	0	0	0	0	0	0	0	0	0	0	0	0	0	0	0	0	0	0	0	0	0	0	0	0	0	0	0	0	0	0	0	0	0	0	0	0	0	0	0	0	0	0	0	0	0	0	0	0
ENSG00000264685.1	0	1	0	0	0	0	1	0	0	0	0	0	0	0	0	0	0	0	0	0	0	0	0	0	0	0	0	0	0	0	0	0	0	0	0	0	0	0	0	0	0	0	0	0	0	0	0	0	0
ENSG00000206915.1	0	0	0	0	0	0	0	0	0	0	0	0	0	0	0	0	0	0	0	0	0	0	0	0	0	0	0	0	0	0	0	0	0	0	0	0	0	0	0	0	0	0	0	0	0	0	0	0	0
ENSG00000240960.1	0	1	0	0	0	0	0	0	0	0	0	0	0	0	0	0	0	0	0	0	0	0	0	0	0	0	0	0	0	0	0	0	0	0	0	0	0	0	0	0	0	0	0	0	0	0	0	0	0
ENSG00000226957.1	1	3	3	2	3	2	2	0	3	0	4	0	1	2	1	1	1	0	0	2	2	0	1	6	2	1	3	0	0	1	2	0	1	0	1	3	2	3	1	0	2	0	1	1	2	1	0	0	1
ENSG00000200613.1	0	0	1	0	0	0	0	0	0	0	0	0	0	0	0	0	0	0	0	0	0	0	0	0	0	0	0	3	0	0	0	0	0	0	0	0	0	0	0	0	0	0	0	0	0	0	0	0	0
ENSG00000248764.1	1	0	0	0	0	0	1	0	0	0	0	0	0	0	0	3	1	0	0	0	0	0	0	0	0	0	0	0	0	0	0	0	0	0	0	0	0	2	0	0	0	1	0	1	0	0	0	0	0
ENSG00000170613.4	0	1	0	0	0	0	0	0	0	0	1	0	0	0	0	0	0	0	0	0	0	0	0	0	0	0	0	0	0	1	0	0	0	0	0	0	0	0	1	0	0	1	0	0	0	0	1	0	0
ENSG00000237476.1	36	42	110	30	48	78	21	9	36	64	64	52	37	64	98	44	47	51	30	71	76	69	24	50	76	29	35	90	27	32	19	31	74	70	33	30	36	50	35	53	43	28	23	79	65	47	64	56	13
ENSG00000080845.16	4094	5366	5370	3772	5500	6153	4070	977	5051	4104	4979	4823	3085	6251	3511	5175	8150	6749	2798	4227	5236	2272	5884	6127	8110	4517	6284	5021	4723	5048	1799	4366	4785	3207	4157	5206	4501	5217	4360	2869	3658	2931	6642	3850	5741	5230	4423	6287	4714
ENSG00000234509.1	8	2	7	4	10	3	6	2	5	4	6	9	3	12	0	9	17	6	2	3	6	0	7	11	4	5	12	2	6	5	2	1	5	1	3	5	5	7	3	0	7	4	3	2	1	10	5	14	4
ENSG00000197847.11	43	83	110	120	112	39	90	10	82	50	71	53	46	87	69	100	198	70	37	83	79	41	74	95	142	65	60	86	109	45	27	38	108	51	41	88	92	83	71	57	104	23	67	47	80	120	36	75	68
ENSG00000233546.1	0	0	0	0	0	0	0	0	0	0	0	0	0	0	0	0	0	0	0	0	0	0	0	0	0	0	0	0	0	0	0	0	0	0	0	0	0	0	0	0	0	0	0	0	0	0	0	0	0
ENSG00000242924.1	0	0	1	0	1	0	0	0	0	0	0	0	0	3	0	4	1	2	0	1	1	0	2	1	3	0	1	2	0	0	0	1	2	0	0	2	0	2	1	0	3	0	0	0	1	4	0	0	1
ENSG00000167615.15	8315	6936	22293	4005	14204	5008	17807	1326	12609	5204	16128	9526	5407	7005	2793	16840	21352	10839	6226	11419	13125	3735	8183	14164	12337	10548	9502	8701	5617	8915	2452	2998	14691	4551	6708	11027	5129	14897	10512	7031	12228	5963	7403	5398	14828	15992	6539	19054	8894
ENSG00000227191.5	71	201	96	6	66	24	30	469	41	21	786	42	6	21	287	43	118	18	35	49	25	12	235	169	13	56	97	275	12	612	95	198	76	53	544	223	121	31	23	7	226	270	88	73	48	56	217	156	23
ENSG00000176204.12	7	2	8	0	10	0	3	18	3	1	0	0	0	1	3	0	4	1	0	0	2	2	3	4	1	2	4	0	1	6	0	2	0	0	1	0	0	0	3	1	2	1	1	0	0	1	0	3	0
ENSG00000264701.1	0	0	0	0	0	0	0	0	0	0	0	0	0	0	0	0	2	0	0	0	0	0	0	0	0	0	0	0	0	1	0	0	0	0	0	0	0	0	0	0	0	0	0	0	0	0	0	0	0
ENSG00000175175.5	27	18	23	18	20	21	21	59	18	13	59	16	10	26	20	18	31	30	21	33	19	12	32	43	38	46	23	26	14	63	19	20	32	8	33	167	18	16	21	4	24	22	19	17	23	26	10	27	14
ENSG00000214676.4	0	1	2	1	1	4	0	0	2	0	0	2	1	1	0	1	3	3	2	0	4	1	0	4	1	0	2	8	4	1	3	0	2	0	2	1	0	3	2	0	1	0	6	0	3	3	1	1	0
ENSG00000165996.12	219	401	356	199	539	369	200	94	329	453	287	251	141	268	394	471	366	273	202	349	278	264	240	184	194	265	229	199	167	110	172	183	318	247	221	229	193	344	244	334	197	171	326	238	391	116	181	248	205
ENSG00000231162.4	0	1	1	1	0	1	1	0	0	1	0	0	1	0	0	1	2	0	0	0	0	1	0	1	0	0	1	0	0	0	1	0	0	0	1	0	0	0	0	1	0	0	0	0	2	1	0	0	2
ENSG00000226153.1	0	0	0	0	0	0	0	0	0	0	0	0	0	0	0	1	1	2	0	1	1	0	0	2	0	0	0	0	0	2	1	0	2	0	2	0	2	0	0	1	1	0	0	0	0	5	0	0	0
ENSG00000178372.7	0	0	0	0	0	0	0	0	0	0	0	0	0	0	1	0	1	0	0	1	0	0	0	0	0	0	1	0	0	0	0	1	0	0	0	0	1	0	0	0	0	0	0	1	3	1	0	0	0
ENSG00000253217.1	1	0	0	1	1	3	1	1	2	0	2	0	1	1	0	2	4	0	2	0	1	0	1	1	1	2	1	5	0	2	0	1	2	0	4	1	1	0	0	1	4	0	0	2	2	2	1	2	0
ENSG00000125850.9	399	638	686	422	416	704	316	67	803	588	301	691	571	841	887	595	405	798	617	504	558	547	191	487	749	368	449	513	399	254	240	342	601	731	358	409	385	702	432	506	356	375	354	375	651	415	369	683	667
ENSG00000237162.1	0	0	0	0	1	0	0	0	0	1	1	0	0	0	0	0	0	1	0	0	1	0	0	1	2	0	0	0	3	0	0	0	0	0	2	0	1	1	1	0	0	0	0	0	1	0	0	1	0
ENSG00000127884.4	11183	11508	10772	6600	7910	8305	6263	4145	10457	11352	7020	12102	7901	13597	19293	10304	9393	6802	6647	10261	10419	7756	6517	9986	13102	7418	13073	9379	7778	6684	5316	10493	7548	13824	7941	6475	7855	10204	9276	10097	6792	5474	6598	11718	9066	8957	10712	9640	6663
ENSG00000108878.4	2	0	1	1	0	0	0	2	0	1	1	0	2	0	0	0	1	0	2	1	1	3	3	0	28	0	2	3	0	1	2	0	1	0	0	0	0	2	0	37	0	0	1	1	0	2	2	1	0
ENSG00000253462.1	0	0	0	0	0	0	0	0	0	0	0	0	0	0	0	0	0	0	0	0	0	0	0	0	0	0	0	0	0	0	0	0	0	0	0	0	0	0	0	0	0	0	2	0	0	0	0	0	0
ENSG00000280715.1	0	0	0	0	0	0	0	0	0	0	0	0	0	0	0	0	0	0	0	0	0	0	0	0	0	0	0	0	0	0	0	0	0	0	0	0	0	0	0	0	0	0	0	0	0	0	0	0	0
ENSG00000274090.1	0	0	0	0	0	0	0	0	0	0	0	0	0	0	0	0	0	0	0	0	0	0	0	0	0	0	0	0	0	0	0	0	0	0	0	0	0	0	0	0	0	0	0	0	0	0	0	0	0
ENSG00000265076.1	0	0	0	0	0	0	0	0	0	0	0	0	0	0	0	0	0	0	0	0	0	0	0	0	0	0	0	0	0	0	0	0	0	0	0	0	0	0	0	0	0	0	0	0	0	0	0	0	0
ENSG00000129422.12	5277	4813	4390	3150	4301	4901	3497	497	3288	5302	2796	5847	3308	7902	1122	2723	4244	9155	3791	3173	4680	1368	3259	5334	5565	5365	5360	2679	2810	3674	3054	2685	4495	2624	4664	4334	3837	4588	4650	3251	3389	3108	4815	2980	4481	4988	2558	5304	5973
ENSG00000279578.1	1	0	0	0	0	0	0	0	0	0	0	0	0	0	0	0	0	0	0	0	0	0	0	0	0	0	0	0	0	0	0	0	0	0	0	0	0	0	0	0	0	0	0	0	0	0	0	0	0
ENSG00000224067.2	8	1	12	2	3	8	3	4	3	3	6	7	4	4	6	3	6	5	2	7	3	7	3	7	3	2	8	10	5	3	4	3	3	18	2	4	1	2	2	7	5	1	3	5	5	11	3	9	3
ENSG00000132669.11	4399	5397	4420	3733	2877	4698	3034	680	4184	2829	2929	4448	2959	7063	2226	3354	3313	5671	2639	2796	4597	1739	3493	6163	6098	3938	6609	1612	2912	3350	3107	3353	2857	2852	4080	3605	4750	4865	3174	1913	2575	2135	4238	3030	5387	4255	3016	5324	3384
ENSG00000200957.1	0	0	0	0	3	0	0	0	0	0	1	0	0	0	0	0	1	0	0	0	0	0	0	0	0	0	0	1	0	0	0	0	0	0	1	0	0	0	0	0	0	0	0	0	2	0	0	0	1
ENSG00000223975.1	0	0	0	0	0	0	0	0	0	0	0	0	0	0	0	0	0	0	0	0	0	0	0	0	0	0	0	0	0	0	0	0	0	0	0	0	0	0	0	0	0	0	0	0	0	0	0	0	0
ENSG00000274528.1	43	11	15	13	73	8	16	2	48	17	14	20	18	20	28	31	129	33	14	34	23	10	20	17	19	14	23	37	15	7	6	5	27	21	14	16	15	25	13	19	9	5	54	33	29	24	16	27	18
ENSG00000108511.9	12	34	35	22	25	10	7	2	26	38	25	8	11	27	33	4	48	36	6	12	19	11	23	31	21	26	50	25	9	53	1	39	15	23	26	17	9	33	9	15	14	33	11	51	37	5	38	51	7
ENSG00000232676.1	0	0	2	2	0	0	1	0	0	0	0	1	0	1	0	1	0	0	1	0	1	0	0	0	0	0	0	0	1	0	1	0	0	0	1	0	1	0	1	0	0	0	0	0	0	0	1	1	0
ENSG00000121898.11	3584	2610	1459	951	2395	576	1631	477	709	2152	784	813	258	969	1262	655	2089	1314	287	513	1945	460	2058	1608	2215	2074	2717	1550	550	1172	337	1238	2223	1398	2029	987	2348	1215	789	1536	1844	954	1702	799	1690	1159	1256	1178	987
ENSG00000226950.5	3298	4086	3205	2104	3060	3146	2262	1335	3371	3710	2612	3545	2299	4218	3505	3735	4019	3573	2732	4497	3878	2585	1877	2680	4706	1762	3082	4539	3874	2181	2058	2263	3474	3215	2144	2927	2152	3194	2216	2583	1945	1707	2783	2970	4131	2705	2991	3561	3399
ENSG00000260095.1	29	32	59	23	28	22	28	18	57	49	35	59	28	51	32	33	47	66	32	47	44	52	14	33	59	10	40	93	19	17	37	26	30	75	21	28	33	25	31	40	18	15	44	44	44	47	31	53	18
ENSG00000267683.1	0	0	0	0	0	0	0	0	0	0	0	0	0	0	0	0	0	0	0	0	0	0	0	0	0	1	0	0	0	0	0	0	0	0	0	0	0	0	0	0	0	0	0	0	0	0	0	0	0
ENSG00000083857.12	6818	8668	5549	8458	7366	5773	8407	158	6779	5107	3033	8655	13465	8375	752	7077	6828	8152	5730	4473	8819	1479	7527	7284	7319	6447	13971	1824	7955	3701	4535	4165	9624	2049	5658	8018	8752	5766	7737	3928	8819	2169	5509	7113	7369	7707	3209	7461	9159
ENSG00000252555.1	0	0	0	0	0	0	0	0	0	0	0	0	0	0	0	0	0	0	0	0	0	0	0	0	0	0	0	0	0	0	0	0	0	0	0	0	0	0	0	0	0	0	0	0	0	0	0	0	0
ENSG00000242683.1	4	1	3	0	1	0	2	6	2	0	0	1	2	4	3	0	1	1	2	1	3	4	2	0	4	2	2	3	0	3	2	1	2	1	3	1	1	1	0	2	2	4	1	4	1	0	1	0	0
ENSG00000234181.1	7	9	11	9	8	7	4	1	15	10	4	13	3	14	3	22	9	8	27	22	20	10	4	7	10	2	14	12	2	4	11	6	8	21	2	6	3	12	8	8	3	5	6	5	7	14	8	9	8
ENSG00000267154.1	0	0	0	0	0	0	0	0	0	0	0	0	0	0	0	0	0	0	0	0	0	0	0	0	0	0	0	0	0	0	0	0	0	0	0	0	0	0	0	0	0	0	0	0	0	0	0	0	0
ENSG00000258481.1	0	0	0	0	0	0	0	1	0	0	0	0	0	0	0	0	0	0	0	0	0	0	0	0	0	0	0	0	0	0	0	0	1	0	0	1	0	0	0	0	1	1	0	0	0	0	0	0	0
ENSG00000003096.12	198	91	142	107	100	60	92	21	84	94	48	88	42	80	24	44	150	166	62	75	75	11	133	87	142	90	180	88	46	38	65	64	136	48	102	65	169	100	62	55	66	43	131	105	108	73	59	83	142
ENSG00000127452.7	1191	1177	1412	1063	1435	1069	969	478	1761	1320	1169	1472	983	1581	810	1496	1634	1335	1057	1557	1580	733	1118	1254	1761	1075	1406	1348	1245	919	693	765	1443	953	1012	1280	1145	1649	1114	1160	982	826	1176	1276	1269	1183	1193	1515	1802
ENSG00000243188.1	0	0	0	0	0	0	0	0	1	0	0	0	0	0	0	1	0	0	0	0	0	0	1	0	0	1	1	0	0	0	0	0	1	0	1	1	0	1	0	0	1	0	0	0	0	0	0	1	0
ENSG00000230096.1	0	0	3	0	1	0	0	3	2	0	0	0	0	0	1	0	0	1	0	0	0	0	1	0	0	1	0	0	0	0	0	0	1	0	0	0	0	0	0	0	1	0	0	0	0	0	0	0	0
ENSG00000116205.9	1113	1125	1153	1049	599	882	972	312	1114	931	828	1101	663	2185	642	915	849	1380	1013	917	1393	383	503	1638	1492	921	1695	556	946	980	894	784	873	757	1339	1242	1013	1195	1094	739	1127	863	601	902	1144	1213	781	1234	911
ENSG00000273269.1	0	0	0	0	0	0	0	0	0	0	0	0	0	0	0	0	0	0	0	0	1	0	1	0	0	0	0	0	0	1	1	0	0	0	0	0	0	1	0	0	1	0	0	2	0	1	0	0	0
ENSG00000200741.1	0	0	0	0	0	0	0	0	0	0	0	0	0	0	0	0	0	0	0	0	0	0	0	0	0	0	0	0	0	0	0	0	0	0	0	0	0	0	0	0	0	0	0	0	0	1	0	0	0
ENSG00000229579.4	0	0	0	0	0	0	0	0	0	0	0	0	0	0	0	0	0	0	0	0	0	0	0	0	0	0	0	0	0	0	0	0	0	0	0	0	0	0	0	0	0	0	0	0	0	0	0	0	0
ENSG00000100722.17	5331	5226	5471	4415	3893	4134	4491	534	5462	4490	3049	4385	4023	7474	1177	6100	5730	5582	4072	3988	5113	1710	3696	5862	5762	4423	6002	2126	4033	2942	4087	2675	5117	2311	3711	5649	5278	5769	4986	3181	3572	2594	3919	4558	4137	4787	3029	5829	4842
ENSG00000272002.1	4	2	0	0	1	0	1	0	2	2	3	3	2	2	0	2	1	6	3	0	4	1	4	1	2	3	2	6	1	0	1	0	3	3	1	0	0	2	1	0	1	1	0	2	4	1	1	0	3
ENSG00000114023.14	3276	4013	3671	2507	2994	4037	2517	1581	3456	4263	2486	4077	2315	5014	5775	3446	3757	2681	2850	4288	4089	3005	2451	2877	3650	3062	3943	4533	2782	1722	2535	3107	2877	5062	2672	3097	2837	3909	4183	3302	2028	1645	2362	4156	2874	2412	3138	3029	2852
ENSG00000167977.7	1788	1837	1682	1111	1560	1648	930	496	2633	1197	1622	1338	1403	1971	886	1882	2328	1115	1118	1900	1785	986	1505	1127	1934	1381	1244	933	1697	1425	602	935	1892	1295	1086	1328	1091	2432	925	1233	1110	1136	1649	2322	1374	828	1886	1472	1791
ENSG00000055483.18	4716	3600	4765	3376	3672	3575	3976	1482	4922	3983	3388	4000	4450	6797	2691	4280	4061	4532	3265	3225	4743	1738	4221	5126	6129	4216	5035	1982	3580	3306	2059	2856	3467	2263	3564	4973	3611	5258	5051	3207	3518	2735	3991	3871	3686	4370	3318	4907	5046
ENSG00000200538.2	0	0	0	0	0	0	0	0	0	0	0	0	0	0	0	0	0	0	0	0	0	0	0	0	0	0	0	0	0	0	0	0	0	0	0	0	0	0	0	0	0	0	0	0	0	0	0	0	0
ENSG00000270226.1	0	0	0	0	0	0	0	0	0	0	0	0	0	0	0	0	0	0	0	0	0	0	0	0	0	0	0	0	0	0	0	0	0	0	0	0	0	0	0	0	0	0	0	0	0	0	0	0	0
ENSG00000230502.1	0	0	0	0	0	0	0	0	0	0	0	0	0	0	0	0	0	0	1	0	0	0	0	0	0	0	0	0	0	0	0	0	0	0	0	0	0	0	0	0	0	0	1	0	0	0	0	0	0
ENSG00000179335.17	4098	3780	4909	2845	4305	3171	3499	1810	5584	3435	4129	4250	2653	4932	2995	4921	6040	4862	3497	4573	4542	2460	3591	4467	5666	3222	4379	3985	3045	3208	2156	2665	4343	3657	2984	4128	3342	4671	4079	3414	3683	2445	3794	3173	4307	5017	3800	5495	4339
ENSG00000280410.1	0	0	0	0	0	0	1	0	0	0	0	0	0	1	0	0	0	0	0	0	0	0	0	0	0	0	0	0	0	0	0	0	1	0	0	0	1	0	0	0	1	0	1	0	0	0	0	0	1
ENSG00000277287.1	298	605	508	408	642	425	814	21	465	608	298	659	185	500	434	774	329	482	340	653	726	164	113	702	1003	189	1084	649	489	177	163	447	384	312	497	285	381	412	374	455	207	315	144	348	472	684	305	387	507
ENSG00000278799.1	0	0	0	0	0	0	0	0	0	0	0	0	0	0	0	0	0	0	0	0	0	0	0	0	0	0	0	0	0	0	0	0	0	0	0	0	0	0	0	0	0	0	0	0	0	0	0	0	0
ENSG00000231772.4	0	10	0	0	0	0	0	0	1	0	1	0	0	10	1	0	1	0	0	0	1	0	0	0	3	0	2	1	0	0	0	0	2	3	1	1	0	0	0	4	0	1	5	0	0	9	2	0	3
ENSG00000252953.1	0	0	0	0	0	0	0	0	0	0	0	0	0	0	0	0	0	0	0	0	0	0	0	0	0	0	0	0	0	0	0	0	0	0	0	0	0	0	0	0	0	0	0	0	0	0	0	0	0
ENSG00000230977.1	0	0	0	0	0	0	0	0	0	0	0	0	0	0	0	0	0	0	0	0	0	0	0	0	0	0	0	0	0	0	0	0	0	0	0	0	0	0	0	0	0	0	0	0	0	0	0	0	0
ENSG00000154229.10	3014	1047	1790	1085	1249	759	1427	446	1745	755	1288	1193	1147	2696	533	1507	1134	2281	1569	1022	902	553	1228	3768	2717	2451	2122	687	1226	1719	650	1335	1580	765	1367	1590	1537	2024	903	705	1820	1475	1688	1521	961	1190	1553	1293	882
ENSG00000222430.1	0	0	0	0	0	0	0	0	0	0	0	0	0	1	0	1	0	0	1	0	0	0	0	0	0	0	0	0	0	0	0	0	0	0	0	0	0	0	0	0	0	0	0	0	0	0	0	0	0
ENSG00000246067.6	863	602	977	523	1014	504	932	330	959	556	669	800	379	682	744	1135	1246	707	561	1017	940	683	487	417	744	432	731	552	380	371	345	381	804	732	472	688	427	807	888	655	530	430	1058	536	711	595	645	823	563
ENSG00000250692.1	2	0	0	0	0	0	1	1	0	0	0	0	0	1	0	0	0	0	0	1	0	0	0	1	2	0	0	1	1	0	1	0	0	0	0	0	0	0	0	1	1	0	0	0	0	0	0	0	1
ENSG00000149294.15	12251	21144	4914	8200	11030	8478	10942	824	13785	16050	6989	8542	11788	15476	6738	12544	13421	16075	11978	8122	13061	4170	9240	9401	20985	11391	19953	2980	9810	5783	7689	8867	7688	6376	8678	9598	10037	13712	9019	5920	8347	7533	8175	12431	10911	6340	6678	11948	10791
ENSG00000166557.11	10888	10499	11060	7003	7879	12949	6173	2749	11250	12476	6602	10545	5708	15541	14588	9733	9819	9111	6421	10136	12306	8886	5708	9398	14131	8705	13349	6645	9442	5456	4940	9839	8913	16984	7176	7368	7874	13048	9978	10065	5419	5637	6807	11449	9777	8111	9125	9738	7031
ENSG00000227057.6	3054	3203	3013	2467	2171	2197	2080	1637	3050	3202	2229	3399	2240	4133	3948	2889	3023	2149	1870	2645	3231	1878	2281	2658	3686	2846	3189	1728	2538	2244	1300	2239	2318	3087	2215	2777	2267	3423	2726	2249	2255	2038	2126	3131	2373	2202	3377	2953	3059
ENSG00000208308.1	1	1	1	0	0	0	0	0	0	0	0	0	0	1	0	0	0	0	0	0	0	0	0	0	0	0	0	0	0	0	0	0	0	0	1	0	0	0	0	0	0	0	0	0	0	0	0	0	1
ENSG00000251642.1	1	0	0	0	0	0	0	0	0	0	0	0	0	0	0	0	2	0	0	0	0	0	0	0	0	0	0	0	0	0	0	0	0	0	0	0	0	0	0	0	0	0	0	1	0	0	0	0	0
ENSG00000145949.9	356	252	276	194	113	159	233	18	237	235	98	366	230	504	58	196	167	296	275	212	230	80	120	355	286	262	345	72	215	148	211	152	282	147	184	221	193	276	292	178	254	131	159	198	269	308	139	325	278
ENSG00000269067.1	53	35	338	26	14	32	46	0	105	39	13	37	35	297	0	12	17	102	12	63	26	2	23	96	41	16	132	2	84	24	16	10	43	7	26	13	28	110	40	22	19	55	10	55	41	128	18	94	14
ENSG00000071189.20	4713	5361	4681	4098	3759	4547	3834	599	4176	3981	2651	4204	3756	6751	1202	4770	4654	5238	4433	3239	3832	1560	3241	5509	3538	4089	5442	1844	3888	2809	3668	2471	4496	1534	3796	5850	4663	5468	5139	2983	3223	2752	3987	3650	2955	4290	2358	5124	4818
ENSG00000270402.1	4	7	6	3	1	9	1	0	5	5	3	6	4	8	4	1	7	3	4	5	5	0	3	4	5	5	5	5	4	7	5	8	5	2	10	7	6	5	3	2	5	3	2	5	6	7	3	6	6
ENSG00000188295.13	486	343	423	466	246	348	363	113	360	481	244	476	334	998	80	320	246	446	294	231	413	166	202	441	562	321	553	143	373	230	342	210	287	161	515	452	332	297	545	317	270	275	217	340	334	397	165	486	517
ENSG00000255274.7	0	0	1	0	0	0	0	0	0	0	2	0	0	0	3	1	0	0	0	1	0	0	0	0	0	1	0	0	0	0	0	0	1	0	0	1	0	0	0	0	0	1	0	0	0	0	0	0	0
ENSG00000265267.1	0	0	0	0	0	0	0	0	0	0	0	0	0	0	0	0	0	0	0	0	0	0	0	0	0	0	0	0	0	0	0	0	0	0	0	0	0	0	0	0	0	0	0	0	0	0	0	0	0
ENSG00000223718.3	4	4	4	0	3	1	3	2	2	0	1	10	5	3	0	0	3	3	1	10	1	3	0	0	3	1	7	0	3	3	3	4	1	5	0	2	0	4	1	2	1	8	4	6	2	0	5	4	0
ENSG00000141696.11	3234	2406	3787	2673	1623	2701	1936	468	3406	2589	1782	3265	2367	3854	3608	2518	2871	2105	1509	2456	3521	1646	1409	2310	3236	2199	3256	2099	2691	1417	1141	1999	2797	3046	2086	1745	2122	2879	2555	2403	2158	1173	1500	2872	2366	2416	2129	2336	1840
ENSG00000254412.1	0	0	0	0	0	0	0	0	0	0	0	0	0	1	0	0	0	0	0	0	0	0	0	0	0	0	0	0	0	0	0	0	0	0	0	0	0	0	0	0	0	0	0	0	0	0	0	0	0
ENSG00000279137.1	1	1	0	2	0	0	0	3	1	4	1	0	0	1	0	0	11	1	1	1	0	1	1	1	0	1	1	4	7	3	0	1	5	0	1	8	1	1	1	0	3	1	3	1	5	1	1	1	1
ENSG00000118363.10	4797	5331	4745	2757	3532	4588	2233	1508	4095	4419	3121	5416	3968	6171	4582	5050	4913	3314	2923	4178	4081	4028	2602	4273	4203	4421	5014	4505	3954	2798	3018	3571	3648	3409	4127	4142	3564	4954	4300	4961	3819	2527	3726	4625	3795	2998	3969	4750	2294
ENSG00000279505.1	0	0	0	0	0	0	0	0	0	0	0	0	0	0	0	0	0	0	0	0	0	0	0	0	0	0	0	0	0	0	0	0	0	0	0	0	0	0	0	0	0	0	0	0	0	0	0	0	0
ENSG00000272009.1	138	162	175	82	204	141	142	116	259	230	139	212	129	205	484	335	458	136	157	216	253	159	242	168	188	116	171	155	136	92	94	154	174	275	103	179	113	289	232	208	128	74	450	157	182	127	161	136	127
ENSG00000232385.2	8	11	23	12	13	3	12	33	16	12	25	6	10	8	36	14	12	6	15	24	9	30	6	8	1	20	4	54	31	12	4	15	7	18	20	7	11	11	23	25	15	15	4	15	11	19	9	15	16
ENSG00000234938.2	0	0	0	0	0	0	0	0	0	0	0	0	0	0	0	0	0	0	0	0	0	0	0	0	0	0	1	0	0	0	0	0	0	0	0	0	0	0	0	0	0	0	0	0	0	0	0	0	0
ENSG00000267673.5	148	183	211	118	168	189	106	107	229	264	144	190	108	253	615	216	195	141	121	219	209	179	90	158	211	158	196	273	155	107	38	159	179	307	129	114	111	205	146	192	126	84	126	225	194	109	185	180	147
ENSG00000276570.1	82	56	96	63	82	53	69	37	124	84	99	77	94	112	94	79	128	109	56	68	118	31	67	84	121	100	83	91	111	97	20	42	87	77	68	112	77	109	90	52	131	75	76	96	97	100	95	126	161
ENSG00000242525.1	1	0	0	0	2	1	2	0	0	0	0	1	1	0	0	1	1	4	1	0	1	1	0	0	0	2	1	0	1	4	1	1	1	0	0	0	0	0	0	0	0	1	2	0	1	1	0	0	1
ENSG00000254619.1	0	0	0	0	0	0	0	0	0	0	0	0	0	0	0	0	0	0	0	0	1	0	0	0	0	0	0	0	0	0	0	0	0	0	0	0	0	0	0	0	0	0	0	0	0	0	0	0	0
ENSG00000259236.1	77	39	99	69	68	55	109	9	97	93	61	83	43	93	34	105	81	110	107	132	98	46	26	75	105	35	155	195	57	44	87	54	148	51	50	95	80	113	135	56	43	30	74	64	85	180	32	105	69
ENSG00000251566.1	0	2	0	0	2	2	2	0	1	2	0	0	0	0	0	1	2	3	0	2	1	0	0	0	1	2	4	1	5	1	2	0	2	0	1	1	0	1	2	1	0	0	0	0	2	5	0	6	3
ENSG00000184281.13	2789	2596	2209	1836	2090	2452	1615	1836	3158	3505	2062	3076	2131	3469	5850	2665	2716	2205	1763	2469	3328	2225	1938	2051	3619	2114	2675	2166	2633	1687	523	2175	2192	3458	1918	2159	1586	3305	2734	2846	1983	1497	2457	2745	2389	1695	2755	2221	2954
ENSG00000277575.1	0	0	0	0	0	0	0	0	0	1	0	0	0	0	0	0	0	0	0	0	0	0	0	0	0	1	0	0	0	0	0	0	0	0	0	0	0	0	0	0	1	0	0	0	0	0	0	0	0
ENSG00000249253.1	0	0	0	0	0	0	0	0	0	0	0	0	0	0	1	0	0	0	0	0	1	0	0	0	0	0	0	0	0	0	0	1	0	0	1	0	0	0	0	0	0	1	0	0	0	0	0	0	0
ENSG00000236277.1	0	0	1	0	0	0	0	0	0	0	0	0	0	0	0	0	0	0	0	0	0	0	0	0	0	0	0	0	0	0	0	0	0	0	0	0	0	0	0	0	0	0	0	0	0	0	0	0	0
ENSG00000263749.1	0	0	0	0	0	0	0	0	0	0	2	0	0	0	0	0	0	0	0	0	0	0	0	0	0	0	0	0	0	0	0	0	0	0	0	0	0	0	0	0	0	0	0	0	0	0	0	0	0
ENSG00000186860.4	0	0	0	0	0	0	0	0	0	0	0	0	0	0	0	0	0	0	0	0	0	0	0	0	0	0	0	0	0	0	0	0	0	0	0	0	0	0	0	0	0	0	0	0	0	0	0	0	0
ENSG00000263382.1	0	0	0	0	0	0	0	0	0	0	0	1	0	0	0	0	0	0	0	0	0	0	0	0	0	0	0	0	0	0	0	0	0	0	0	0	0	0	0	0	0	0	0	0	0	0	0	1	0
ENSG00000271871.1	17	9	19	10	7	6	20	7	13	18	25	21	12	20	20	11	15	16	6	28	7	14	12	18	21	20	23	14	11	13	11	8	19	15	18	17	5	28	13	11	16	7	13	17	15	15	11	22	16
ENSG00000280108.1	0	0	0	0	0	0	0	0	0	0	0	0	0	0	0	0	0	0	0	0	0	0	0	0	0	0	0	0	0	0	0	0	0	0	0	0	0	0	0	0	0	0	0	0	0	0	0	0	0
ENSG00000164879.6	157	114	562	148	151	135	193	36	313	166	145	220	75	335	69	173	302	264	160	310	211	113	163	273	404	108	505	287	118	84	178	91	263	204	157	126	373	461	419	3536	100	66	178	175	162	526	208	265	129
ENSG00000136011.13	612	91	230	92	131	180	217	47	259	123	298	132	63	1083	109	137	189	648	80	352	319	211	211	363	319	304	256	298	100	59	199	70	232	150	218	89	283	443	158	223	494	150	294	168	347	475	228	325	89
ENSG00000251206.1	0	2	1	0	1	0	0	0	0	0	0	0	0	0	0	0	0	2	0	0	0	0	1	0	0	0	0	0	1	0	0	0	0	0	0	2	0	0	0	0	0	0	0	0	1	0	0	0	2
ENSG00000207761.2	0	0	0	0	0	0	0	0	0	0	0	0	0	0	0	0	0	0	0	0	0	0	0	0	0	0	0	0	0	0	0	0	0	0	0	0	0	0	0	0	0	0	0	0	0	0	0	0	0
ENSG00000227447.1	0	0	0	0	0	0	0	0	0	0	0	0	0	0	0	0	0	0	0	0	0	0	0	0	0	0	0	0	0	0	0	0	0	0	0	0	0	0	0	0	0	0	0	0	0	0	0	0	0
ENSG00000207704.2	0	0	0	0	1	3	1	0	0	0	1	1	0	0	0	2	0	0	5	1	2	0	0	5	0	1	0	7	0	1	0	0	0	0	0	3	1	1	1	0	1	0	1	0	1	3	0	2	1
ENSG00000199715.1	2	1	1	0	1	0	3	0	1	0	0	0	1	0	0	1	2	0	2	1	0	0	1	1	1	0	1	0	1	1	1	1	4	0	2	2	9	2	1	0	1	2	0	1	1	6	0	0	2
ENSG00000233665.7	0	10	16	4	4	3	4	13	9	2	30	1	0	4	12	9	7	6	7	4	3	1	11	15	9	6	13	7	4	30	1	10	6	1	10	22	6	4	7	2	26	9	3	0	7	5	12	14	6
ENSG00000233268.3	0	0	0	0	0	0	0	0	1	0	0	0	0	0	0	0	0	0	0	0	0	2	1	0	0	1	0	0	0	0	0	0	0	0	0	1	0	0	0	1	1	0	0	0	0	0	0	0	0
ENSG00000234289.5	0	0	0	0	0	0	0	0	0	0	0	0	0	0	0	0	0	0	0	0	0	1	0	0	0	1	0	0	0	0	0	0	1	0	1	0	0	1	1	0	0	1	1	0	1	0	0	0	0
ENSG00000243314.1	1	0	0	0	0	0	0	0	0	0	0	1	0	0	0	0	0	1	0	0	0	0	0	1	0	0	1	0	1	0	1	0	1	1	1	2	1	0	0	0	0	0	0	0	1	0	0	0	0
ENSG00000145700.8	69	34	65	38	37	18	66	8	65	32	37	45	20	63	9	72	78	78	36	49	60	10	25	55	62	20	68	24	21	38	56	22	87	24	30	58	64	63	53	49	36	22	50	36	36	99	37	55	42
ENSG00000187151.6	94	180	33	28	197	49	29	4	14	76	38	11	9	16	38	48	55	42	18	27	79	4	38	29	30	84	112	250	30	40	14	55	54	38	65	23	97	68	64	23	36	28	66	20	69	18	15	40	45
ENSG00000275769.1	5	12	5	2	4	7	1	34	3	5	6	3	5	6	17	3	9	13	6	7	5	4	6	3	2	6	4	8	6	3	3	11	4	3	6	14	5	6	7	2	2	4	11	5	5	2	7	3	4
ENSG00000224358.1	37	39	49	40	47	21	42	6	57	21	17	51	23	63	15	62	39	52	48	52	44	18	18	60	43	20	54	46	33	13	27	23	52	31	47	33	25	34	53	40	30	27	24	23	29	64	25	68	33
ENSG00000188779.9	25	41	45	45	52	19	58	16	47	50	53	39	33	41	20	54	46	49	17	43	47	22	25	35	49	34	50	32	66	16	9	15	28	31	16	52	37	49	53	43	38	15	34	44	31	35	24	75	74
ENSG00000235459.5	9	3	13	5	5	3	2	27	2	5	11	14	4	7	7	4	3	2	9	12	2	4	8	4	11	0	5	6	19	12	6	2	0	20	6	6	2	3	6	5	8	6	1	13	3	6	3	7	1
ENSG00000243777.1	2	0	3	1	0	1	1	2	3	2	1	1	2	2	5	1	2	0	6	0	2	2	2	2	0	1	4	4	1	3	2	0	1	2	3	2	0	0	5	0	0	5	2	12	1	2	1	3	1
ENSG00000236467.6	3	0	4	0	0	0	0	9	0	0	2	0	0	1	2	2	1	0	1	1	0	1	1	3	1	1	1	0	0	3	0	0	2	0	1	2	1	0	0	1	3	2	0	2	0	0	0	0	1
ENSG00000225267.1	1	0	1	1	0	1	1	2	0	3	3	2	4	1	4	1	1	1	2	1	0	2	1	4	4	1	0	6	4	2	1	3	1	2	4	1	1	4	4	1	1	2	1	2	1	0	0	2	0
ENSG00000035141.6	2466	2684	2987	2133	1859	2687	2132	989	2458	2984	1814	2944	1632	3910	2892	2386	2715	2191	1942	2874	2889	1793	1414	2675	3398	2351	2878	1874	2033	1780	1744	1831	2291	2765	2169	2292	2133	2683	2735	1910	1790	1539	1791	2706	2437	1915	2267	2916	2315
ENSG00000237088.1	0	0	0	2	4	0	0	0	0	1	1	0	0	1	0	1	0	1	1	0	0	2	0	0	0	0	0	5	2	1	1	1	0	2	1	2	0	0	1	1	1	2	3	1	1	1	1	1	1
ENSG00000235806.1	2	2	6	2	3	0	7	0	3	2	1	2	1	3	0	3	3	7	2	3	2	0	2	3	7	2	5	9	4	2	2	1	4	0	0	6	8	3	3	1	3	1	3	3	4	1	0	5	8
ENSG00000257277.1	1	6	1	0	0	0	2	1	0	0	0	0	0	0	0	0	1	1	2	0	1	0	0	0	0	2	4	0	0	2	0	0	2	2	0	2	0	0	0	0	2	1	0	2	0	1	1	1	2
ENSG00000228408.4	1	1	0	0	1	2	0	1	0	1	1	0	0	0	3	0	0	1	0	0	0	0	0	1	0	0	0	1	0	2	2	1	0	0	1	0	0	0	0	0	0	0	0	1	1	0	2	1	0
ENSG00000280306.1	1	0	0	0	0	0	0	0	0	1	1	0	0	0	2	1	0	0	0	0	0	0	0	0	0	0	0	6	0	1	0	0	0	0	0	0	0	0	0	0	0	0	0	0	0	0	0	0	0
ENSG00000254008.1	3	0	7	3	2	1	1	0	1	5	0	13	0	0	0	11	8	2	2	6	3	4	0	2	2	2	5	0	1	1	1	1	2	0	0	2	1	1	4	1	2	1	0	14	1	5	2	5	1
ENSG00000255417.1	0	0	0	0	1	0	0	0	0	0	0	0	1	0	0	0	0	0	0	0	0	0	0	1	0	0	0	7	0	0	0	0	0	0	0	0	0	0	0	0	0	0	0	0	0	0	0	0	0
ENSG00000181458.9	1057	695	445	557	503	492	415	124	503	1080	287	1347	740	399	353	605	575	434	460	589	674	383	458	469	585	670	915	340	622	388	352	470	637	444	407	491	540	650	415	467	697	431	529	865	559	245	670	701	490
ENSG00000110435.10	1501	1860	1435	1350	1233	1478	1341	412	1593	1505	1151	1477	871	2151	894	1607	1429	1961	1468	1595	1550	821	1034	1648	1690	1270	1609	1080	1333	1102	1273	973	1492	1158	1383	1827	1649	1774	1598	1430	1105	1017	1221	1323	1504	1532	1130	1804	1570
ENSG00000241461.3	0	0	0	0	1	0	0	0	0	0	0	0	0	0	0	0	0	0	0	0	0	0	0	1	1	0	0	1	0	1	0	0	0	0	2	1	0	0	1	0	0	0	0	0	0	0	0	0	0
ENSG00000275175.1	4	4	10	6	6	1	5	0	4	4	1	4	2	0	8	8	3	4	7	6	4	6	0	2	2	6	1	3	0	1	4	0	4	2	3	3	3	18	0	4	3	0	2	1	13	6	3	9	6
ENSG00000176472.9	162	258	292	171	162	195	113	103	294	148	209	162	121	201	266	154	223	188	85	248	246	126	117	223	353	185	219	236	119	174	86	160	216	150	202	143	126	188	136	123	166	130	267	204	237	195	195	231	134
ENSG00000249066.1	0	0	0	0	0	0	0	0	0	0	0	0	0	0	0	0	0	0	0	0	0	0	0	0	0	0	0	0	0	0	0	0	0	0	0	0	0	0	0	0	0	0	0	0	0	0	0	0	0
ENSG00000147206.15	2	5	0	2	8	2	3	9	2	2	6	3	0	1	7	1	2	3	0	3	1	2	2	1	3	3	6	3	3	3	1	1	4	1	4	5	0	1	4	3	2	2	2	8	1	6	0	0	5
ENSG00000088247.14	8079	10410	12482	9083	8980	8652	8987	2460	12204	9483	8319	9089	8368	16155	4902	11095	11714	9854	7097	9054	10284	4279	7648	12094	14282	8020	11732	6469	9079	8663	3843	6811	10032	5239	8046	11944	9921	11855	8537	7589	8198	6168	10324	8351	8138	8898	8323	11897	11105
ENSG00000228085.1	0	0	0	0	0	0	0	0	1	0	0	0	0	0	0	0	0	0	2	0	0	0	0	1	0	3	0	0	1	0	1	1	0	2	0	0	0	0	0	0	0	0	0	2	0	0	0	0	0
ENSG00000237849.1	0	1	0	0	0	0	0	1	1	0	0	0	0	0	2	0	0	0	0	0	0	0	0	0	0	0	0	0	0	0	0	0	0	0	0	0	0	0	0	0	0	0	0	0	0	0	0	0	0
ENSG00000236885.1	1	0	1	0	0	0	0	0	0	0	0	0	0	0	1	0	0	0	0	0	0	0	1	1	0	0	1	0	0	0	0	0	0	0	0	0	0	0	0	0	0	0	0	0	0	0	0	0	0
ENSG00000260414.1	0	0	0	0	0	0	0	0	0	0	0	0	0	0	0	0	0	0	0	0	0	0	0	0	0	0	0	0	0	0	0	0	0	0	0	0	0	0	0	0	0	0	0	0	0	0	0	0	0
ENSG00000278607.1	19	42	18	12	90	20	18	15	31	19	16	58	5	41	61	67	104	33	26	25	39	19	29	14	27	21	22	28	6	21	14	18	56	26	24	43	22	19	16	20	25	4	73	22	31	32	23	36	19
ENSG00000274059.1	0	0	0	1	0	0	0	0	0	0	0	0	0	0	0	0	0	0	0	0	0	0	0	0	0	0	0	0	0	0	0	0	0	0	0	0	0	0	0	0	0	0	0	0	0	0	0	0	0
ENSG00000229644.6	132	9	105	11	98	128	86	24	84	99	79	44	6	93	5	73	99	174	67	35	102	31	280	160	73	116	67	9	48	197	58	55	144	10	149	323	221	81	155	69	162	128	249	4	91	86	2	139	171
ENSG00000183632.13	0	0	0	0	0	0	0	0	0	0	0	0	0	0	0	0	0	0	0	0	0	0	0	0	0	0	0	0	0	0	0	0	1	0	0	0	0	1	0	0	0	0	0	0	0	0	0	0	0
ENSG00000231697.3	0	1	1	0	2	0	0	0	2	0	0	0	0	0	2	0	1	0	2	0	0	0	0	0	1	0	2	0	1	0	2	0	0	0	6	1	0	2	4	0	0	0	0	1	0	1	0	0	0
ENSG00000201545.1	0	0	0	0	0	0	0	0	1	0	0	0	0	0	0	0	0	0	0	0	0	0	0	0	0	0	0	0	0	0	1	0	0	0	0	0	0	0	1	1	0	0	1	0	0	0	0	0	0
ENSG00000254297.1	0	0	0	0	0	0	0	1	0	0	0	0	0	0	0	0	0	0	0	0	0	0	0	0	0	0	0	0	0	0	0	0	0	0	0	0	0	0	0	0	0	0	0	0	0	0	0	0	0
ENSG00000019505.6	237	701	418	279	459	544	255	30	919	2163	340	367	1089	3820	1105	1018	674	1348	953	910	972	90	911	1052	2389	867	328	440	1822	855	365	163	228	611	289	570	182	139	1989	200	1784	124	333	705	720	477	650	1891	454
ENSG00000267778.1	8	3	6	3	7	3	3	3	5	4	0	3	2	3	10	1	7	7	4	2	15	3	1	2	10	4	7	5	7	1	0	4	10	2	3	1	3	6	3	3	9	2	3	3	4	7	2	4	4
ENSG00000177426.19	5842	3367	4832	2653	2356	3018	2646	1408	8888	2314	4056	3697	2491	4404	1820	5607	4333	7188	5273	5804	2765	2636	4371	4476	4304	3247	4161	6196	2487	2927	4504	2176	4223	2456	2386	3800	5194	7660	2467	2789	3876	2886	6942	2384	7706	5296	3528	11616	2590
ENSG00000230941.1	0	0	0	1	0	0	0	0	0	0	0	0	0	0	0	0	0	0	0	0	0	0	0	0	0	0	0	0	0	0	0	0	0	0	0	0	0	0	0	0	0	0	0	0	0	0	0	1	0
ENSG00000063854.11	3068	3434	2682	1658	2818	2087	1820	1491	3862	2801	2554	2604	2472	3622	4247	3326	3019	1864	1794	2452	2883	2444	2332	2093	3346	2591	2060	2582	2270	1539	666	1773	2303	3712	2105	1926	1573	3287	2801	3602	2370	1628	2050	2962	2865	1855	3111	3320	2130
ENSG00000232908.3	12	1	16	9	2	2	15	0	4	1	0	39	30	5	7	10	11	33	9	19	14	1	0	11	25	4	13	16	4	3	7	2	24	22	3	2	2	5	30	3	5	0	2	5	14	17	4	19	13
ENSG00000244031.3	0	0	0	0	0	0	0	0	0	0	0	0	0	0	0	0	0	0	0	0	0	0	0	0	0	1	0	0	0	0	0	0	0	0	0	0	0	0	0	0	0	0	0	1	0	0	0	0	0
ENSG00000244024.1	0	0	0	0	0	0	0	0	0	0	0	0	0	0	0	0	0	0	0	0	0	0	0	0	0	0	0	0	0	0	0	0	0	0	0	0	0	0	0	0	0	0	0	0	0	0	0	0	0
ENSG00000265961.1	0	0	0	0	0	0	0	0	0	0	0	0	0	0	0	0	0	0	0	0	0	0	0	0	0	0	0	0	0	0	0	0	0	0	0	0	0	0	0	0	0	0	0	0	0	0	0	0	0
ENSG00000185518.10	58	87	109	26	111	49	43	80	67	144	215	173	17	72	55	63	105	126	74	56	90	27	151	231	98	181	156	128	18	161	48	117	173	54	178	144	72	182	123	63	201	195	205	38	120	74	92	202	46
ENSG00000182508.12	43	83	74	64	60	74	46	8	105	41	31	68	56	71	35	70	95	181	99	71	85	40	42	88	83	26	76	150	31	46	92	36	130	41	62	155	83	52	87	32	24	52	110	30	75	82	57	105	166
ENSG00000151468.10	3882	1455	647	2416	2527	1080	1550	251	690	2121	1179	2485	1434	1184	1338	2281	1497	1227	405	485	1692	468	962	1264	2338	3454	2103	2102	729	831	315	1547	1843	850	1149	687	1242	1763	1880	1592	3528	578	1246	1904	2683	664	784	1233	1876
ENSG00000226443.3	3	3	4	2	0	1	4	0	3	1	1	0	1	1	0	0	3	9	0	4	0	0	2	4	9	4	1	2	1	2	1	3	4	1	4	0	0	3	4	2	2	2	0	0	1	2	3	2	4
ENSG00000276181.1	0	0	0	0	0	0	0	0	0	0	0	0	0	0	0	0	0	0	0	0	0	0	0	0	0	0	0	0	0	0	0	0	0	0	0	0	0	0	0	0	0	0	0	0	0	0	0	0	0
ENSG00000267898.1	48	37	31	39	34	26	22	33	61	52	32	51	26	58	52	47	58	80	54	36	49	31	15	42	45	37	50	41	25	40	26	26	40	45	36	27	30	35	29	32	27	29	55	18	39	49	36	72	44
ENSG00000274986.1	0	0	0	0	0	1	1	1	0	0	0	0	0	0	0	0	0	0	0	0	0	0	0	0	0	1	0	0	0	0	0	0	0	0	0	1	0	2	0	0	1	0	0	0	1	0	0	0	1
ENSG00000276048.1	0	0	0	0	0	0	0	0	0	0	0	0	0	0	0	0	0	0	0	0	0	0	0	0	0	0	0	0	0	1	0	0	0	0	0	0	0	0	0	0	0	0	0	0	0	0	0	0	0
ENSG00000226622.4	8	1	0	3	3	4	3	3	5	3	0	1	2	0	2	0	1	2	0	1	6	1	4	5	1	4	9	4	0	0	0	2	3	1	7	3	4	5	3	0	3	3	1	0	2	4	0	1	5
ENSG00000181325.7	0	0	0	0	0	0	0	0	0	0	0	0	0	0	0	0	0	0	0	0	0	0	0	0	0	0	0	0	0	0	0	0	0	0	0	0	0	0	0	0	0	0	0	0	0	0	0	0	0
ENSG00000253465.1	0	0	0	0	1	0	0	0	0	0	1	0	0	0	0	0	0	0	0	0	0	0	3	3	0	0	0	0	0	0	0	1	0	0	0	1	0	0	1	0	0	1	0	0	0	0	0	0	0
ENSG00000230718.1	0	0	1	0	0	0	0	0	0	0	0	0	0	0	0	0	0	0	0	0	0	0	0	0	0	0	0	0	0	0	0	0	0	0	0	1	0	0	0	0	0	0	1	0	0	0	0	0	0
ENSG00000134539.15	143	75	97	79	213	29	134	575	76	65	319	94	51	56	120	121	263	153	72	83	29	36	208	407	59	271	128	276	34	708	73	233	293	18	1173	205	46	55	56	62	251	610	170	91	66	294	252	167	94
ENSG00000237758.1	9	15	21	11	4	7	10	6	14	4	5	16	13	11	6	11	11	3	6	14	9	16	78	16	19	10	10	9	8	12	5	9	6	20	33	4	8	8	21	20	4	13	19	9	10	8	6	19	4
ENSG00000165953.8	0	0	0	0	0	1	0	3	0	0	1	0	0	0	3	0	0	0	2	0	0	0	0	1	0	0	0	0	0	1	0	0	0	0	0	1	0	0	0	0	0	0	0	0	0	0	0	0	1
ENSG00000279590.1	0	0	0	1	1	0	0	0	1	0	1	0	1	0	2	0	5	0	0	0	1	1	0	1	0	0	0	1	0	2	0	0	1	0	0	2	1	0	0	0	0	0	0	0	0	2	0	0	0
ENSG00000124126.12	2819	3553	2731	1548	2024	2122	1501	2412	1711	1765	5917	1806	3415	3861	2202	1580	2841	2237	1735	1595	1777	647	4368	5384	2426	3525	2750	2297	1226	5412	808	3770	2413	1089	4698	4463	1723	2534	2029	2141	4768	3977	3613	2344	2250	2855	5085	3079	2015
ENSG00000165490.11	31	47	45	20	36	32	23	96	37	27	122	27	12	51	58	30	45	19	48	33	16	15	78	100	35	81	41	17	18	217	18	41	41	20	117	163	49	41	32	32	90	124	36	34	23	24	65	32	33
ENSG00000272482.1	36	18	30	16	50	18	33	4	10	63	16	11	14	57	32	39	29	21	25	37	41	9	40	46	27	9	61	22	32	21	17	20	32	14	27	9	29	23	13	21	12	22	18	10	41	50	16	16	81
ENSG00000236599.1	0	0	0	0	0	0	0	0	0	0	0	0	0	0	0	0	0	0	0	0	0	0	0	0	0	0	0	0	0	0	0	0	0	0	0	0	0	0	0	0	0	0	0	0	0	0	0	0	0
ENSG00000254028.1	8	5	10	11	4	0	4	0	6	3	2	8	4	3	2	3	2	9	5	9	4	3	3	8	3	4	8	2	6	1	5	0	10	0	5	2	1	5	4	4	1	1	4	0	6	26	2	9	4
ENSG00000144395.16	30	19	47	20	26	14	43	52	28	18	40	21	13	28	49	30	41	28	19	38	15	9	25	41	35	29	15	14	15	69	25	22	31	34	33	57	26	28	30	23	48	21	31	16	21	37	13	40	44
ENSG00000250884.1	21	15	19	4	14	9	27	0	21	18	4	2	15	24	7	55	10	11	18	4	28	9	1	22	12	8	11	30	11	6	16	14	12	18	9	12	8	11	15	26	3	16	9	11	15	8	5	8	21
ENSG00000214827.8	105	82	154	79	122	88	124	23	96	106	113	86	66	99	61	143	158	67	95	135	111	59	69	112	103	111	115	87	67	76	60	43	116	82	71	141	85	116	104	89	79	68	89	110	92	115	88	156	105
ENSG00000236635.2	0	0	0	0	0	0	0	0	0	0	0	0	0	0	0	0	0	0	0	0	0	0	0	0	0	0	0	0	0	0	0	0	0	0	0	0	0	0	0	0	0	0	0	0	1	0	0	0	0
ENSG00000257605.2	30	20	47	13	36	11	20	24	23	8	22	21	14	17	68	15	33	23	15	26	18	17	21	28	14	20	18	30	18	24	6	21	16	31	22	40	18	43	30	20	21	26	8	19	31	30	21	45	19
ENSG00000093072.14	3148	3881	4861	2809	1869	4131	3253	2883	6832	4531	7775	3460	2763	2929	2591	4636	6407	1397	2698	6062	903	1104	5516	6548	5275	5869	1439	6307	1786	10250	2245	4208	3203	2113	6511	4969	2291	4504	5968	858	5437	6353	5808	5027	2088	3687	12219	6043	2500
ENSG00000229315.5	0	0	0	0	0	0	0	0	0	0	0	0	0	0	0	0	0	0	0	0	1	0	0	0	0	0	0	0	0	0	0	0	0	0	0	0	0	0	0	0	0	0	0	0	0	0	0	0	0
ENSG00000232083.3	0	0	0	1	0	3	0	5	0	1	1	0	0	0	0	0	3	0	4	3	1	2	1	3	1	2	0	5	1	0	0	5	1	3	3	3	1	3	3	0	0	2	5	0	1	0	1	1	1
ENSG00000241829.1	2	2	3	5	3	0	9	1	5	0	8	6	2	4	0	6	6	5	4	4	4	1	5	1	5	1	5	2	3	4	3	0	8	0	4	5	4	7	3	4	10	2	6	2	1	2	2	11	6
ENSG00000184988.7	1178	895	1035	707	920	623	883	340	1218	1057	844	995	725	1217	811	1155	1042	727	774	880	1056	421	819	1149	1153	1065	1087	564	843	772	661	692	848	601	862	926	829	959	934	829	895	599	850	1108	763	729	1028	1137	873
ENSG00000270917.1	7	12	13	7	5	9	11	8	10	14	9	9	8	11	14	3	8	11	3	11	15	8	5	12	14	6	12	10	5	10	10	5	2	8	6	12	12	5	8	8	20	2	6	6	5	4	5	17	8
ENSG00000244099.1	0	0	0	0	0	0	0	0	1	0	0	0	0	0	0	0	0	0	0	0	0	0	0	0	0	0	0	0	0	0	0	0	0	0	0	0	0	0	0	0	0	0	0	0	0	0	0	0	0
ENSG00000265398.1	0	0	0	0	0	0	1	0	0	0	0	0	0	0	0	0	0	0	0	0	0	0	0	0	0	0	0	0	0	0	0	0	0	0	0	0	0	0	0	1	0	0	0	0	0	2	0	0	0
ENSG00000265665.1	29	9	19	16	21	9	32	0	19	7	16	13	20	25	0	29	66	38	12	14	17	5	23	33	23	8	45	22	20	11	9	9	23	3	11	14	16	27	14	16	28	5	7	12	25	31	5	26	28
ENSG00000158773.13	2535	2250	3024	1714	1616	1870	1737	2521	2764	2692	2893	2639	1473	3416	4634	1949	2700	2320	1689	2411	2640	1363	1942	3052	2749	2150	2927	2260	1696	2936	1413	2416	2133	2835	2652	2953	1784	2884	2533	1398	1938	2135	1810	2083	2524	2110	3267	2814	2489
ENSG00000273221.1	0	0	0	0	0	0	0	0	0	0	0	0	0	0	0	0	0	0	0	0	0	0	0	0	0	0	0	0	0	0	0	0	0	0	0	0	0	0	0	0	0	0	0	0	0	0	0	0	0
ENSG00000100852.11	10314	14951	9843	11042	8301	12510	9096	885	11300	10194	5407	10435	9858	15616	2673	12422	11056	12831	12005	8169	9349	3670	8460	14171	9391	8472	15190	5880	10772	6878	11192	6851	10574	3030	8953	14103	13252	13620	12425	5723	7282	6216	13475	8928	8687	10206	6182	12948	10523
ENSG00000244620.1	10	5	1	0	3	0	1	26	1	0	28	0	0	0	12	0	4	0	2	1	0	0	10	7	1	5	0	0	0	38	1	5	0	0	13	26	0	0	0	0	25	9	3	0	1	0	37	13	0
ENSG00000242794.2	0	0	0	0	0	0	0	0	0	0	0	0	0	0	0	0	0	0	0	0	1	0	0	0	0	0	0	0	0	0	0	0	0	0	0	0	0	0	1	0	0	0	0	0	0	0	0	0	0
ENSG00000230937.8	8	4	19	4	5	1	3	45	10	5	28	5	15	12	7	19	48	1	13	10	5	4	21	38	22	11	18	10	8	18	5	34	34	43	13	28	13	3	32	3	32	15	17	5	50	6	20	31	8
ENSG00000099625.11	39	41	47	19	67	42	36	9	51	21	28	22	56	80	13	38	60	30	12	20	47	42	205	38	78	43	37	11	15	17	1	7	42	26	11	32	61	37	30	26	46	14	154	30	40	23	23	49	25
ENSG00000119314.14	5173	7206	3783	3890	3595	4863	3394	2961	3958	4110	5402	4616	3802	6934	3324	4548	4666	5777	5058	3725	3994	2424	4516	7311	4204	5041	6091	2837	5118	7417	4078	4127	4403	2224	4992	9886	5265	5073	5071	2821	5112	3939	6560	4824	3735	3420	4333	5987	3736
ENSG00000230991.1	0	0	0	0	2	0	0	3	0	0	0	0	0	0	1	0	0	0	0	0	0	0	0	0	0	0	0	0	0	0	0	0	0	0	0	0	0	0	0	0	0	0	0	0	0	0	0	0	0
ENSG00000226762.1	2	2	5	1	1	2	0	0	1	2	0	3	0	2	0	0	4	4	0	2	1	2	2	2	4	3	4	3	2	0	0	3	2	0	6	0	2	2	0	0	0	0	0	5	2	2	1	1	1
ENSG00000230447.2	0	1	0	0	0	0	1	0	0	0	0	0	1	0	0	0	4	0	0	0	1	0	0	0	3	3	1	0	0	0	1	0	0	0	0	0	1	0	1	0	0	0	0	0	1	2	0	0	2
ENSG00000223836.1	0	0	0	0	0	0	0	0	0	0	0	0	0	0	0	0	1	0	0	0	0	0	0	0	0	0	0	0	0	0	0	0	0	0	0	0	0	0	0	0	0	0	0	0	0	0	0	0	0
ENSG00000175048.15	837	749	1007	577	681	829	470	632	1011	1074	914	1313	579	1272	969	609	605	706	533	767	970	542	751	1132	1017	1010	1752	1008	624	720	277	604	862	912	681	860	1166	1713	684	760	994	637	692	990	534	783	1006	1021	517
ENSG00000239590.1	0	0	0	0	0	0	0	0	0	0	0	0	0	0	0	1	0	0	0	0	0	0	0	0	0	0	0	0	0	0	0	0	0	0	0	0	0	0	0	0	0	1	0	0	0	1	0	0	0
ENSG00000237001.5	0	0	4	0	3	0	2	14	1	1	0	0	1	0	0	0	4	3	0	0	1	0	1	3	1	4	0	1	3	0	0	0	2	0	1	0	1	2	1	1	5	3	1	0	2	0	1	2	2
ENSG00000232333.1	3	3	5	8	4	2	7	6	5	4	2	8	6	2	8	7	5	4	2	6	4	5	4	6	17	3	5	6	4	5	4	3	2	3	4	2	2	1	8	1	6	4	1	2	8	7	1	13	5
ENSG00000253952.1	1	0	4	1	0	1	2	0	0	0	2	1	1	2	0	0	0	0	2	1	1	1	0	2	0	0	1	2	1	0	2	2	0	1	0	0	0	1	2	0	0	0	0	0	1	3	0	2	0
ENSG00000252121.1	0	0	0	0	0	0	0	0	0	0	0	0	0	0	0	0	0	1	0	0	0	0	0	0	0	0	1	0	0	0	0	0	0	0	0	0	0	0	0	0	0	0	0	0	0	0	0	0	0
ENSG00000079974.16	1784	1441	2253	1144	1646	1154	1591	319	2301	1322	1317	1369	1197	1725	586	2052	2471	1463	1184	1610	1681	785	1369	1664	1738	1351	1839	1133	1259	1037	1117	937	1839	1041	1108	1456	1279	1949	1540	1073	1163	769	1335	1234	1557	1612	1269	2293	1643
ENSG00000103855.16	2465	2334	2356	1896	1870	2455	1499	532	2887	2473	1686	2709	2343	3525	2314	2368	2321	2378	1564	1938	2815	1429	2782	2687	3536	2167	3077	1278	2019	2104	1028	1778	2569	1666	1839	1916	2945	2675	2359	1393	2211	1143	2873	2313	2808	1953	2112	2915	2327
ENSG00000254733.1	0	0	0	0	6	0	0	0	0	0	2	0	0	7	0	1	10	0	9	2	0	3	6	0	1	1	1	2	1	1	0	3	1	0	1	7	1	2	14	1	4	1	1	2	1	2	0	0	0
ENSG00000104897.8	2492	3040	4271	2714	2598	3356	3368	1618	4120	3102	3687	4766	2067	5363	3590	3132	4481	4704	2758	4506	3692	2057	2460	4613	6152	2403	4553	8071	4276	3631	932	2778	3362	3488	3119	3628	2996	4341	2930	2334	2495	2588	3547	3038	4238	3807	4574	3829	4167
ENSG00000273945.1	0	0	0	0	0	0	0	0	0	0	0	0	0	0	0	0	0	0	0	0	0	0	0	0	0	0	0	0	0	0	0	0	0	0	0	0	0	0	0	0	0	0	0	0	0	0	0	0	0
ENSG00000254817.1	0	0	0	0	0	0	0	0	0	0	0	0	0	0	0	0	0	0	0	0	0	0	0	3	0	0	0	0	0	0	0	0	0	2	0	0	0	0	0	0	0	0	0	0	0	0	0	0	0
ENSG00000251925.1	0	0	0	0	0	0	0	0	0	0	0	0	0	0	0	0	0	0	0	0	0	0	0	0	0	0	0	0	0	0	0	0	0	0	0	0	0	0	0	0	0	0	0	0	0	0	0	0	0
ENSG00000143319.15	3095	2602	2592	2444	2365	2154	1983	878	3698	2659	2219	2650	2554	4342	1613	3072	3606	2988	1929	2427	2914	1298	2384	2502	3233	2462	2980	1176	2196	2205	1781	1724	2642	1620	2261	3161	2725	2960	2605	2037	2322	1701	2516	2318	2033	2372	2231	2912	3246
ENSG00000133026.11	9727	7456	5887	6412	5933	6453	6296	593	7096	7518	3527	7565	6591	13745	1646	4916	6686	8145	5627	4629	7687	2105	6723	9162	9210	6631	11847	3055	6271	4769	4269	4104	7235	3357	7129	7244	8358	7540	7059	3579	5319	3765	7001	5811	7041	7649	4321	7045	7208
ENSG00000115421.11	3912	3464	4042	3955	1688	2475	3464	544	3642	2470	1985	2864	1861	4933	1234	3803	3069	4388	2807	3516	3774	1111	1544	3959	4469	2503	6725	2544	3427	2769	4036	2397	3257	1895	3309	3126	4296	4887	3659	1786	2434	2111	2080	2651	3206	3137	3269	5349	3054
ENSG00000164494.10	2245	2510	2280	1715	1777	1877	1232	574	2384	1999	1401	2489	2077	2966	1291	2123	2078	2112	1622	1700	2158	1196	1669	2077	2167	1625	2646	746	2052	1791	1404	1427	1874	1648	1578	2408	1961	2102	2247	1596	1569	977	2192	1743	1661	1753	1940	2345	1862
ENSG00000248449.2	10	2	22	10	9	6	7	3	16	8	17	14	13	10	0	21	10	11	10	6	15	4	9	21	16	6	10	11	3	28	12	8	17	0	5	28	6	12	3	6	7	2	8	9	14	35	2	13	12
ENSG00000270522.1	0	0	0	0	0	0	0	0	0	0	0	0	1	0	1	0	1	0	0	0	0	1	1	1	0	0	0	0	0	0	0	0	0	0	0	0	0	1	0	0	0	0	0	0	0	0	0	1	0
ENSG00000230805.5	0	0	1	0	2	0	0	0	0	0	0	0	0	0	0	0	0	1	0	0	0	0	1	2	0	2	0	0	0	0	0	0	0	1	0	0	0	1	0	0	0	0	0	0	1	0	0	0	0
ENSG00000225539.4	0	0	0	0	0	0	1	0	0	0	0	0	0	0	0	0	0	0	1	0	0	0	0	0	0	0	0	0	0	0	0	0	1	0	0	0	0	0	1	0	0	0	0	0	0	0	0	0	0
ENSG00000243373.3	0	0	0	0	0	0	0	0	1	0	0	0	0	0	0	0	0	0	1	0	1	0	0	0	0	0	0	0	0	0	0	0	0	0	0	0	0	0	0	0	0	0	0	0	0	0	0	0	0
ENSG00000177459.9	38	39	24	74	72	33	61	16	45	70	32	56	33	32	88	40	67	32	38	43	69	40	23	63	43	36	218	59	21	53	23	72	47	53	34	37	44	40	59	22	60	29	19	40	95	18	27	51	39
ENSG00000108091.10	4635	7179	4926	5046	4810	7488	4275	2081	5248	6302	3566	6747	4077	9049	3099	4870	5636	11237	7947	4109	5803	2774	3691	8038	6260	4943	8282	3618	6209	5422	5164	5312	4202	3636	5195	6331	5655	5555	6048	3707	3551	5186	6278	4770	6762	4779	4169	6220	6322
ENSG00000200142.1	0	0	0	0	0	0	1	0	0	0	0	2	0	0	0	0	0	1	0	2	0	0	0	0	1	0	0	0	0	0	0	0	0	0	0	0	1	0	1	0	0	0	0	0	0	0	0	0	0
ENSG00000175106.15	285	235	317	279	338	280	256	91	342	310	284	500	143	384	199	381	475	273	234	316	369	271	201	363	313	284	358	503	225	216	161	147	294	222	219	306	350	311	358	312	254	179	302	259	308	369	238	376	286
ENSG00000202517.1	1	0	1	0	1	0	0	0	1	0	0	0	2	1	0	1	2	1	1	0	0	0	0	3	1	0	2	2	0	2	0	0	0	0	2	2	1	0	0	2	0	0	0	1	0	2	0	0	1
ENSG00000162086.13	2061	1563	2395	1519	1839	1706	2042	577	2236	2065	1435	2093	1326	2832	950	2524	2235	1995	1755	2148	2015	1192	1166	2109	2192	1744	2044	1716	1507	1242	1603	1118	2070	1421	1343	1969	1380	2608	2157	1677	1566	1082	1311	1800	1906	1940	1466	2464	2425
ENSG00000215065.3	2	1	3	1	2	0	3	0	6	2	3	6	0	1	1	1	2	2	1	3	0	1	0	1	8	1	1	0	2	1	0	0	9	0	1	0	1	2	2	2	3	0	1	1	4	5	0	5	1
ENSG00000228507.1	4	4	12	7	9	14	7	10	13	5	4	17	1	9	6	7	6	20	3	7	12	6	2	21	7	3	15	14	12	8	12	15	15	11	7	10	9	12	18	8	13	3	7	15	11	13	6	5	9
ENSG00000254889.1	0	0	0	0	0	0	0	0	0	0	0	0	0	0	0	0	0	0	0	0	0	0	0	0	0	0	0	0	0	0	0	0	0	0	0	0	0	0	0	0	0	0	0	0	0	0	0	0	0
ENSG00000238406.1	7	4	4	4	3	5	7	0	1	5	8	1	7	5	0	4	9	2	2	9	3	9	3	4	5	7	6	4	4	7	6	6	3	4	6	3	7	7	6	2	13	3	4	2	4	4	6	10	1
ENSG00000233352.1	0	0	0	0	0	0	0	0	0	0	0	0	0	0	0	0	0	0	0	0	0	0	0	0	0	0	0	0	0	0	0	0	0	0	0	0	0	0	0	0	0	0	0	0	0	0	0	0	0
ENSG00000273450.1	0	4	3	8	8	4	4	7	1	3	1	2	0	1	19	6	10	6	7	2	5	0	7	5	3	3	5	6	0	1	1	0	2	10	3	12	3	0	4	4	4	2	3	3	3	5	4	9	11
ENSG00000253647.1	0	0	0	0	0	0	0	1	0	0	1	0	0	0	1	0	2	3	0	1	0	1	0	0	2	0	3	0	1	0	1	0	0	0	1	1	1	0	0	0	2	1	1	3	2	0	3	2	1
ENSG00000247627.2	2986	10734	149	1702	151	2770	10351	180	6385	272	113	3103	2163	3270	21	79	4293	3031	2312	91	10808	2552	3617	177	5876	4670	5270	463	62	98	52	4557	3144	1735	188	51	2143	54	279	12849	118	7339	4951	118	3213	243	2528	201	2877
ENSG00000251079.5	5	15	26	14	18	2	21	1	2	5	11	5	9	11	0	10	21	7	3	11	17	1	1	20	19	6	14	2	7	7	4	6	25	1	11	15	9	11	24	5	8	11	2	3	13	24	3	30	15
ENSG00000258671.2	0	1	0	0	0	0	0	4	0	0	0	0	0	0	0	0	0	0	0	0	1	1	0	1	0	1	0	0	0	0	0	0	0	0	0	0	0	0	0	1	0	0	1	0	0	0	0	0	0
ENSG00000233290.1	0	0	0	0	0	0	0	0	0	0	0	0	0	0	0	0	0	0	0	0	0	0	0	0	0	0	0	0	0	0	0	0	0	0	0	0	0	0	0	0	0	0	0	0	0	0	0	0	0
ENSG00000250068.1	4	8	1	4	1	9	5	0	12	5	4	2	9	11	0	3	3	5	4	5	3	1	8	7	5	5	7	3	9	1	2	8	5	2	5	5	10	3	8	3	3	1	9	4	3	6	3	13	5
ENSG00000212402.1	0	2	1	7	0	0	5	7	3	8	2	2	6	1	2	0	1	3	0	1	17	6	3	10	5	1	0	1	0	3	0	1	1	1	1	0	0	0	2	0	0	0	0	0	3	0	0	4	1
ENSG00000237957.5	0	0	0	0	0	0	0	0	0	0	0	0	0	0	0	0	0	0	0	0	0	0	0	0	0	0	0	0	0	0	0	0	0	0	0	0	0	0	0	0	0	0	0	0	0	0	0	0	0
ENSG00000270096.1	0	0	0	0	0	0	0	0	0	0	0	0	0	0	0	0	0	0	0	0	0	0	0	0	0	0	0	0	0	0	0	0	0	0	0	0	0	0	0	0	0	0	0	0	0	0	0	0	0
ENSG00000264862.2	0	0	0	0	0	0	2	1	4	0	0	0	0	0	1	0	2	0	0	2	2	0	1	1	1	0	2	0	0	2	0	0	1	0	0	0	0	1	1	0	0	2	0	1	0	1	1	2	0
ENSG00000202252.1	0	0	0	0	0	0	0	0	0	0	0	0	0	0	0	0	0	0	0	0	0	0	0	0	0	0	0	0	0	0	0	0	0	0	0	0	0	0	0	0	0	0	0	0	0	0	0	0	0
ENSG00000279022.1	16	6	21	10	19	7	18	3	12	11	11	6	16	9	0	17	18	9	14	17	16	3	11	20	9	4	26	8	12	3	16	3	21	6	10	20	14	18	11	5	6	4	8	5	10	22	6	19	11
ENSG00000255492.1	1	0	0	1	0	0	0	0	1	0	1	0	0	0	0	0	0	0	0	1	1	0	1	0	0	0	1	0	2	0	0	0	1	0	2	0	0	0	0	1	2	1	0	0	0	0	0	0	0
ENSG00000226425.1	1	0	0	0	0	0	0	0	1	0	0	0	0	2	0	1	2	0	0	0	0	1	0	0	0	0	0	0	0	1	0	1	0	0	1	0	0	0	1	0	0	0	1	0	0	1	1	0	0
ENSG00000253911.1	0	0	0	1	0	0	0	0	0	2	0	0	1	0	0	0	0	0	0	0	0	0	0	0	0	0	1	0	0	0	0	0	0	0	2	1	0	0	0	0	0	0	0	0	1	0	0	1	0
ENSG00000235403.1	0	0	0	0	2	0	0	3	0	0	0	0	0	0	0	0	1	1	0	0	0	0	0	1	0	2	0	0	0	0	0	0	2	0	0	0	1	2	0	0	2	0	0	0	0	0	1	0	0
ENSG00000254138.1	0	0	0	2	0	0	2	0	0	0	0	0	0	0	0	0	2	0	0	1	0	0	0	1	0	0	1	0	0	0	0	1	0	0	3	0	3	0	0	1	0	1	2	0	0	2	1	0	1
ENSG00000224271.4	0	0	0	0	0	0	0	0	0	0	0	0	0	0	0	0	0	0	0	0	0	0	0	0	0	0	1	0	0	0	0	0	0	0	0	2	0	0	0	0	0	1	0	0	0	0	0	0	0
ENSG00000238001.2	0	0	0	0	0	0	0	0	0	0	0	0	0	0	0	0	0	0	0	0	0	0	0	0	0	0	1	0	0	0	0	0	0	0	0	0	0	0	0	0	0	0	0	0	1	0	0	0	0
ENSG00000266328.2	0	0	0	0	0	0	0	0	0	0	0	0	0	0	0	0	0	0	0	0	0	0	0	0	0	0	0	0	0	0	0	0	0	0	0	0	0	0	0	0	0	0	0	0	0	0	0	0	0
ENSG00000167377.16	131	94	256	82	110	73	153	8	147	76	87	100	77	118	9	140	168	154	102	121	137	22	74	176	120	92	122	85	121	70	55	26	158	22	65	93	91	177	80	43	167	51	90	82	164	212	52	208	128
ENSG00000236817.4	0	0	1	0	0	0	0	0	1	0	0	1	0	0	0	0	0	0	0	0	0	0	1	0	0	0	0	0	0	0	0	0	0	0	0	0	0	0	0	0	0	1	0	0	0	0	0	0	0
ENSG00000257323.1	0	0	0	0	0	0	0	0	0	0	0	0	0	0	0	0	0	0	0	0	0	0	0	0	0	0	0	0	0	0	0	0	0	0	0	0	0	0	0	0	0	0	0	0	0	0	0	0	0
ENSG00000259021.2	0	0	0	0	0	0	0	0	0	0	0	0	0	0	0	0	0	0	0	0	0	0	0	0	0	0	0	0	0	0	0	0	0	0	0	0	0	0	0	0	0	0	0	0	0	0	0	0	0
ENSG00000250247.1	0	0	0	0	0	0	1	0	0	0	0	0	0	1	0	0	0	0	0	0	0	0	0	0	0	0	0	1	0	0	0	0	0	0	0	0	0	0	0	0	0	0	0	0	0	0	0	0	0
ENSG00000065054.12	5563	4772	7565	6106	6725	4310	5584	2087	5810	4698	3778	6206	4122	7805	11361	3394	6381	2367	1729	5375	7932	4362	4944	5763	8220	6181	5390	9661	4766	2916	789	6859	4951	7783	3467	3469	3213	7494	3958	3859	3808	2015	3929	5756	4687	4658	6085	5462	5664
ENSG00000242524.1	0	0	0	0	0	0	0	0	0	0	0	0	0	0	0	0	1	0	0	0	0	0	0	0	0	0	0	0	0	0	0	0	0	0	0	0	0	0	0	0	2	0	0	0	0	0	0	0	0
ENSG00000268902.2	0	0	0	0	1	0	0	3	0	0	0	0	0	0	5	1	0	0	1	0	0	0	1	0	0	0	0	5	0	4	0	0	0	0	0	1	0	0	0	0	1	0	0	0	0	0	0	0	2
ENSG00000274583.1	0	0	0	0	0	0	0	0	0	0	0	0	0	0	0	0	0	0	0	0	0	0	0	0	0	0	0	0	0	0	0	0	0	0	0	0	1	1	0	0	0	0	0	0	0	0	0	0	0
ENSG00000268243.1	0	0	0	0	0	0	0	0	0	0	0	0	0	0	0	0	0	0	0	0	0	0	0	0	0	0	0	0	0	0	0	0	0	0	0	0	0	0	0	0	0	0	0	0	0	0	0	0	0
ENSG00000275406.1	0	0	0	0	0	0	0	0	0	0	0	0	0	1	0	0	3	0	0	0	0	0	0	0	0	0	0	0	0	0	0	0	0	0	0	0	0	0	0	0	0	0	1	0	0	0	1	0	0
ENSG00000281776.1	0	1	0	0	0	0	1	0	0	0	0	0	1	0	0	0	0	0	0	0	1	0	0	0	0	0	0	0	0	0	0	0	0	0	0	0	0	0	0	0	1	0	0	0	0	0	0	0	0
ENSG00000281071.1	0	0	0	0	0	0	0	1	0	0	0	0	0	0	0	0	0	0	0	0	0	0	0	0	0	0	0	0	0	0	0	0	1	0	0	0	0	0	1	0	0	0	0	0	0	0	0	0	0
ENSG00000171786.5	6	4	0	12	16	5	2	4	8	5	10	3	7	3	7	9	78	0	3	9	5	5	9	5	10	5	7	0	5	4	3	5	5	2	6	3	3	4	2	7	14	4	5	15	5	5	6	8	8
ENSG00000278010.1	0	0	0	0	0	0	0	0	0	0	0	0	0	0	0	0	0	0	0	0	0	0	0	0	0	0	0	0	0	0	0	0	0	0	0	0	0	0	0	0	0	0	0	0	0	0	0	0	0
ENSG00000280215.1	0	0	0	0	0	0	0	0	0	0	0	0	0	0	0	0	0	0	0	0	0	0	0	0	0	0	0	0	0	0	0	0	0	0	0	0	0	0	0	0	0	0	0	0	0	0	0	0	0
ENSG00000149480.5	4083	3736	3404	2987	2834	3159	2488	2605	4059	4646	4421	3240	3228	5959	4045	3177	4134	3247	2385	2919	3553	1632	4047	4151	4630	3989	3860	2499	2698	5417	1478	3297	2872	2689	3771	5567	2878	4001	4432	2495	3728	3223	3521	3962	2893	2272	4691	3677	3455
ENSG00000185519.8	26	81	74	20	35	140	45	8	92	39	40	104	34	124	65	37	78	50	28	50	55	66	48	58	104	40	55	64	22	26	18	40	53	149	25	30	40	48	55	51	8	19	33	54	65	71	75	46	41
ENSG00000145020.13	953	588	1447	535	776	331	1497	305	1053	436	781	916	775	1134	603	1433	1574	666	736	986	1424	705	630	813	973	617	777	1175	701	502	503	278	1697	844	481	841	508	1580	993	351	914	394	634	547	1112	1415	659	1488	975
ENSG00000104133.13	10590	13058	8537	8164	8282	8300	7974	1663	9376	8351	7223	8018	8556	14459	2716	10538	10377	16176	10182	5932	9650	2973	7890	11856	12495	8640	13219	4678	8745	8404	8808	5660	9584	4535	8621	11259	10757	10238	8392	6565	9072	6597	10172	7725	8493	8681	6516	11089	9837
ENSG00000264673.1	0	0	4	0	1	0	0	0	0	0	4	0	0	0	0	0	0	0	1	0	0	0	0	0	0	0	0	0	2	0	0	0	2	0	0	0	0	0	0	1	1	0	1	0	0	2	0	7	2
ENSG00000237356.4	42	27	48	54	39	17	26	11	23	39	24	47	47	72	7	27	50	26	22	16	39	16	30	24	44	16	62	24	28	30	18	9	77	12	12	29	21	51	35	13	22	23	36	32	36	37	19	71	51
ENSG00000140382.13	1915	1475	2538	1835	1695	1465	1968	156	2186	1579	1603	1862	1622	3236	142	1970	1920	2511	2034	1337	1829	286	1464	2623	2229	1731	2553	513	1509	1835	1470	1219	1801	546	1818	2580	1709	2718	1946	1153	1602	1418	1219	1381	1755	2183	1585	2408	2733
ENSG00000204396.9	377	707	465	266	199	1367	264	34	501	217	254	464	349	755	96	393	924	896	257	258	689	203	567	666	567	633	197	157	509	479	158	226	561	244	236	414	333	480	607	293	590	299	512	398	595	460	270	562	346
ENSG00000165338.15	916	888	1183	783	1050	897	939	84	1077	907	782	810	563	1246	176	1200	1493	1120	1087	1041	869	372	698	1242	814	852	1039	792	838	664	907	420	1362	382	755	1274	1063	1273	1015	592	934	588	1308	772	935	1122	557	1361	1020
ENSG00000200138.1	0	4	0	0	0	1	0	13	2	0	0	0	2	0	3	1	2	4	0	0	0	0	1	1	0	4	1	0	0	1	0	0	1	0	1	0	1	0	1	0	1	1	0	2	0	0	0	1	0
ENSG00000261400.1	0	0	0	0	0	1	0	0	0	0	0	0	0	0	0	0	0	0	0	0	0	0	0	1	0	0	0	0	1	0	0	0	0	0	0	0	0	0	0	0	0	0	1	0	0	0	0	0	0
ENSG00000279173.1	0	0	0	0	0	0	0	0	0	0	0	0	1	0	0	0	0	0	0	0	0	0	0	0	0	0	0	0	0	0	0	0	0	0	0	0	0	0	0	0	0	0	0	0	0	0	0	0	0
ENSG00000258750.2	0	0	0	0	0	0	0	0	0	0	0	0	0	0	0	0	0	0	0	0	0	0	0	0	0	0	0	0	0	0	0	0	0	0	0	0	0	0	1	0	0	0	0	0	0	0	0	0	0
ENSG00000125879.4	1	10	6	1	2	10	2	0	5	2	1	4	1	7	3	5	12	5	3	5	5	2	1	2	11	1	7	4	1	1	3	3	5	7	1	3	2	0	7	9	2	4	4	0	2	3	4	8	2
ENSG00000086015.19	2230	1666	2116	1925	1757	2309	1503	698	2874	1687	1978	1595	2011	2829	1798	1790	1899	2634	1774	1808	2463	812	2295	2723	3387	1967	2228	2046	2530	2828	1100	1256	1743	1204	1742	2987	1801	2494	1828	1011	1462	1372	1894	1810	2259	1611	1451	2559	2157
ENSG00000237636.2	0	1	1	0	0	0	0	2	1	0	7	0	0	0	0	0	0	0	2	0	0	0	3	1	0	0	0	0	0	0	0	0	0	0	0	0	0	0	0	1	2	1	1	1	0	0	0	0	1
ENSG00000177427.11	1874	2092	2176	1678	2626	2598	1461	357	2425	2199	2190	2304	1410	3374	1657	2296	1623	2339	1867	2074	2378	1745	3334	1824	3333	1532	2585	1564	2306	1148	884	1536	1841	2238	1425	2497	2040	2442	2049	1479	1125	1108	3341	2111	2165	1689	1747	2562	2482
ENSG00000254654.1	4	0	6	2	1	0	0	1	1	1	2	2	4	10	2	0	4	0	0	1	1	3	1	2	2	0	4	5	0	0	0	4	2	0	0	1	1	2	1	0	4	0	2	1	0	1	0	2	1
ENSG00000216636.1	1	0	0	2	0	0	1	0	0	0	0	0	2	0	1	0	0	1	0	0	0	0	2	0	0	0	0	0	0	1	0	1	0	2	1	3	0	1	0	1	1	3	0	2	1	1	2	0	0
ENSG00000264323.1	0	0	0	0	0	0	0	0	0	0	0	0	0	0	0	0	0	0	0	0	0	0	0	0	0	0	0	0	0	0	0	0	0	0	0	0	0	0	0	0	0	0	0	0	0	0	0	0	0
ENSG00000173334.3	22676	36767	35924	20002	48505	24991	26092	5724	52293	27735	25127	27612	15520	34536	9082	42694	63763	37096	27368	31911	26499	14317	51158	28233	32914	21549	22416	21302	24061	8977	29565	11962	37269	19008	14232	47666	49765	27958	20727	22250	15652	13337	57752	21548	21262	26045	19132	33622	28999
ENSG00000270179.1	177	145	180	113	110	144	155	63	114	161	113	305	108	205	201	125	128	156	169	168	175	155	74	134	158	82	205	78	108	74	150	96	198	246	139	163	126	138	166	78	99	71	127	95	208	179	134	227	193
ENSG00000006788.11	2	6	1	0	0	0	0	3	0	0	1	1	0	0	2	1	3	0	0	0	0	0	0	1	1	1	0	0	0	0	0	0	2	0	2	0	0	1	1	0	2	2	2	0	0	0	1	0	1
ENSG00000201594.1	0	0	0	0	0	0	0	0	0	0	0	0	0	0	0	0	0	0	0	0	0	0	0	0	0	0	0	0	0	0	0	0	0	0	0	0	0	0	0	0	0	0	0	0	0	0	0	0	0
ENSG00000261052.4	4	3	9	1	1	1	11	0	6	3	6	0	2	1	1	2	15	2	0	6	3	0	1	9	2	7	1	12	1	1	0	2	5	4	3	0	2	4	3	3	7	2	2	2	5	6	1	8	3
ENSG00000225923.1	0	0	0	0	0	1	0	0	0	0	0	0	0	0	0	0	0	0	0	0	1	0	0	0	0	0	0	0	0	0	0	0	0	0	0	0	0	0	0	0	0	0	0	0	0	0	0	0	0
ENSG00000250915.1	0	0	0	0	0	0	0	0	0	0	0	0	0	0	0	0	0	0	0	0	0	0	0	0	0	0	0	0	0	0	0	0	0	0	0	0	0	0	0	0	0	0	0	0	0	0	0	0	0
ENSG00000248508.5	778	623	886	563	495	461	678	144	840	589	458	530	399	862	355	940	909	1017	616	795	585	316	245	632	983	477	911	834	611	470	530	387	721	732	504	611	509	759	699	578	548	341	604	418	760	758	506	988	618
ENSG00000147570.8	10	18	14	0	10	2	3	105	23	0	45	1	5	8	78	19	11	1	13	0	4	0	29	64	4	42	9	34	0	113	4	21	40	4	74	52	8	4	7	0	17	97	23	10	16	1	53	20	0
ENSG00000049245.11	7783	7869	6877	7241	7118	6905	5446	1741	7301	7439	4645	6785	5459	11971	4293	6469	6856	8145	6387	5721	6928	3747	6919	7930	7761	7431	8855	4003	7023	4802	4693	4912	6492	5324	6826	8273	6233	10230	7175	5088	4923	4751	6553	6518	6990	5318	6225	8119	7348
ENSG00000176243.9	0	0	0	0	0	0	0	0	0	0	1	0	0	0	2	0	0	1	0	0	0	1	0	0	0	1	0	0	0	0	0	0	1	0	0	0	0	0	0	0	1	0	0	0	0	0	0	0	0
ENSG00000240361.1	0	0	0	0	0	0	0	0	0	0	0	0	0	0	0	0	0	0	0	0	0	0	0	0	0	0	0	0	0	0	0	0	0	0	0	0	0	0	0	0	0	0	0	0	0	0	0	0	0
ENSG00000151834.14	18	3	18	11	27	3	9	3	7	2	3	12	4	3	3	3	20	11	6	7	2	0	4	14	9	16	46	6	12	9	3	12	16	1	22	5	18	34	3	18	8	12	12	17	20	3	10	12	30
ENSG00000241877.1	2	0	1	1	1	0	0	6	0	2	1	0	4	0	0	1	3	1	2	1	4	5	1	4	1	1	0	2	0	2	1	3	0	0	0	0	0	1	4	3	3	4	1	1	0	1	1	4	0
ENSG00000274415.1	0	0	0	0	0	0	0	0	0	0	0	0	0	0	0	0	0	0	0	0	0	0	0	0	0	0	0	0	0	0	0	0	0	0	0	0	0	0	0	0	0	0	0	0	0	0	0	0	0
ENSG00000253397.1	1	0	0	0	0	0	0	0	0	0	0	0	0	0	1	0	0	0	0	0	0	0	0	0	0	2	1	0	0	0	0	0	0	0	0	0	0	0	0	0	0	0	0	0	0	0	0	0	0
ENSG00000004799.7	20543	22661	19097	4615	13390	5673	9040	4013	13019	26621	2530	15976	64742	23894	3355	14597	15768	30544	24492	9882	17599	1516	14609	7749	17305	25460	6341	6674	28381	4510	12172	3221	93148	3206	7212	5633	6799	9680	23662	80707	65393	10769	45323	22759	8032	15344	3212	12992	29940
ENSG00000164294.12	2979	3606	3726	2934	2130	2665	2471	419	2299	3016	1459	3822	1697	4413	1642	2796	2305	2772	2049	2707	3611	1448	1760	3707	3797	2752	4932	1681	2727	1879	2505	2516	2465	2510	2833	2540	2836	3805	2389	2024	2242	1407	1447	3486	3364	2329	2436	3207	1937
ENSG00000182000.9	1	0	2	3	2	2	2	0	4	0	0	0	2	2	0	0	3	1	0	2	2	1	0	6	1	2	0	0	1	2	1	3	1	5	2	4	3	1	2	2	5	1	0	2	3	0	1	0	1
ENSG00000272195.1	83	69	175	62	88	69	113	27	77	114	66	79	17	91	47	124	79	149	137	107	105	103	56	95	79	37	81	113	72	40	69	40	126	23	35	94	98	101	57	119	122	58	86	13	133	164	22	212	13
ENSG00000251538.4	0	0	0	0	1	0	0	1	1	0	2	0	0	1	4	1	2	0	0	0	1	0	0	0	0	1	3	0	0	3	0	1	2	1	1	0	1	0	1	1	2	2	0	0	0	0	0	2	0
ENSG00000228872.2	0	0	1	0	0	0	0	0	0	1	0	0	0	0	0	0	0	0	1	0	0	0	0	0	0	0	0	0	0	0	1	0	0	0	0	0	1	0	0	0	0	0	0	0	2	1	0	0	1
ENSG00000240861.1	0	1	0	0	0	0	0	0	0	0	0	0	0	0	0	0	0	0	0	0	1	0	0	0	0	0	1	0	0	0	0	0	0	0	1	0	0	0	0	0	0	0	0	0	0	0	0	0	0
ENSG00000143257.10	18	30	14	22	24	24	17	4	31	18	15	20	11	26	13	20	32	27	22	20	25	10	17	22	34	18	17	14	25	10	9	16	26	20	15	21	20	16	22	8	12	16	31	18	21	24	17	30	40
ENSG00000225558.1	14	8	8	9	9	9	4	1	5	12	2	5	9	10	2	12	17	6	4	5	8	5	6	15	3	9	5	4	7	4	8	9	6	4	23	14	8	3	16	3	11	7	4	16	10	15	3	11	14
ENSG00000189410.10	83	28	126	108	187	176	129	8	105	122	101	79	47	165	195	73	391	101	65	97	117	49	142	110	270	93	94	43	157	49	45	75	140	88	63	163	128	145	90	35	50	24	313	188	168	125	61	61	89
ENSG00000278990.1	0	0	0	0	0	0	0	0	0	0	0	0	0	0	0	0	0	0	0	0	0	0	0	0	0	0	0	0	0	0	0	0	0	0	0	0	0	0	0	0	0	0	0	0	0	0	0	0	0
ENSG00000167193.7	7192	7164	5739	4899	10450	7229	4776	769	6432	8194	4154	5804	6147	10295	3166	8021	7773	8828	8898	5046	5512	2506	6917	6633	8216	6434	8930	4450	6858	4518	4448	4659	6089	3428	5610	6864	5827	7320	6966	5735	4572	4592	9782	6091	5692	5189	3907	6294	12632
ENSG00000199865.1	1	1	3	1	1	0	3	0	5	2	0	4	0	0	0	1	0	0	0	3	2	0	0	4	3	1	0	3	1	1	1	0	3	1	2	2	0	4	1	0	0	1	0	1	4	4	0	3	0
ENSG00000138639.16	5032	5590	7376	5030	4392	5643	4523	607	5158	2787	3164	7579	3456	5005	1254	6083	6835	7347	4683	5987	5451	2937	3703	5514	5755	2464	8122	3169	5412	3210	5852	3024	6227	3872	4023	4393	6845	5635	3096	2424	3174	2268	4960	2886	5212	7597	4214	9419	4902
ENSG00000263033.2	53	45	102	32	62	10	97	19	101	32	53	50	23	42	36	62	95	63	28	92	61	15	36	64	58	47	44	78	30	37	30	14	50	85	29	39	21	79	54	23	35	33	62	44	38	72	33	83	76
ENSG00000253266.1	28	29	90	54	24	25	43	0	63	14	10	46	14	68	0	39	36	30	9	32	56	4	14	42	73	37	76	6	39	25	30	28	32	4	31	22	54	40	25	4	39	7	12	15	39	68	31	58	23
ENSG00000149256.13	5850	5268	3929	2505	4277	1260	3424	320	5270	2902	2996	3891	7563	3757	768	4294	3519	6674	5230	2898	3847	1190	3556	5650	6904	2741	6746	1279	3470	2588	5192	2281	3765	2187	3118	4172	4992	4247	3730	1212	3149	2185	4436	3254	3676	8632	3530	3555	6338
ENSG00000255482.1	0	0	0	0	0	0	0	0	0	0	0	0	0	0	0	0	0	0	0	0	0	0	0	0	0	0	0	0	0	0	0	0	0	0	0	0	0	0	0	0	0	0	0	0	0	0	0	0	0
ENSG00000111729.11	63	92	69	37	71	39	54	283	98	43	172	77	27	72	129	50	105	62	44	64	41	33	181	157	53	113	98	99	39	234	57	99	113	83	153	142	84	80	51	46	190	130	128	58	77	45	221	131	42
ENSG00000278439.1	3	5	7	0	0	5	10	0	3	1	1	2	2	2	0	3	4	2	5	1	4	0	1	3	4	3	7	1	1	2	0	1	1	0	2	3	1	0	5	1	4	1	1	0	2	6	2	11	2
ENSG00000090104.10	2315	5899	2283	591	1138	53	863	23137	1921	156	16716	243	574	204	2043	3104	1320	1197	2179	1059	594	479	5508	4074	412	2313	252	3979	232	1942	4028	1026	4484	473	1837	6406	2007	897	147	755	11276	7493	8934	607	648	689	11485	3787	278
ENSG00000259179.1	0	0	0	0	0	0	0	0	0	0	1	0	1	0	0	0	0	0	0	0	0	0	0	0	0	1	0	0	0	0	0	0	0	0	0	1	0	0	0	0	0	0	0	1	0	1	0	0	0
ENSG00000270936.1	0	0	0	0	0	0	0	1	0	0	0	0	0	0	0	0	0	0	0	0	1	0	0	0	0	0	0	0	0	0	0	0	1	0	0	0	0	0	0	0	0	0	0	0	0	0	0	0	0
ENSG00000141161.10	13	12	13	12	14	1	17	16	10	3	11	5	2	13	13	0	3	5	0	10	9	5	13	30	85	16	7	0	6	14	4	22	7	5	26	21	5	18	3	95	17	31	5	8	4	6	6	8	30
ENSG00000214245.3	0	0	0	0	0	0	0	0	0	0	0	0	0	0	0	0	0	0	0	0	1	0	0	0	0	0	0	0	0	0	0	0	0	0	0	0	0	0	0	0	2	0	0	0	0	0	1	0	0
ENSG00000129993.13	261	359	344	140	224	157	222	701	286	267	935	163	145	196	506	95	368	291	151	214	354	74	482	485	326	416	213	253	130	660	46	401	268	155	483	986	284	255	142	140	569	498	308	197	188	160	722	247	217
ENSG00000279588.1	0	0	0	0	0	0	0	0	0	0	1	0	0	0	0	0	0	0	0	0	0	0	2	0	0	0	1	0	0	1	0	0	0	0	0	0	0	0	0	0	0	0	1	0	0	0	0	0	1
ENSG00000231560.1	0	3	2	1	2	0	2	3	1	1	7	1	2	0	1	2	0	1	0	2	0	1	3	6	1	2	0	0	0	3	0	0	3	1	5	0	1	2	0	0	4	1	5	1	1	1	4	0	0
ENSG00000248758.1	1	0	1	1	0	1	1	0	3	1	2	2	0	0	0	1	0	1	6	0	0	0	1	0	3	1	0	3	0	1	1	0	0	3	0	0	1	1	0	1	0	0	0	0	0	1	0	0	1
ENSG00000188042.7	851	1541	489	438	920	648	305	3443	715	591	4331	505	167	408	1367	585	1306	840	818	820	493	448	3142	1555	450	1334	587	1025	193	2844	332	1178	1119	298	2191	2671	1260	910	628	294	3403	1955	2453	361	1102	552	3275	1835	392
ENSG00000178457.3	0	0	1	0	0	0	0	0	1	0	0	0	0	1	0	0	0	0	0	0	1	0	0	0	0	0	0	0	0	1	0	0	0	0	0	0	0	1	0	1	0	0	2	0	0	0	0	0	0
ENSG00000228625.1	0	1	0	0	0	0	0	0	2	0	0	0	0	0	0	0	0	0	0	0	0	0	0	0	1	0	0	0	0	0	1	0	0	0	2	0	0	0	0	0	0	0	0	0	0	0	0	0	0
ENSG00000244567.1	636	1122	791	687	632	855	536	110	973	884	587	862	533	1103	444	761	928	1357	732	889	759	596	493	745	967	578	1090	705	1072	556	796	585	652	515	747	717	870	711	700	565	619	477	914	742	815	797	640	1143	748
ENSG00000185621.10	1122	1279	1579	1215	897	700	1422	67	1358	959	710	953	1152	1586	315	1544	1502	1253	1103	937	1221	356	711	1327	1299	810	1535	783	1129	676	1012	525	1530	477	806	1310	1273	1511	1097	709	1022	580	937	876	1044	1502	684	1736	1207
ENSG00000128268.11	249	220	195	365	142	284	120	225	190	159	629	232	114	275	479	50	284	176	191	164	139	46	566	491	310	344	511	146	53	684	47	545	222	67	544	890	143	185	285	81	350	396	245	167	228	115	367	288	300
ENSG00000229092.2	18	65	3	1	12	0	1	15	2	0	122	1	0	0	46	0	42	0	13	1	1	0	30	6	1	8	3	1	0	24	2	21	0	2	46	11	0	1	0	1	19	25	21	2	0	0	71	15	0
ENSG00000181790.9	85	96	108	57	109	47	87	57	63	73	155	59	34	161	65	113	130	55	44	51	100	51	79	70	92	85	81	101	63	78	19	55	105	57	55	128	66	82	77	74	131	81	97	71	86	91	78	148	136
ENSG00000248474.1	0	0	0	0	0	0	0	0	0	0	0	0	0	0	0	0	0	0	0	0	0	0	0	0	0	0	0	0	0	0	0	0	0	0	0	0	0	0	0	0	0	0	1	0	0	0	0	0	0
ENSG00000235981.2	0	0	0	0	0	0	0	0	0	0	0	0	0	0	0	0	0	0	0	0	0	0	0	0	0	0	0	0	0	0	0	0	0	0	0	0	0	0	0	0	0	0	0	0	0	0	0	0	0
ENSG00000021574.10	1742	2390	1325	1512	1138	1504	1167	453	1722	1700	1225	1355	1209	2294	1071	1875	1764	1685	1497	1205	1196	708	1328	1914	1415	1489	2217	644	1409	1571	1319	1292	1496	653	1552	2241	2029	1720	1536	1061	1458	1167	1723	1503	1297	1181	1372	1680	1306
ENSG00000174279.4	0	1	0	0	1	0	0	0	0	0	0	0	0	1	1	0	0	0	0	0	0	1	0	0	0	0	0	0	0	1	0	0	0	0	0	0	0	0	0	0	0	0	0	0	0	0	0	0	0
ENSG00000252676.1	0	0	0	0	0	0	0	0	0	0	0	0	0	0	0	0	0	0	0	0	0	0	0	0	0	0	0	0	0	0	0	0	0	0	0	0	0	0	0	0	0	0	0	0	0	0	0	0	0
ENSG00000237813.3	71	64	41	74	201	118	85	2	234	165	45	83	22	59	82	187	146	97	176	200	105	79	64	115	89	55	270	66	50	38	86	111	157	43	60	87	89	126	158	81	47	34	116	23	216	151	31	160	151
ENSG00000233978.1	1	0	0	0	0	0	0	0	0	0	0	0	0	0	1	0	0	1	0	0	0	0	0	1	0	0	0	0	0	0	0	0	0	0	0	0	1	0	0	0	0	0	0	0	1	0	0	0	0
ENSG00000128708.11	3257	3078	2980	2396	2872	2956	2205	1382	3235	3208	2580	3226	2250	4490	2324	3661	3620	2555	2439	2368	3018	2084	3142	3028	3031	2973	3409	850	2298	2447	2232	2197	2599	2622	2636	4186	2811	3854	3624	2741	2405	1842	3444	2863	2501	2024	2474	3152	2680
ENSG00000241198.3	0	0	0	0	0	0	0	0	0	0	0	0	0	0	0	0	0	0	0	0	0	0	0	0	0	0	0	0	0	0	0	0	0	0	0	0	0	0	0	0	0	0	0	0	0	0	0	0	0
ENSG00000230797.2	63	54	77	48	42	35	52	7	44	60	42	55	53	102	11	82	30	51	55	34	64	21	52	68	64	54	51	21	67	48	40	28	49	9	63	65	67	79	71	54	67	53	59	68	63	48	50	78	53
ENSG00000206714.1	0	0	0	0	0	0	0	1	0	0	0	0	0	0	0	0	0	0	0	0	0	0	0	0	0	0	0	0	0	0	0	0	0	0	0	0	0	0	0	0	0	0	0	0	0	0	0	0	0
ENSG00000266717.1	3	4	5	3	9	4	1	1	5	4	3	1	1	3	5	1	3	2	1	3	3	1	5	5	3	6	1	16	2	2	1	2	1	3	3	4	3	2	1	1	5	1	3	2	5	3	1	4	2
ENSG00000127249.13	4894	7227	8235	6980	6418	5341	5983	451	6597	5323	3601	3738	5487	8552	1409	8693	7844	15704	7362	3922	7179	1753	5333	7683	8388	3106	8389	2922	9145	4320	5884	3101	8422	3137	5277	9209	6755	7376	6522	3138	4816	4144	8446	2847	7302	8169	2942	8553	13517
ENSG00000261568.1	0	1	5	1	0	0	1	4	1	0	0	1	0	3	4	1	6	1	0	0	1	1	1	0	1	3	0	5	1	0	0	1	0	1	0	1	0	0	0	1	0	2	2	1	0	0	1	4	1
ENSG00000274523.3	4270	4240	3784	2541	3286	3677	2521	1427	4541	3884	3025	4912	2861	6287	4432	3698	3774	3897	3029	3642	4421	2409	2830	4263	5558	3223	5138	3696	3565	2674	1784	3538	3412	4191	3256	3135	2938	4631	3906	3281	2490	2642	3052	3698	3803	3560	4025	4086	3874
ENSG00000207563.1	0	1	7	2	8	1	14	0	0	3	12	1	1	7	0	4	23	1	3	2	4	0	5	12	0	1	4	2	5	3	1	1	3	1	2	9	3	5	1	0	2	3	6	0	4	6	1	16	3
ENSG00000145194.16	483	356	511	461	259	384	383	139	481	672	213	376	276	564	909	783	252	210	196	602	743	307	197	344	855	418	513	300	426	236	154	499	288	394	307	302	290	715	540	673	190	270	155	504	290	202	479	307	558
ENSG00000170486.9	0	0	2	0	3	0	1	13	5	0	0	1	0	0	17	0	0	2	3	1	0	0	2	1	0	39	0	9	0	19	0	1	0	0	11	2	0	2	2	3	10	16	3	0	3	1	4	0	3
ENSG00000268992.1	0	3	0	0	0	0	1	0	1	0	1	2	0	1	0	0	0	0	0	0	4	0	1	0	0	0	0	0	0	1	0	0	0	0	2	1	1	0	0	0	2	1	0	1	0	0	0	0	1
ENSG00000225877.1	0	0	3	1	2	0	1	0	0	0	1	0	0	0	0	1	0	0	0	0	0	4	0	0	0	0	0	0	0	2	0	1	0	0	0	0	0	0	0	2	0	0	0	0	0	1	0	0	1
ENSG00000229081.1	3	0	5	2	6	1	0	0	4	8	2	7	4	2	0	3	45	4	2	4	4	0	3	3	7	2	9	0	2	1	0	2	3	5	0	1	2	2	10	1	1	2	5	2	5	7	3	5	2
ENSG00000263326.1	24	20	49	19	25	9	47	0	42	16	31	19	18	35	0	27	35	70	49	21	25	2	7	41	27	13	38	10	10	20	13	7	42	0	15	26	25	35	20	8	25	14	17	8	23	75	12	58	21
ENSG00000199390.1	0	0	0	0	0	0	0	0	0	0	0	0	0	0	0	0	0	0	0	0	0	0	0	0	0	0	0	0	0	0	0	0	0	0	0	0	0	0	0	0	0	0	0	0	0	0	0	0	0
ENSG00000200484.1	0	0	0	0	0	0	0	0	0	0	0	0	0	0	0	0	0	0	0	0	0	0	0	0	0	0	0	0	0	0	0	0	0	0	0	0	0	0	0	0	0	0	0	0	0	0	0	0	0
ENSG00000280789.1	636	704	1003	741	541	800	629	168	891	946	648	840	571	1352	551	825	903	728	573	908	1020	409	402	753	1001	640	702	674	1192	465	142	559	676	767	601	659	600	1171	607	783	729	478	492	834	783	676	703	878	746
ENSG00000214297.3	3	1	1	0	1	0	3	1	2	1	1	1	5	2	2	2	2	0	2	0	4	4	1	1	2	1	1	0	2	5	2	1	0	0	0	2	2	3	1	4	8	7	1	2	2	3	1	7	1
ENSG00000164209.15	4014	5319	3980	3069	3005	4140	3080	913	3377	3963	2935	3951	2433	5244	2061	4041	3818	3976	3628	3441	3794	1551	2358	4735	3356	3762	4973	1838	3080	3472	3139	2752	3047	1861	3552	4499	3679	4110	4653	2872	3269	2716	3231	3996	3245	3155	2711	4414	3137
ENSG00000269787.2	0	0	0	0	0	0	0	0	0	0	0	0	0	0	0	0	0	0	0	0	0	0	0	0	0	0	0	0	0	0	0	0	0	0	0	0	0	0	0	0	0	0	0	0	0	0	0	0	0
ENSG00000227256.1	37	25	42	26	21	18	36	7	49	15	22	31	12	36	36	25	46	26	24	56	35	24	13	54	42	21	42	41	18	27	44	24	26	39	14	13	16	30	15	16	27	12	12	17	46	76	19	60	11
ENSG00000271947.1	0	0	0	0	0	0	0	0	0	0	0	0	0	0	1	0	2	1	0	0	0	0	2	0	1	1	0	4	0	2	0	1	0	0	1	2	1	0	0	0	1	3	2	0	0	0	0	0	0
ENSG00000271286.1	0	2	1	0	2	0	0	0	2	1	0	1	0	0	0	0	3	1	0	0	2	1	0	1	0	0	0	0	1	1	1	0	1	0	1	0	0	0	0	0	0	0	0	0	1	0	0	0	0
ENSG00000182022.16	3726	4554	5622	3386	3764	4611	3321	882	3213	3691	4526	5061	3401	9604	1937	3992	3994	3815	3332	2676	6457	1658	5654	5244	6212	4051	4766	2931	3997	3923	2943	2884	5651	1822	5131	5555	4284	5448	4784	3289	3139	3173	6840	3712	4298	2899	3720	5430	2653
ENSG00000176855.11	3	3	3	4	15	5	7	7	4	7	1	7	10	5	2	8	7	8	0	4	5	5	3	6	5	8	7	8	4	4	2	9	2	11	5	10	7	3	17	2	6	6	3	2	5	4	5	12	7
ENSG00000253298.1	0	3	0	0	3	0	0	0	0	0	0	0	0	0	0	0	0	0	0	0	0	0	2	0	0	0	0	0	0	1	0	0	0	0	3	0	0	0	0	0	1	0	0	0	0	0	0	0	0
ENSG00000259871.1	0	1	3	0	0	0	1	0	1	1	0	3	0	2	1	0	3	1	0	2	1	0	1	0	0	0	3	5	0	0	0	0	0	0	1	2	1	0	0	0	0	0	0	0	0	1	3	1	0
ENSG00000236109.1	0	0	0	0	0	0	0	0	0	0	0	0	0	0	0	0	0	0	0	0	0	0	0	0	0	0	0	0	0	0	0	0	0	0	0	0	0	0	0	0	0	0	0	0	0	0	0	0	0
ENSG00000214439.3	80	60	148	68	112	66	108	20	109	49	97	90	53	119	27	178	107	141	67	79	81	55	104	118	93	44	108	55	82	24	56	42	120	39	54	154	134	127	82	88	89	55	72	77	90	143	46	196	124
ENSG00000252289.1	0	0	0	0	0	0	0	0	0	0	0	0	0	0	0	0	0	0	0	0	0	0	0	0	0	0	0	0	0	0	0	0	0	0	0	0	0	0	0	0	0	0	0	0	0	0	0	0	0
ENSG00000255099.1	0	0	0	0	0	0	0	0	0	0	0	0	0	0	0	0	0	0	0	0	0	0	0	0	0	0	0	0	0	0	0	0	0	0	0	0	0	0	0	0	0	0	0	0	0	0	0	0	0
ENSG00000173546.7	1593	455	308	706	1011	247	636	73	460	613	252	315	1057	774	392	313	487	608	278	234	578	174	641	430	1199	713	557	420	373	404	103	577	621	522	283	359	487	289	527	593	515	240	490	672	428	580	225	483	1615
ENSG00000234464.1	0	0	0	0	0	0	0	0	0	0	0	0	0	0	0	0	0	0	0	0	1	0	0	0	0	0	0	0	0	0	0	0	0	0	0	0	0	0	1	0	0	0	0	0	0	0	0	0	0
ENSG00000274056.1	0	0	0	0	0	0	0	0	0	0	0	0	0	0	0	0	0	0	0	0	0	0	0	0	0	0	0	0	0	0	0	0	0	0	0	0	0	0	0	0	0	0	0	0	0	0	0	0	0
ENSG00000280265.1	0	1	9	1	5	1	3	0	2	1	1	0	0	1	3	0	24	0	0	6	3	2	2	3	1	3	2	2	0	2	0	1	1	2	2	4	2	2	0	3	1	3	1	0	3	1	1	1	0
[truncated: 58,484 more rows]
[truncated: 519 more columns]
